# Supplementary material for: The effects of extracellular pH and of the transcriptional regulator PACI on the transcriptome of Trichoderma reesei
Source: Microb Cell Fact. 2015 Apr 30;14:63. doi: 10.1186/s12934-015-0247-z (PMC4446002; doi:10.1186/s12934-015-0247-z)
Supplement: Additional file 1: — Transcriptional profiling data of the pH-responsive genes. Gene identifiers are as in the T. reesei database version 2.0 and 1.2 (in the latter, v1_2 precedes the gene ID) or as in [26]. Signal intensities (log2 scale), fold changes (log2 scale) and significance test (R package limma, p < 0.01, log2 fold change > 0.4) are shown for the genes from two different time points of cultivations. Colour scales of yellow, red and green indicate different intensities of signals, red representing the strongest and green the weakest signals. The intensity of the red and blue colour indicates the strength of positive and negative fold change, respectively. In the significance test, 1 indicates induction and −1 repression. QM9414II indicates the control culture (QM9414) for ∆pac1. Annotations are shown according to the Eukaryotic orthologous group classification and as the manual annotations from the JGI T. reesei 2.0 database. Functional Interpro domain identifiers are as in the InterPro database. Annotations of glycoside hydrolase, carbohydrate esterase and polysaccharide lyase genes are as in [30]. [file 12934_2015_247_MOESM1_ESM.xlsx]

## Sheet: pH-responsive genes
			pH6	pH6	pH3	pH3	pH4.5	pH4.5	pH6	pH6	pH6	pH6	QM9414	QM9414	QM9414	QM9414	QM9414	QM9414	∆pac1 vs QM9414	∆pac1 vs QM9414	QM9414	QM9414	QM9414	QM9414	QM9414	QM9414	∆pac1 vs QM9414	∆pac1 vs QM9414
Gene ID	Mfuzz cluster	Co-regulated cluster	∆pac1_1	∆pac1_2	QM9414_1	QM9414_2	QM9414_1	QM9414_2	QM9414II_1	QM9414II_2	QM9414_1	QM9414_2	pH4.5_1 vs pH3_1	pH4.5_2 vs pH3_2	pH6_1 vs pH4.5_1	pH6_2 vs pH4.5_2	pH6_1 vs pH3_1	pH6_2 vs pH3_2	pH6_1 vs pH6_1	pH6_2 vs pH6_2	pH4.5_1 vs pH3_1	pH4.5_2 vs pH3_2	pH6_1 vs pH4.5_1	pH6_2 vs pH4.5_2	pH6_1 vs pH3_1	pH6_2 vs pH3_2	pH6_1 vs pH6_1	pH6_2 vs pH6_2	Strand	Scaffold No	Start	End	CAZy class	CAZy family	CAZy annotation	KOG ID	KOG definition	KOG class	KOG group	JGI Annotation	Interpro IDs	Interpro definition
102382	12		13.5826	13.5798	14.291	14.356	14.2929	14.3038	13.8758	13.8399	13.628	13.8294	0.00189391	-0.0521861	-0.664888	-0.474408	-0.662994	-0.526594	-0.293134	-0.26007	0	0	-1	0	-1	-1	0	0	-	1	40246	41624				KOG0813	Glyoxylase	General function prediction only	POORLY CHARACTERIZED		IPR001279;	Beta-lactamase-like;
52960	13		7.59811	7.75121	8.39858	9.42765	9.11428	9.19046	7.55781	7.71297	7.93786	7.86975	0.715694	-0.237189	-1.17642	-1.32072	-0.460727	-1.5579	0.0402976	0.038237	0	0	-1	-1	0	-1	0	0	+	1	129813	131253									IPR000182;	GCN5-related N-acetyltransferase;
1683	45		13.3658	13.3109	12.9901	12.9263	13.0846	13.058	13.4048	13.3528	13.4039	13.406	0.0945114	0.131721	0.319301	0.348015	0.413812	0.479736	-0.0390626	-0.0419063	0	0	0	0	1	1	0	0	-	1	132566	137324				KOG3687	Tuberin - Rap/ran-GTPase-activating protein	Cell cycle control, cell division, chromosome partitioning	METABOLISM		IPR000331; IPR000331;	Rap/ran-GAP; Rap/ran-GAP;
54694	26		11.0455	10.8786	13.633	13.7929	14.1206	13.9169	10.8702	10.7025	10.5597	11.904	0.487597	0.123994	-3.56092	-2.01286	-3.07332	-1.88886	0.175349	0.176049	0	0	-1	-1	-1	-1	0	0	+	1	189635	191175				KOG1575	Voltage-gated shaker-like K+ channel, subunit beta/KCB	Energy production and conversion	METABOLISM	Tas, Predicted oxidoreductases (related to aryl-alcohol dehydrogenases)	IPR001395; IPR001395; IPR001395; IPR001395; IPR001395;	Aldo/keto reductase; Aldo/keto reductase; Aldo/keto reductase; Aldo/keto reductase; Aldo/keto reductase;
53956	19		11.0845	11.0028	11.6047	11.5149	11.4989	11.13	11.1633	11.0898	10.5914	10.377	-0.105732	-0.384904	-0.907529	-0.753057	-1.01326	-1.13796	-0.0788476	-0.0869387	0	0	-1	-1	-1	-1	0	0	-	1	204121	205258				KOG2356	Transcriptiol activator, adenine-specific D methyltransferase	Transcription	INFORMATION STORAGE AND PROCESSING		IPR007757; IPR007757;	MT-A70; MT-A70;
119552	50		8.75244	8.81118	9.32745	8.9441	8.6801	8.04641	9.3389	9.59193	13.4614	11.8262	-0.647351	-0.897692	4.78132	3.77979	4.13397	2.8821	-0.586461	-0.780745	0	0	1	1	1	1	0	0	+	1	231478	233129				KOG1869	Splicing coactivator SRm160/300, subunit SRm300	RNA processing and modification	INFORMATION STORAGE AND PROCESSING
73594	42		12.7238	12.6397	12.2373	12.1844	12.4079	12.3152	12.9527	12.8453	13.0148	12.9605	0.170645	0.130779	0.606855	0.645286	0.7775	0.776065	-0.228865	-0.205565	0	0	1	1	1	1	0	0	+	1	401184	402723									IPR006157;	Dihydroneopterin aldolase;
43671	15		12.334	12.7154	12.9275	12.6913	12.7156	12.2863	8.95022	8.99965	10.7277	11.1696	-0.211832	-0.405001	-1.9879	-1.11672	-2.19973	-1.52172	3.38376	3.71571	0	0	-1	0	-1	-1	1	1	+	1	428720	430723				KOG0682	Ammonia permease	Inorganic ion transport and metabolism	METABOLISM	ammonium permease	IPR001905; IPR001905; IPR001905;	Ammonium transporter; Ammonium transporter; Ammonium transporter;
102500	6		8.70292	8.20927	10.6053	10.1682	9.49904	8.43117	7.94713	7.63425	9.05938	8.63327	-1.10623	-1.73699	-0.439654	0.202098	-1.54588	-1.53489	0.755794	0.57502	0	-1	0	0	-1	-1	0	0	-	1	518168	518762
53302	16		12.4228	12.3426	12.7934	12.893	12.6063	12.6746	12.6443	12.6081	12.2215	12.2973	-0.187089	-0.218425	-0.384782	-0.377292	-0.571871	-0.595716	-0.221502	-0.265471	0	0	0	0	-1	-1	0	0	+	1	640268	641572				KOG0538	Glycolate oxidase	Energy production and conversion	METABOLISM		IPR008259; IPR012133; IPR000262;	FMN-dependent alpha-hydroxy acid dehydrogenase, active site; Alpha-hydroxy acid dehydrogenase, FMN-dependent; FMN-dependent dehydrogenase;
v1_2_8666	16	1	12.5862	12.6336	13.423	13.3502	13.1218	13.0814	12.7295	12.7669	12.6158	12.6244	-0.30126	-0.268783	-0.505934	-0.457058	-0.807194	-0.725841	-0.143315	-0.13333	0	0	-1	-1	-1	-1	0	0	+	1	693618	693779
1766	16	1	12.0447	12.1299	12.8679	12.9143	12.6293	12.6029	12.1554	12.2018	12.1511	12.1268	-0.238619	-0.311493	-0.478219	-0.476011	-0.716838	-0.787504	-0.110701	-0.0719298	0	0	-1	-1	-1	-1	0	0	+	1	694005	695241				KOG2992	Nucleolar GTPase/ATPase p130	Nuclear structure	CELLULAR PROCESSES AND SIGNALLING
53343	49		13.3172	13.3417	13.2103	13.0153	13.4776	13.4131	13.4546	13.5712	13.6941	13.7381	0.267332	0.397762	0.216423	0.325014	0.483755	0.722776	-0.137389	-0.229497	0	0	0	0	1	1	0	0	-	1	925424	927566				KOG3607	Meltrins, fertilins and related Zn-dependent metalloproteises of the ADAMs family	Posttranslational modification, protein turnover, chaperones	CELLULAR PROCESSES AND SIGNALLING	fungal ADAM-like protein	IPR001762; IPR001762; IPR001762; IPR001590; IPR001762; IPR006586; IPR001590; IPR001762;	Blood coagulation inhibitor, Disintegrin; Blood coagulation inhibitor, Disintegrin; Blood coagulation inhibitor, Disintegrin; Peptidase M12B, ADAM/reprolysin; Blood coagulation inhibitor, Disintegrin; ADAM, cysteine-rich; Peptidase M12B, ADAM/reprolysin; Blood coagulation inhibitor, Disintegrin;
54659	42		12.1996	12.0008	8.24727	7.61768	8.72263	8.96207	11.6369	11.5013	10.9259	10.7751	0.475361	1.34439	2.20324	1.81301	2.6786	3.1574	0.562648	0.499423	0	0	1	0	1	1	0	0	-	1	963498	964419
43873	50		6.3575	7.0837	6.26727	6.67312	6.8086	7.22544	6.6527	7.14204	12.2543	10.8627	0.54133	0.552325	5.44572	3.63723	5.98705	4.18956	-0.295197	-0.0583389	0	0	1	1	1	1	0	0	-	1	980911	982283	Glycoside hydrolase	18	Candidate chitinase chi18-12	KOG4701	Chitise	Cell wall/membrane/envelope biogenesis	CELLULAR PROCESSES AND SIGNALLING	chitinase, glycosyl hydrolases family 18, chi18-12	IPR001223;	Glycoside hydrolase, family 18, catalytic domain;
73818	14		9.85926	10.1325	13.2873	13.9569	12.8296	13.4803	11.7712	11.8828	11.6936	12.4444	-0.457645	-0.476636	-1.13602	-1.03585	-1.59367	-1.51249	-1.91198	-1.75037	0	0	0	0	-1	-1	-1	-1	-	1	1102349	1103972				KOG0047	Catalase	Inorganic ion transport and metabolism	METABOLISM	catalase	IPR002226; IPR002226; IPR002226; IPR002226; IPR002226; IPR002226; IPR002226; IPR002226; IPR002226; IPR002226; IPR011614;	Catalase; Catalase; Catalase; Catalase; Catalase; Catalase; Catalase; Catalase; Catalase; Catalase; Catalase, N-terminal;
v1_2_9002	25		9.09802	9.12264	9.30956	9.40132	9.12943	9.08705	8.90811	8.7302	8.40938	8.55699	-0.180134	-0.314277	-0.720051	-0.530059	-0.900185	-0.844337	0.189907	0.392446	0	0	-1	0	-1	-1	0	0	-	1	1227537	1228163
71326	15		13.0842	13.0485	13.1026	13.0362	12.9285	12.8903	12.5173	12.4657	12.5065	12.5708	-0.174124	-0.145813	-0.421965	-0.319531	-0.596089	-0.465344	0.566966	0.582816	0	0	-1	0	-1	-1	1	1	-	1	1402344	1406132								candidate esterase, Carbohydrate Esterase Family 9	IPR011059; IPR006680;	Metal-dependent hydrolase, composite domain; Amidohydrolase 1;
53939	15		11.4527	11.4128	11.9227	12.0338	11.7105	11.5007	11.2959	11.2792	11.4135	11.3974	-0.212241	-0.533067	-0.296983	-0.103344	-0.509224	-0.63641	0.156812	0.133537	0	0	0	0	-1	-1	0	0	+	1	1450780	1452644				KOG2095	D polymerase iota/D damage inducible protein	Replication, recombition and repair	INFORMATION STORAGE AND PROCESSING	homolgous to the Y family of DNA polymerases involved in translesion synthesis during DNA repair	IPR001126; IPR001126;	DNA-repair protein, UmuC-like; DNA-repair protein, UmuC-like;
32714	15		12.2905	12.2687	13.0611	13.0558	12.8097	12.5944	12.1151	12.1318	12.0812	12.1584	-0.251451	-0.461461	-0.728437	-0.435933	-0.979888	-0.897394	0.175376	0.136868	0	0	-1	0	-1	-1	0	0	+	1	1495331	1495790
119724	13		12.055	12.0062	12.46	12.6322	12.3695	12.3544	12.02	12.0988	11.9301	12.0948	-0.0905793	-0.277874	-0.43937	-0.25956	-0.529949	-0.537434	0.0350074	-0.0925225	0	0	-1	0	-1	-1	0	0	-	1	1496157	1496985				KOG4102	Uncharacterized conserved protein	Function unknown	POORLY CHARACTERIZED		IPR011107;	Protein phosphatase inhibitor;
74026	8		12.4508	12.3421	12.972	13.0564	13.0349	13.1446	12.3348	12.4559	12.4331	12.6381	0.0629285	0.0882538	-0.601855	-0.506588	-0.538926	-0.418335	0.115954	-0.113799	0	0	-1	-1	-1	-1	0	0	+	1	1681883	1683254				KOG3240	Phosphatidylinositol synthase	Lipid transport and metabolism	METABOLISM		IPR000462; IPR000462; IPR000462;	CDP-alcohol phosphatidyltransferase; CDP-alcohol phosphatidyltransferase; CDP-alcohol phosphatidyltransferase;
74041	15		10.7942	10.8196	11.2927	11.5306	11.0094	10.9116	10.5149	10.5233	10.443	10.0386	-0.283272	-0.618996	-0.566396	-0.872982	-0.849668	-1.49198	0.279342	0.296374	0	0	-1	-1	-1	-1	0	0	-	1	1712526	1714899				KOG0257	Kynurenine aminotransferase, glutamine transamise K	Amino acid transport and metabolism	METABOLISM	Aspartate/tyrosine/aromatic aminotransferase	IPR004839;	Aminotransferase, class I/classII;
53567	15		13.0744	13.11	13.9368	13.7853	13.6592	13.4043	12.9776	13.0226	13.0355	13.3345	-0.277621	-0.380995	-0.623665	-0.0698193	-0.901286	-0.450814	0.0968094	0.0874002	0	0	-1	0	-1	-1	0	0	+	1	1760660	1762179				KOG0405	Pyridine nucleotide-disulphide oxidoreductase	Secondary metabolites biosynthesis, transport and catabolism	METABOLISM		IPR001327; IPR012999; IPR006322; IPR013027; IPR004099;	Pyridine nucleotide-disulphide oxidoreductase, NAD-binding region; Pyridine nucleotide-disulphide oxidoreductase, class I, active site; Glutathione reductase, eukaryote/bacterial; FAD-dependent pyridine nucleotide-disulphide oxidoreductase; Pyridine nucleotide-disulphide oxidoreductase, dimerisation;
102863	15		10.7999	10.6906	11.783	12.0712	11.8308	11.5452	10.6617	10.6584	10.5048	10.6334	0.0477187	-0.525953	-1.32598	-0.911866	-1.27826	-1.43782	0.138193	0.0322114	0	0	-1	-1	-1	-1	0	0	+	1	1840989	1842221				KOG1337	N-methyltransferase	General function prediction only	POORLY CHARACTERIZED		IPR001214;	SET domain;
1949	13		10.6353	10.522	10.9338	11.0814	10.9196	11.0365	10.6073	10.4645	10.4104	10.6241	-0.0141992	-0.0449216	-0.509203	-0.412349	-0.523402	-0.457271	0.027968	0.0574695	0	0	-1	0	-1	-1	0	0	-	1	1843808	1844444				KOG2633	Hismacro and SEC14 domain-containing proteins	Transcription	INFORMATION STORAGE AND PROCESSING		IPR002589; IPR002589;	Appr-1-p processing; Appr-1-p processing;
74070	41		13.9786	14.0119	13.647	13.3583	13.7854	13.4645	14.2576	14.2662	14.2105	13.9206	0.138308	0.106248	0.4251	0.456127	0.563408	0.562374	-0.279002	-0.254265	0	0	1	1	1	1	0	0	-	1	1853287	1855215				KOG1286	Amino acid transporters	Amino acid transport and metabolism	METABOLISM	LysP, Amino acid transporters	IPR002293; IPR002293; IPR004841;	Amino acid/polyamine transporter I; Amino acid/polyamine transporter I; Amino acid permease domain;
42063	12		11.0052	11.0002	12.4299	12.6543	12.098	12.3563	11.3984	11.4972	11.0431	11.5603	-0.331952	-0.297997	-1.0549	-0.796031	-1.38685	-1.09403	-0.393138	-0.497002	0	0	-1	-1	-1	-1	0	0	+	1	1888070	1888649
44175	25		12.5807	12.5328	13.4986	13.6429	13.4194	13.6228	7.66893	7.94436	9.45359	9.37794	-0.0792355	-0.0200997	-3.96578	-4.24488	-4.04502	-4.26498	4.91177	4.58848	0	0	-1	-1	-1	-1	1	1	-	1	1901836	1903735				KOG0253	Syptic vesicle transporter SV2 (major facilitator superfamily)	General function prediction only	POORLY CHARACTERIZED	lactate/pyruvate transporter	IPR011701;	Major facilitator superfamily MFS-1;
102890	16		8.83104	8.9419	10.1914	10.6201	9.54424	9.03181	8.6519	8.64242	8.83856	8.05293	-0.647209	-1.58828	-0.705672	-0.978883	-1.35288	-2.56717	0.179144	0.299482	0	-1	0	0	-1	-1	0	0	-	1	1924115	1924778									IPR003848;	Protein of unknown function DUF218;
30668	20		12.4652	12.4876	12.5543	12.4694	12.1931	12.4275	12.1097	12.1171	11.5849	11.7488	-0.361233	-0.0418219	-0.608136	-0.678759	-0.969369	-0.720581	0.355468	0.370516	0	0	-1	-1	-1	-1	0	0	+	1	1925558	1926356				KOG0725	Reductases with broad range of substrate specificities	General function prediction only	POORLY CHARACTERIZED		IPR002347; IPR002198;	Glucose/ribitol dehydrogenase; Short-chain dehydrogenase/reductase SDR;
102909	50		8.50873	8.83769	7.5921	7.91531	7.78005	7.53841	8.00341	8.64169	9.49944	9.13912	0.187954	-0.376894	1.71938	1.60071	1.90734	1.22381	0.505329	0.195996	0	0	1	1	1	0	0	0	+	1	1976834	1978587	Glycoside hydrolase	2	Candidate GH2 protein						IPR008979; IPR006104;	Galactose-binding domain-like; Glycoside hydrolase family 2, carbohydrate-binding;
44214	6		13.5399	13.4921	13.8644	13.948	13.456	13.2419	13.4059	13.3565	13.3489	13.0087	-0.408393	-0.706167	-0.107103	-0.233134	-0.515496	-0.939301	0.133953	0.135568	0	-1	0	0	-1	-1	0	0	-	1	2060906	2062259	Carbohydrate esterase	5	Candidate acetyl xylan esterase axe2	KOG3017	Defense-related protein containing SCP domain	Function unknown	POORLY CHARACTERIZED	axe2, candidate membrane-bound acetyl xylan esterase, Carbohydrate Esterase Family 5	IPR000675;	Cutinase;
102933	16		7.42457	7.30238	10.1367	9.54799	9.07671	8.03045	7.31883	7.4395	7.55858	6.90196	-1.05998	-1.51754	-1.51813	-1.1285	-2.57811	-2.64604	0.10574	-0.137116	0	0	0	0	-1	-1	0	0	-	1	2090268	2091845
53561	9		9.9655	9.94199	9.03404	9.28113	10.0936	11.4879	9.81016	9.82673	10.4582	12.3966	1.05953	2.20672	0.364585	0.908749	1.42412	3.11547	0.155347	0.115264	0	1	0	0	1	1	0	0	+	1	2130257	2130932									IPR001810; IPR001810; IPR001810;	F-box domain, cyclin-like; F-box domain, cyclin-like; F-box domain, cyclin-like;
102953	6		10.1176	10.0784	11.5524	11.1186	10.5706	10.445	10.1864	10.3404	9.98662	9.33105	-0.981716	-0.673562	-0.584028	-1.11394	-1.56574	-1.7875	-0.0688896	-0.262018	-1	0	0	-1	-1	-1	0	0	+	1	2142152	2144102				KOG0255	Syptic vesicle transporter SVOP and related transporters (major facilitator superfamily)	General function prediction only	POORLY CHARACTERIZED		IPR011701;	Major facilitator superfamily MFS-1;
102960	43	2	12.9862	12.9193	11.3027	11.1439	11.1425	11.0832	12.9995	12.9439	12.6559	12.2239	-0.160152	-0.0606732	1.51337	1.14071	1.35322	1.08004	-0.0133076	-0.0245983	0	0	1	1	1	1	0	0	-	1	2171312	2172465				KOG1146	Homeobox protein	General function prediction only	POORLY CHARACTERIZED
102966	49		14.5787	14.5462	14.486	14.2323	14.7998	14.7302	15.5205	15.4688	15.2999	15.2449	0.3138	0.497991	0.500058	0.514676	0.813858	1.01267	-0.941758	-0.922568	0	1	1	1	1	1	-1	-1	-	1	2184066	2184787
74156	25		13.6578	13.4684	13.4854	13.7766	11.3556	10.41	7.92291	8.56619	8.50414	8.36999	-2.12975	-3.36668	-2.85151	-2.03997	-4.98126	-5.40665	5.73493	4.90222	-1	-1	-1	-1	-1	-1	1	1	-	1	2191952	2193277				KOG1339	Aspartyl protease	Posttranslational modification, protein turnover, chaperones	CELLULAR PROCESSES AND SIGNALLING	papA, aspartate protease	IPR009007; IPR001969; IPR001461; IPR009007; IPR001461;	Peptidase aspartic, catalytic; Peptidase aspartic, active site; Peptidase A1; Peptidase aspartic, catalytic; Peptidase A1;
102998	42		13.4755	13.2687	10.3931	10.1362	11.2347	10.38	13.1416	13.3192	13.4082	12.5875	0.841658	0.243817	2.17348	2.20743	3.01514	2.45124	0.333934	-0.0505746	0	0	1	1	1	1	0	0	+	1	2306919	2308275								ADP-ribosylglycohydrolase-like protein	IPR005502;	ADP-ribosylation/Crystallin J1;
74187	28		12.2535	11.9127	9.05326	9.11213	9.72904	8.17632	10.9609	11.8056	12.4759	11.3496	0.675784	-0.935806	2.74688	3.17329	3.42266	2.23748	1.29258	0.107023	0	0	1	1	1	0	0	0	-	1	2327734	2329679				KOG0734	AAA+-type ATPase containing the peptidase M41 domain	Posttranslational modification, protein turnover, chaperones	CELLULAR PROCESSES AND SIGNALLING		IPR003593; IPR003959;	ATPase, AAA+ type, core; ATPase, AAA-type, core;
44278	42		14.2641	14.3492	10.9074	10.2578	14.0469	13.4077	14.9409	14.9069	14.3808	13.8916	3.1395	3.14987	0.333901	0.483987	3.4734	3.63386	-0.676752	-0.557725	1	1	0	0	1	1	0	0	+	1	2343169	2345859									IPR004813; IPR004813;	Oligopeptide transporter OPT superfamily; Oligopeptide transporter OPT superfamily;
71394	25		7.31909	7.22857	7.8316	8.54407	7.18991	7.31911	7.25849	7.14576	6.49851	7.04184	-0.641695	-1.22495	-0.691401	-0.277277	-1.3331	-1.50223	0.060603	0.082813	0	-1	0	0	-1	-1	0	0	-	1	2369127	2370717	Glycoside hydrolase	79	Candidate beta-glucuronidase					related to b-glycosidases, Glycoside Hydrolase Family 79
54242	16		9.77348	9.76284	13.2692	13.4025	11.6737	10.6587	9.5208	9.40921	9.52149	9.91535	-1.59544	-2.74384	-2.15226	-0.743333	-3.7477	-3.48717	0.252678	0.353637	-1	-1	-1	0	-1	-1	0	0	-	1	2396697	2399245	Glycoside hydrolase	55	Candidate beta-1,3-glucanase					Glycoside Hydrolase Family 55, candidate b-1,3-glucanase	IPR011050; IPR011050; IPR011050; IPR012334;	Pectin lyase fold/virulence factor; Pectin lyase fold/virulence factor; Pectin lyase fold/virulence factor; Pectin lyase fold;
74214	12		11.5028	11.1844	13.3689	13.5189	13.3822	13.318	10.6416	10.7668	10.811	12.5191	0.0132678	-0.200843	-2.57119	-0.798927	-2.55792	-0.99977	0.86113	0.417623	0	0	-1	0	-1	-1	0	0	+	1	2404032	2405210				KOG1843	Uncharacterized conserved protein	Function unknown	POORLY CHARACTERIZED		IPR007461;	Ysc84 actin-binding domain;
103031	12		7.08832	7.44822	8.45842	8.84024	8.99274	8.58079	7.06833	7.2374	7.16902	7.71365	0.534325	-0.259445	-1.82372	-0.867143	-1.28939	-1.12659	0.0199927	0.21082	0	0	-1	0	-1	-1	0	0	-	1	2406353	2407454
103033	16		7.04699	7.34884	8.46077	9.33454	7.52427	7.83068	7.40177	7.49278	6.79498	7.09332	-0.936509	-1.50386	-0.729288	-0.73736	-1.6658	-2.24122	-0.354781	-0.14394	0	-1	0	0	-1	-1	0	0	+	1	2416227	2416974	Polysaccharide Lyase	7	Candidate alginate lyase					distantly related to alginate lyases, Polysaccharide Lyase Family 7
74223	16		8.24902	8.17759	13.841	13.3835	10.1997	10.2466	7.39357	7.19358	7.82515	8.30297	-3.64126	-3.13692	-2.37455	-1.94363	-6.0158	-5.08055	0.855449	0.984011	-1	-1	-1	-1	-1	-1	0	0	-	1	2489251	2490032	Glycoside hydrolase	11	Endo-beta-1,4-xylanase xyn1					xylanase 1 (EC 3.2.1.8), Glycoside Hydrolase Family 11	IPR008985; IPR001137; IPR001137; IPR013319; IPR001137;	Concanavalin A-like lectin/glucanase; Glycoside hydrolase, family 11; Glycoside hydrolase, family 11; Glycoside hydrolase, family 11/12, catalytic domain; Glycoside hydrolase, family 11;
103048	25		11.7884	11.8512	12.7768	12.5788	11.9233	11.985	11.5428	11.6387	11.0241	11.5614	-0.853492	-0.59379	-0.899179	-0.423576	-1.75267	-1.01737	0.245643	0.212457	0	0	-1	0	-1	-1	0	0	+	1	2492608	2493610
2036	50		7.50514	8.02832	7.73036	7.20009	7.77447	7.68494	7.70836	8.03588	9.75258	9.12719	0.044106	0.484849	1.97812	1.44225	2.02222	1.9271	-0.203219	-0.00756041	0	0	1	0	1	1	0	0	-	1	2504825	2505997									IPR002220; IPR002220;	Dihydrodipicolinate synthetase; Dihydrodipicolinate synthetase;
2038	15		10.1275	10.2068	10.8375	10.9664	10.304	10.6226	10.0812	10.2305	9.8703	9.86201	-0.533544	-0.343848	-0.433703	-0.760547	-0.967247	-1.1044	0.0462699	-0.0237167	0	0	0	0	-1	-1	0	0	-	1	2510727	2511877				KOG3857	Alcohol dehydrogese, class IV	Energy production and conversion	METABOLISM		IPR001670;	Alcohol dehydrogenase, iron-type;
74228	45		11.8657	11.959	8.8874	8.8118	8.56034	8.74792	12.1052	12.024	12.2639	11.0543	-0.327065	-0.0638828	3.70361	2.30637	3.37654	2.24249	-0.23947	-0.0650058	0	0	1	1	1	1	0	0	-	1	2515908	2517496				KOG4232	Delta 6-fatty acid desaturase/delta-8 sphingolipid desaturase	Lipid transport and metabolism	METABOLISM	similar to oleate delta-12 desaturase	IPR005804;	Fatty acid desaturase, type 1;
v1_2_13240	49	3	9.57339	9.4171	8.42746	8.35437	8.5134	8.93703	11.3585	11.5964	11.8339	10.8216	0.0859382	0.582656	3.32049	1.88456	3.40643	2.46721	-1.78512	-2.17926	0	0	1	1	1	1	0	-1	-	1	2524100	2524306
103059	49	3	9.60504	9.28314	9.54868	10.039	9.13836	9.69493	12.208	12.4579	12.806	11.9302	-0.410324	-0.344065	3.66763	2.2353	3.25731	1.89123	-2.60296	-3.17473	0	0	1	1	1	1	-1	-1	+	1	2525449	2526990
54722	33		10.4999	10.4708	10.8542	10.6859	10.7922	10.641	10.7866	10.7212	10.2618	9.95348	-0.0619927	-0.0448648	-0.530437	-0.687544	-0.592429	-0.732409	-0.286735	-0.250442	0	0	-1	-1	-1	-1	0	0	-	1	2589519	2590782				KOG2594	Uncharacterized conserved protein	Function unknown	POORLY CHARACTERIZED
53558	12		7.17783	7.34818	8.55515	9.43303	9.1028	9.2511	7.45475	7.80324	7.618	7.76766	0.547643	-0.181927	-1.4848	-1.48344	-0.937152	-1.66537	-0.27692	-0.455064	0	0	-1	-1	0	-1	0	0	+	1	2734177	2738268				KOG0055	Multidrug/pheromone exporter, ABC superfamily	Secondary metabolites biosynthesis, transport and catabolism	METABOLISM		IPR003439; IPR003439; IPR003439; IPR003439; IPR003439; IPR011527; IPR011527; IPR003439; IPR003439; IPR003593; IPR003593; IPR001140; IPR003439; IPR001140; IPR003439;	ABC transporter-like; ABC transporter-like; ABC transporter-like; ABC transporter-like; ABC transporter-like; ABC transporter, transmembrane domain, type 1; ABC transporter, transmembrane domain, type 1; ABC transporter-like; ABC transporter-like; ATPase, AAA+ type, core; ATPase, AAA+ type, core; ABC transporter, transmembrane domain; ABC transporter-like; ABC transporter, transmembrane domain; A…
53025	49		7.99962	8.06766	7.37988	6.94907	7.49383	8.07467	8.5655	9.49532	10.4389	8.47849	0.113953	1.1256	2.94509	0.40382	3.05904	1.52942	-0.56588	-1.42766	0	0	1	0	1	1	0	0	-	1	2738707	2740070				KOG3178	Hydroxyindole-O-methyltransferase and related SAM-dependent methyltransferases	General function prediction only	POORLY CHARACTERIZED		IPR011991; IPR001077;	Winged helix-turn-helix transcription repressor DNA-binding; O-methyltransferase, family 2;
103129	16	4	7.3478	7.34173	9.61962	10.5635	7.20903	7.32584	7.0995	6.85459	6.82177	7.01396	-2.41058	-3.23771	-0.387261	-0.311879	-2.79784	-3.54959	0.248298	0.487136	-1	-1	0	0	-1	-1	0	0	+	1	2755407	2757296
103130	16	4	6.3048	6.36764	11.8514	13.5121	6.45329	6.60415	6.34832	6.32307	6.45453	6.6008	-5.39813	-6.90798	0.00124415	-0.00335492	-5.39688	-6.91134	-0.0435203	0.0445666	-1	-1	0	0	-1	-1	0	0	-	1	2758068	2758941
103131	16	4	7.08249	7.00746	12.55	13.9139	8.3424	8.44274	6.69383	6.63675	7.20111	7.85346	-4.20765	-5.47117	-1.14128	-0.589285	-5.34893	-6.06046	0.388652	0.370713	-1	-1	0	0	-1	-1	0	0	+	1	2760073	2761282
103133	16	4	7.6476	7.78318	9.50129	10.6092	7.21094	7.2622	7.61295	7.53617	6.77367	6.94289	-2.29035	-3.34696	-0.437268	-0.319312	-2.72762	-3.66627	0.0346589	0.247012	-1	-1	0	0	-1	-1	0	0	-	1	2764250	2765501
103134	16	4	6.40514	6.35434	12.285	13.9851	6.34128	6.28785	6.26641	6.2882	6.09242	6.52268	-5.94373	-7.69729	-0.248869	0.23483	-6.1926	-7.46246	0.138734	0.0661372	-1	-1	0	0	-1	-1	0	0	+	1	2765759	2767610
103136	49	5	6.55179	6.55461	6.52752	6.58426	7.41615	6.84452	9.65822	10.3082	11.9963	10.6989	0.888632	0.260256	4.58019	3.85437	5.46882	4.11463	-3.10644	-3.75362	0	0	1	1	1	1	-1	-1	-	1	2770530	2772074				KOG0538	Glycolate oxidase	Energy production and conversion	METABOLISM		IPR008259; IPR000262;	FMN-dependent alpha-hydroxy acid dehydrogenase, active site; FMN-dependent dehydrogenase;
v1_2_13289	49	5	9.64983	9.26034	8.88264	9.10645	9.77856	9.8951	9.65625	10.2321	11.676	11.6019	0.895921	0.788642	1.89747	1.70678	2.79339	2.49542	-0.00642034	-0.971803	0	0	0	0	1	1	0	0	-	1	2773606	2773782
54227	49	5	9.83626	9.53362	10.2528	9.9159	11.368	11.1495	11.7292	11.8942	13.256	13.8144	1.11522	1.23361	1.88796	2.66486	3.00319	3.89847	-1.89293	-2.3606	0	0	0	1	1	1	0	0	+	1	2776507	2777619				KOG1208	Dehydrogeses with different specificities (related to short-chain alcohol dehydrogeses)	Secondary metabolites biosynthesis, transport and catabolism	METABOLISM		IPR002347; IPR002347; IPR002198;	Glucose/ribitol dehydrogenase; Glucose/ribitol dehydrogenase; Short-chain dehydrogenase/reductase SDR;
54048	13		10.6199	10.3772	11.1755	11.6516	10.8965	11.6744	9.91107	9.98258	9.8436	10.7111	-0.279009	0.022774	-1.0529	-0.963254	-1.33191	-0.94048	0.708793	0.394578	0	0	-1	-1	-1	-1	0	0	+	1	2792882	2793785
103145	13		10.1959	9.97969	10.7518	11.1866	10.595	11.1941	9.54964	9.72486	9.55273	10.3333	-0.156783	0.00745329	-1.04227	-0.860799	-1.19905	-0.853345	0.646289	0.254832	0	0	-1	-1	-1	-1	0	0	-	1	2794024	2794973
103147	15		13.6364	13.689	14.0514	14.2913	13.8567	14.0298	13.7511	13.5616	12.7863	13.4417	-0.194698	-0.261536	-1.07041	-0.588112	-1.26511	-0.849648	-0.114773	0.127417	0	0	-1	0	-1	-1	0	0	+	1	2798865	2800435				KOG0157	Cytochrome P450 CYP4/CYP19/CYP26 subfamilies	Lipid transport and metabolism	METABOLISM		IPR001128; IPR001128; IPR001128;	Cytochrome P450; Cytochrome P450; Cytochrome P450;
44366	49		8.28041	8.63927	9.00701	10.0841	8.92249	10.2375	10.1234	10.0774	12.0564	11.6089	-0.0845188	0.153374	3.13391	1.37135	3.04939	1.52472	-1.84299	-1.43812	0	0	1	0	1	1	-1	0	+	1	2811981	2813960	Carbohydrate esterase	3	Candidate esterase	KOG4306	Glycosylphosphatidylinositol-specific phospholipase C	Signal transduction mechanisms	CELLULAR PROCESSES AND SIGNALLING
103172	16		7.30948	7.31882	8.06712	8.03049	7.86886	7.56217	7.37056	7.17684	7.28413	7.05856	-0.198267	-0.468322	-0.584727	-0.503603	-0.782995	-0.971925	-0.0610748	0.141985	0	0	0	0	-1	-1	0	0	+	1	2871251	2871758
54226	49		8.11057	8.59914	7.98719	8.75171	9.53993	10.1148	11.4269	11.5714	11.6534	11.2826	1.55274	1.3631	2.11344	1.16784	3.66617	2.53094	-3.31638	-2.97225	1	1	1	0	1	1	-1	-1	+	1	2880934	2882074
53428	16		7.28201	7.46446	9.87967	9.78456	9.26975	8.64221	8.43841	8.32458	8.2131	7.92727	-0.609916	-1.14236	-1.05666	-0.714936	-1.66657	-1.85729	-1.1564	-0.860121	0	0	0	0	-1	-1	0	0	+	1	2939358	2940360				KOG1540	Ubiquinone biosynthesis methyltransferase COQ5	Coenzyme transport and metabolism	METABOLISM		IPR013216;	Methyltransferase type 11;
54219	50		8.61391	8.93605	8.83845	8.58226	8.76679	9.27077	8.4298	8.50262	10.6116	10.3884	-0.0716627	0.688511	1.84483	1.11762	1.77317	1.80613	0.184105	0.433424	0	0	1	0	1	1	0	0	-	1	2974094	2974864	Carbohydrate esterase	5	Candidate acetyl xylan esterase					Carbohydrate Esterase Family 5, candidate acetyl xylan esterase	IPR000675;	Cutinase;
119876	42		14.6149	14.5176	11.8971	11.9912	13.4257	13.3076	14.5106	14.453	14.5363	14.2341	1.52858	1.31637	1.11062	0.926524	2.6392	2.24289	0.104288	0.0646115	1	1	1	1	1	1	0	0	+	1	2995819	2997480				KOG1339	Aspartyl protease	Posttranslational modification, protein turnover, chaperones	CELLULAR PROCESSES AND SIGNALLING		IPR009007; IPR001969; IPR001461; IPR001461; IPR009007; IPR001461;	Peptidase aspartic, catalytic; Peptidase aspartic, active site; Peptidase A1; Peptidase A1; Peptidase aspartic, catalytic; Peptidase A1;
54790	9		8.34402	8.0991	8.59575	8.66445	10.4768	12.8657	8.15858	8.24532	10.2334	13.656	1.88109	4.20121	-0.243398	0.790371	1.6377	4.99158	0.185444	-0.146222	0	1	0	0	1	1	0	0	-	1	3002321	3002942
103215	27		11.8681	11.8907	11.0766	11.2489	11.2452	11.9675	11.6808	11.8626	11.8637	11.9038	0.168628	0.718611	0.618409	-0.0636434	0.787037	0.654968	0.18734	0.0281742	0	1	1	0	1	1	0	0	+	1	3059580	3061556				KOG0157	Cytochrome P450 CYP4/CYP19/CYP26 subfamilies	Lipid transport and metabolism	METABOLISM		IPR001128; IPR001128; IPR001128;	Cytochrome P450; Cytochrome P450; Cytochrome P450;
103236	13		9.60614	9.5396	10.7238	11.0172	10.7006	11.0155	9.71312	9.77531	10.0942	10.2392	-0.0231656	-0.00166064	-0.606472	-0.776324	-0.629638	-0.777985	-0.106979	-0.235715	0	0	-1	-1	-1	-1	0	0	-	1	3138489	3139979				KOG1187	Serine/threonine protein kise	Signal transduction mechanisms	CELLULAR PROCESSES AND SIGNALLING
74366	12		10.9297	10.9292	12.1623	12.4524	12.117	12.3689	11.1632	11.0092	11.3723	11.7497	-0.0452265	-0.0835436	-0.74471	-0.619109	-0.789936	-0.702652	-0.233542	-0.0799689	0	0	-1	0	-1	-1	0	0	-	1	3149312	3150381				KOG0806	Carbon-nitrogen hydrolase	Amino acid transport and metabolism	METABOLISM		IPR003010; IPR003010; IPR003010;	Nitrilase/cyanide hydratase and apolipoprotein N-acyltransferase; Nitrilase/cyanide hydratase and apolipoprotein N-acyltransferase; Nitrilase/cyanide hydratase and apolipoprotein N-acyltransferase;
74406	42		13.1978	13.1255	12.7266	12.7301	12.8858	12.9369	13.1147	13.1294	13.2354	13.233	0.159201	0.206777	0.349656	0.296107	0.508857	0.502884	0.0830983	-0.00386259	0	0	0	0	1	1	0	0	-	1	3238641	3241882				KOG0314	Predicted E3 ubiquitin ligase	Posttranslational modification, protein turnover, chaperones	CELLULAR PROCESSES AND SIGNALLING		IPR001394; IPR001394;	Peptidase C19, ubiquitin carboxyl-terminal hydrolase 2; Peptidase C19, ubiquitin carboxyl-terminal hydrolase 2;
119933	42		12.5464	12.6391	11.9779	12.276	12.1436	12.4199	12.8048	12.7035	12.7898	12.7415	0.165649	0.143879	0.646165	0.321605	0.811814	0.465484	-0.258451	-0.0644264	0	0	1	0	1	1	0	0	+	1	3326042	3326923
103302	6		11.2242	11.0946	11.852	11.9438	11.5936	11.4017	11.2015	11.0662	11.1195	11.0429	-0.258394	-0.542062	-0.474114	-0.358819	-0.732507	-0.900881	0.0227356	0.0283871	0	0	0	0	-1	-1	0	0	+	1	3389406	3391753									IPR012908;	PGAP1-like;
21392	15		12.7641	12.6893	13.4393	13.6242	13.1512	13.4604	12.5842	12.5338	12.4933	12.7421	-0.288027	-0.163764	-0.657916	-0.718339	-0.945943	-0.882103	0.179859	0.155529	0	0	-1	-1	-1	-1	0	0	+	1	3507152	3508385								Hypothetical component, nce2, of non-classical secretion pathway
119963	42		13.1849	13.3233	11.6941	11.9477	12.0493	12.5981	13.4104	13.3965	13.5469	13.4951	0.355171	0.650417	1.4976	0.896991	1.85277	1.54741	-0.225489	-0.0732525	0	0	1	0	1	1	0	0	+	1	3540061	3540946				KOG2806	Chitise	Carbohydrate transport and metabolism	METABOLISM
53500	15		10.5624	10.5058	11.3351	11.6105	11.1915	11.074	10.9323	10.7564	10.5132	10.3244	-0.143629	-0.536544	-0.678209	-0.74961	-0.821838	-1.28615	-0.369874	-0.250604	0	0	0	0	-1	-1	0	0	+	1	3603139	3604252				KOG0406	Glutathione S-transferase	Posttranslational modification, protein turnover, chaperones	CELLULAR PROCESSES AND SIGNALLING		IPR012336; IPR010987; IPR012335;	Thioredoxin-like fold; Glutathione S-transferase, C-terminal-like; Thioredoxin fold;
44640	42		13.2713	13.2508	12.7986	12.6766	12.2204	12.3366	13.5091	13.5734	13.8695	13.7673	-0.578236	-0.339946	1.64914	1.43068	1.07091	1.09073	-0.237802	-0.322523	0	0	1	1	1	1	0	0	+	1	3720479	3723712
54036	6		12.4459	12.5866	12.4538	12.4126	11.9355	12.254	11.969	12.0998	11.5448	11.583	-0.518369	-0.158611	-0.390662	-0.671036	-0.909031	-0.829647	0.476941	0.486831	0	0	0	0	-1	-1	0	0	+	1	3738416	3740142				KOG0254	Predicted transporter (major facilitator superfamily)	General function prediction only	POORLY CHARACTERIZED		IPR011701;	Major facilitator superfamily MFS-1;
103421	43		11.4589	11.6964	10.6613	10.7427	10.6703	10.8957	12.0091	12.1027	11.6498	11.7744	0.00901048	0.153061	0.979491	0.878635	0.988501	1.0317	-0.550206	-0.406336	0	0	1	0	1	1	0	0	-	2	27438	29892				KOG4462	WASP-interacting protein VRP1/WIP, contains WH2 domain	Cytoskeleton	CELLULAR PROCESSES AND SIGNALLING
21412	20		14.8123	14.8323	14.7763	14.7431	14.6138	14.6702	14.8145	14.7709	14.3458	14.1972	-0.162575	-0.0728633	-0.267989	-0.472961	-0.430565	-0.545824	-0.00216035	0.0613245	0	0	0	-1	-1	-1	0	0	+	2	44104	44860				KOG3599	Ca2+-modulated nonselective cation channel polycystin	Signal transduction mechanisms	CELLULAR PROCESSES AND SIGNALLING
21416	15		13.4468	13.3549	13.8018	13.9796	13.8886	13.9406	13.1384	13.126	12.818	13.4652	0.086779	-0.0389141	-1.07053	-0.475447	-0.983747	-0.514361	0.308437	0.228871	0	0	-1	0	-1	-1	0	0	+	2	112720	114350
103455	48		11.7187	11.6093	10.701	11.0487	11.1204	11.0245	11.6478	11.7525	12.2533	12.2892	0.41947	-0.0241983	1.13291	1.26468	1.55238	1.24049	0.0708157	-0.143203	0	0	1	1	1	1	0	0	-	2	142455	143765									IPR011009; IPR002575;	Protein kinase-like domain; Aminoglycoside phosphotransferase;
120008	45	6	13.4787	13.6083	13.063	13.1076	13.166	13.537	13.8394	13.9366	14.0653	14.1585	0.10303	0.429437	0.899319	0.621421	1.00235	1.05086	-0.360687	-0.328234	0	0	1	0	1	1	0	0	-	2	170201	172324				KOG1238	Glucose dehydrogese/choline dehydrogese/mandelonitrile lyase (GMC oxidoreductase family)	General function prediction only	POORLY CHARACTERIZED	GMC oxidoreductase	IPR000172; IPR012132; IPR000172; IPR007867;	Glucose-methanol-choline oxidoreductase, N-terminal; Glucose-methanol-choline oxidoreductase; Glucose-methanol-choline oxidoreductase, N-terminal; Glucose-methanol-choline oxidoreductase, C-terminal;
55161	6		12.3952	12.3098	12.7692	12.7725	12.7417	12.5913	12.5129	12.4845	12.3286	12.302	-0.0274341	-0.18119	-0.413158	-0.289298	-0.440592	-0.470488	-0.117636	-0.174618	0	0	-1	0	-1	-1	0	0	-	2	196410	198032				KOG1231	Proteins containing the FAD binding domain	Energy production and conversion	METABOLISM		IPR006094; IPR004113;	FAD linked oxidase, N-terminal; FAD-linked oxidase, C-terminal;
44700	19		12.2776	12.3336	12.4718	12.5541	11.997	12.0832	12.3382	12.3173	11.4145	11.8213	-0.474783	-0.47088	-0.582573	-0.261939	-1.05736	-0.732819	-0.0605931	0.0162984	0	0	0	0	-1	-1	0	0	+	2	284581	285211
31248	19		12.2352	12.3555	13.1202	13.2633	12.6175	12.5901	12.8249	12.6423	12.0887	11.7871	-0.502684	-0.673273	-0.528855	-0.802938	-1.03154	-1.47621	-0.589693	-0.286759	0	0	0	-1	-1	-1	0	0	-	2	356311	357566				KOG1642	Ribonuclease, T2 family	RNA processing and modification	INFORMATION STORAGE AND PROCESSING		IPR001568; IPR001568; IPR001568; IPR001568;	Ribonuclease T2; Ribonuclease T2; Ribonuclease T2; Ribonuclease T2;
103537	50		7.73024	8.50019	7.33897	7.96263	7.94001	7.95876	7.10753	7.64408	10.1663	9.75703	0.601041	-0.00386896	2.22624	1.79827	2.82728	1.7944	0.622707	0.856112	0	0	1	0	1	1	0	0	-	2	417616	418698									IPR000182;	GCN5-related N-acetyltransferase;
21437	15		11.9948	11.9449	12.4467	12.4381	12.5228	12.0576	12.0053	11.97	12.0421	11.8692	0.076093	-0.38046	-0.480747	-0.188475	-0.404654	-0.568935	-0.0105062	-0.0251243	0	0	-1	0	-1	-1	0	0	+	2	443468	446912				KOG2001	Gamma-tubulin complex, DGRIP84/SPC97 component	Cytoskeleton	CELLULAR PROCESSES AND SIGNALLING	Belongs to the Spc97 / Spc98 family. The spindle pole body (SPB) functions as the microtubule-organising centre in yeast	IPR007259; IPR007259; IPR007259;	Spc97/Spc98; Spc97/Spc98; Spc97/Spc98;
44747	48		14.3177	14.2742	13.9331	14.0069	14.0042	14.3461	14.5318	14.6009	14.51	14.7421	0.0710718	0.339217	0.505877	0.395973	0.576949	0.73519	-0.21418	-0.326717	0	0	0	0	1	1	0	0	-	2	447246	450347				KOG1001	Helicase-like transcription factor HLTF/D helicase RAD5, DEAD-box superfamily	Transcription	INFORMATION STORAGE AND PROCESSING		IPR001202; IPR011545; IPR001650; IPR000330; IPR001650;	WW/Rsp5/WWP; DNA/RNA helicase, DEAD/DEAH box type, N-terminal; DNA/RNA helicase, C-terminal; SNF2-related; DNA/RNA helicase, C-terminal;
120051	49		13.3921	13.4042	13.1274	13.2267	13.3997	13.5373	13.6406	13.7394	13.605	13.7969	0.272266	0.310545	0.205295	0.259667	0.477561	0.570213	-0.248475	-0.335279	0	0	0	0	1	1	0	0	+	2	456179	458359				KOG2460	Sigl recognition particle, subunit Srp68	Intracellular trafficking, secretion, and vesicular transport	CELLULAR PROCESSES AND SIGNALLING	Similar to srp68, the 68 kDa subunit of the signal recognition particle
56141	25	7	12.1204	11.9681	12.2139	12.6504	12.3475	12.7517	11.8275	11.6936	11.4199	11.8213	0.133639	0.101262	-0.927596	-0.930341	-0.793957	-0.829078	0.292926	0.274456	0	0	-1	-1	-1	-1	0	0	+	2	548984	551491
56150	13		12.0481	12.0757	12.8724	13.0186	12.7796	12.7845	12.2907	12.3016	12.3699	12.5574	-0.0927691	-0.234126	-0.409754	-0.227013	-0.502523	-0.461139	-0.242562	-0.225925	0	0	-1	0	-1	-1	0	0	-	2	678564	680950
55478	6		7.83312	7.91304	8.53478	8.44767	7.91656	7.79074	7.47404	7.60674	7.41865	7.01389	-0.618223	-0.65693	-0.497911	-0.776852	-1.11613	-1.43378	0.35908	0.306291	0	0	0	0	-1	-1	0	0	+	2	802255	802927
120120	40		13.2291	13.2048	12.4963	12.5084	11.8789	11.6453	12.4989	12.4946	11.5057	11.0454	-0.617481	-0.863053	-0.373134	-0.599873	-0.990615	-1.46293	0.73019	0.710224	0	0	0	0	-1	-1	0	0	-	2	803502	804334									IPR000182;	GCN5-related N-acetyltransferase;
2316	14		10.1356	9.80135	12.529	12.759	12.2346	12.1692	11.5582	11.5487	10.9438	10.8588	-0.294359	-0.589752	-1.29083	-1.31037	-1.58519	-1.90012	-1.42261	-1.74732	0	0	0	0	-1	-1	0	-1	-	2	806880	807903									IPR007736;	Caleosin;
55871	15		6.1838	6.3142	7.29675	7.41959	7.27878	6.70114	6.43574	6.28049	6.31941	6.49371	-0.0179634	-0.718443	-0.959373	-0.207432	-0.977336	-0.925875	-0.251942	0.033708	0	0	-1	0	-1	-1	0	0	-	2	808882	809596				KOG1208	Dehydrogeses with different specificities (related to short-chain alcohol dehydrogeses)	Secondary metabolites biosynthesis, transport and catabolism	METABOLISM		IPR002347; IPR002347; IPR002198;	Glucose/ribitol dehydrogenase; Glucose/ribitol dehydrogenase; Short-chain dehydrogenase/reductase SDR;
74771	42		12.8307	12.9507	12.1074	11.0719	12.047	10.8872	12.9094	12.8457	13.0962	12.7737	-0.0603893	-0.184757	1.04923	1.88654	0.988843	1.70178	-0.0786515	0.10498	0	0	1	1	1	1	0	0	-	2	818566	822784				KOG1134	Uncharacterized conserved protein	General function prediction only	POORLY CHARACTERIZED		IPR003864;	Protein of unknown function DUF221;
103671	6		9.99989	9.54301	12.1189	11.8858	11.1663	10.6455	9.63792	9.72311	10.1237	9.90145	-0.952651	-1.2403	-1.0426	-0.744024	-1.99525	-1.98433	0.361976	-0.180107	0	0	0	0	-1	-1	0	0	-	2	825713	826300				KOG0459	Polypeptide release factor 3	Translation, ribosomal structure and biogenesis	INFORMATION STORAGE AND PROCESSING
v1_2_12743	50		6.85214	6.88966	6.91328	6.53485	6.82337	6.75696	6.98063	6.97005	11.3275	9.48252	-0.0899161	0.222109	4.50417	2.72557	4.41426	2.94768	-0.128484	-0.0803917	0	0	1	1	1	1	0	0	-	2	946352	946594
55886	50		7.79186	8.23288	7.46742	7.13001	7.44896	7.70826	8.18893	8.47227	12.0174	10.5024	-0.0184664	0.578252	4.56844	2.79418	4.54997	3.37243	-0.397064	-0.239391	0	0	1	1	1	1	0	0	-	2	946958	948153	Glycoside hydrolase	16	Candidate glucan endo-1,3(4)-beta-D-glucosidase					Glycoside Hydrolase Family 16, candidate b-glycosidase	IPR008985; IPR013320;	Concanavalin A-like lectin/glucanase; Concanavalin A-like lectin/glucanase, subgroup;
103712	9		8.35651	8.5903	9.30212	9.73286	10.5366	11.7361	8.68963	8.87132	10.3251	11.8734	1.23452	2.00323	-0.211496	0.137293	1.02303	2.14052	-0.33312	-0.281016	1	1	0	0	1	1	0	0	-	2	987727	988846				KOG1483	Zn2+ transporter ZNT1 and related Cd2+/Zn2+ transporters (cation diffusion facilitator superfamily)	Inorganic ion transport and metabolism	METABOLISM		IPR002524;	Cation efflux protein;
2343	6		9.21263	9.30713	9.83571	10.1438	9.50191	9.29701	9.09119	8.96632	8.99231	8.67169	-0.3338	-0.84678	-0.509603	-0.62532	-0.843403	-1.4721	0.121437	0.340812	0	-1	0	0	-1	-1	0	0	-	2	1039416	1041167
44928	14		11.6528	11.7778	12.3351	12.3049	12.2428	12.1726	12.2155	12.1724	11.9232	11.7806	-0.0923539	-0.132274	-0.319619	-0.391997	-0.411973	-0.52427	-0.562667	-0.39455	0	0	0	0	-1	-1	-1	0	-	2	1045873	1046739				KOG3093	5-formyltetrahydrofolate cyclo-ligase	Coenzyme transport and metabolism	METABOLISM		IPR002698;	5-formyltetrahydrofolate cyclo-ligase;
120156	45		13.7688	13.8684	13.5704	13.5914	13.4682	13.6714	13.8836	13.9162	14.1679	14.1198	-0.102144	0.0800799	0.699687	0.448403	0.597543	0.528482	-0.11484	-0.0477726	0	0	1	0	1	1	0	0	+	2	1069257	1077015				KOG1825	Fry-like conserved proteins	General function prediction only	POORLY CHARACTERIZED		IPR000357;	HEAT;
56095	45		10.2667	10.1621	10.1203	9.51262	10.0399	10.3593	11.0321	10.9366	11.5204	10.9599	-0.0804478	0.846652	1.4805	0.60062	1.40005	1.44727	-0.765329	-0.774488	0	0	1	0	1	1	0	0	-	2	1191744	1193744				KOG0254	Predicted transporter (major facilitator superfamily)	General function prediction only	POORLY CHARACTERIZED		IPR005829; IPR011701;	Sugar transporter, conserved site; Major facilitator superfamily MFS-1;
44965	4		8.89683	8.92931	11.5375	11.4264	10.9387	10.933	9.73138	9.78633	10.074	9.58727	-0.598816	-0.493395	-0.86472	-1.34574	-1.46354	-1.83913	-0.834551	-0.857022	0	0	0	-1	-1	-1	0	0	-	2	1219975	1221969				KOG0024	Sorbitol dehydrogese	Secondary metabolites biosynthesis, transport and catabolism	METABOLISM		IPR002328; IPR002085; IPR002085; IPR002085; IPR013154; IPR013149;	Alcohol dehydrogenase, zinc-containing, conserved site; Alcohol dehydrogenase superfamily, zinc-containing; Alcohol dehydrogenase superfamily, zinc-containing; Alcohol dehydrogenase superfamily, zinc-containing; Alcohol dehydrogenase GroES-like; Alcohol dehydrogenase, C-terminal;
120193	42		13.0089	12.9164	11.4245	11.0655	11.4465	11.0919	13.0358	13.1056	13.1762	12.5501	0.0220044	0.0264084	1.7297	1.45816	1.7517	1.48457	-0.0269717	-0.189216	0	0	1	1	1	1	0	0	-	2	1329945	1330927
103822	42		13.6895	13.5191	12.01	11.6958	11.8527	11.5095	13.1739	13.3771	13.5707	12.8401	-0.157254	-0.186308	1.71796	1.3306	1.56071	1.1443	0.515588	0.142005	0	0	1	1	1	1	0	0	+	2	1332150	1333135
31447	50		7.38435	7.63366	7.07948	7.05546	7.15987	7.33588	7.56158	7.92477	9.27134	8.61654	0.0803845	0.280414	2.11148	1.28067	2.19186	1.56108	-0.177233	-0.291113	0	0	1	0	1	1	0	0	-	2	1333710	1334361	Glycoside hydrolase/Auxiliary activity	61/9	Candidate copper-dependent polysaccharide monooxygenase
103825	25		9.0752	9.30075	9.23704	9.51251	9.22063	9.52952	8.51627	8.64626	8.25734	8.6608	-0.0164156	0.0170031	-0.963288	-0.868721	-0.979704	-0.851718	0.558933	0.654497	0	0	-1	-1	-1	-1	0	0	+	2	1339857	1340979	Carbohydrate esterase	16	Candidate acetyl esterase						IPR001087;	Lipase, GDSL;
56117	19		12.2382	12.2289	12.5128	12.5646	12.3815	12.064	12.2697	12.2503	11.9951	12.0184	-0.131261	-0.500518	-0.386382	-0.0456918	-0.517643	-0.54621	-0.0315122	-0.0214399	0	0	0	0	-1	-1	0	0	-	2	1401978	1403124				KOG2878	Predicted kise	General function prediction only	POORLY CHARACTERIZED
103852	15		12.1787	12.1178	12.5619	12.6896	12.4621	12.4366	12.0793	12.1144	12.1029	11.992	-0.0997396	-0.253032	-0.359231	-0.444647	-0.45897	-0.697679	0.0994143	0.00341795	0	0	0	-1	-1	-1	0	0	+	2	1425734	1427663				KOG1815	Predicted E3 ubiquitin ligase	Posttranslational modification, protein turnover, chaperones	CELLULAR PROCESSES AND SIGNALLING
120215	50		10.8684	10.873	10.5571	10.4461	10.4242	10.5507	10.9683	11.1548	11.528	11.5329	-0.132893	0.104596	1.10381	0.982216	0.970918	1.08681	-0.0998763	-0.281748	0	0	1	1	1	1	0	0	+	2	1461099	1463327				KOG2129	Uncharacterized conserved protein H4	Function unknown	POORLY CHARACTERIZED		IPR008917;	Eukaryotic transcription factor, Skn-1-like, DNA-binding;
74953	42		10.8589	10.9451	9.64062	8.86186	9.3755	8.98601	10.6365	10.7236	12.6373	10.9239	-0.265113	0.124152	3.26181	1.93786	2.9967	2.06202	0.222389	0.221481	0	0	1	1	1	1	0	0	-	2	1487074	1489244				KOG0254	Predicted transporter (major facilitator superfamily)	General function prediction only	POORLY CHARACTERIZED		IPR011701;	Major facilitator superfamily MFS-1;
120224	28		13.27	13.2835	12.5788	12.4529	12.4494	12.3275	12.8405	13.1416	13.5954	13.5054	-0.129317	-0.125346	1.14598	1.17787	1.01666	1.05252	0.429532	0.141875	0	0	1	1	1	1	0	0	+	2	1538310	1542014				KOG2133	Transcriptiol corepressor Atrophin-1/DRPLA	General function prediction only	POORLY CHARACTERIZED		IPR007087; IPR007087; IPR007087;	Zinc finger, C2H2-type; Zinc finger, C2H2-type; Zinc finger, C2H2-type;
56081	6		12.5227	12.4593	13.0743	12.8969	12.736	12.5557	12.3753	12.3401	12.3085	12.4462	-0.338329	-0.341232	-0.427521	-0.109505	-0.765851	-0.450737	0.147444	0.119182	0	0	-1	0	-1	-1	0	0	+	2	1569303	1570030									IPR008278; IPR004568; IPR008278;	4''-phosphopantetheinyl transferase; Phosphopantethiene-protein transferase; 4''-phosphopantetheinyl transferase;
55747	16		13.1454	13.1528	14.077	13.7307	13.4146	13.233	12.8509	12.9806	13.0226	12.8667	-0.662398	-0.497723	-0.392067	-0.366213	-1.05446	-0.863936	0.294582	0.172174	0	0	0	0	-1	-1	0	0	+	2	1572528	1576917				KOG0054	Multidrug resistance-associated protein/mitoxantrone resistance protein, ABC superfamily	Secondary metabolites biosynthesis, transport and catabolism	METABOLISM		IPR003439; IPR003439; IPR003439; IPR003439; IPR003439; IPR003439; IPR011527; IPR011527; IPR003439; IPR003593; IPR003593; IPR001140; IPR003439; IPR001140; IPR003439;	ABC transporter-like; ABC transporter-like; ABC transporter-like; ABC transporter-like; ABC transporter-like; ABC transporter-like; ABC transporter, transmembrane domain, type 1; ABC transporter, transmembrane domain, type 1; ABC transporter-like; ATPase, AAA+ type, core; ATPase, AAA+ type, core; ABC transporter, transmembrane domain; ABC transporter-like; ABC transporter, transmembrane domain; A…
120229	42		14.1734	14.4375	9.69085	9.60007	11.1998	13.0986	14.2491	14.4422	14.633	14.3661	1.50894	3.49852	3.43325	1.26748	4.94219	4.766	-0.0756996	-0.00475047	0	1	1	0	1	1	0	0	-	2	1587624	1589288	Glycoside hydrolase	10	Endo-beta-1,4-xylanase xyn3					candidate xylanase; Glycoside Hydrolase Family 10	IPR001000; IPR001000;	Glycoside hydrolase, family 10; Glycoside hydrolase, family 10;
103930	11		9.63573	9.79629	10.3124	10.2896	10.397	10.4394	9.80728	10.059	9.81249	9.89562	0.0846351	0.149819	-0.584513	-0.543784	-0.499878	-0.393965	-0.171552	-0.262728	0	0	-1	-1	-1	0	0	0	-	2	1712429	1713721				KOG1018	Cytosine deamise FCY1 and related enzymes	Nucleotide transport and metabolism	METABOLISM
120248	13		11.2084	11.1411	11.9799	12.0735	11.8643	11.8133	11.1641	11.1842	11.0024	11.2332	-0.11568	-0.260144	-0.861897	-0.580082	-0.977577	-0.840226	0.044398	-0.0431001	0	0	-1	0	-1	-1	0	0	+	2	1717562	1718975
75027	43		13.6419	13.6005	12.0703	11.9446	12.523	12.5359	13.9161	13.7639	13.3777	13.3219	0.452761	0.591302	0.854658	0.785964	1.30742	1.37727	-0.274163	-0.163359	0	0	1	1	1	1	0	0	-	2	1819880	1821960
104050	16		9.2469	9.54721	9.98293	10.7613	9.3967	10.6283	8.89249	8.71678	8.21539	8.60206	-0.586231	-0.133044	-1.18131	-2.02619	-1.76754	-2.15924	0.354413	0.830433	0	0	0	-1	-1	-1	0	0	-	3	15981	16305
56896	4		9.51238	9.29799	10.671	10.6245	10.6278	10.3221	9.61003	9.61471	9.77781	9.80617	-0.0431864	-0.302418	-0.850034	-0.515898	-0.893221	-0.818316	-0.097659	-0.31672	0	0	-1	0	-1	-1	0	0	-	3	28592	29670									IPR012307;	Xylose isomerase, TIM barrel domain;
56350	16		6.85264	7.17267	9.39664	9.26619	8.66468	8.23571	7.48164	7.52653	7.91634	7.4694	-0.731968	-1.03048	-0.748333	-0.766308	-1.4803	-1.79679	-0.629002	-0.353863	0	0	0	0	-1	-1	0	0	-	3	58386	59334				KOG1252	Cystathionine beta-synthase and related enzymes	Amino acid transport and metabolism	METABOLISM		IPR001926; IPR001926;	Pyridoxal phosphate-dependent enzyme, beta subunit; Pyridoxal phosphate-dependent enzyme, beta subunit;
104077	25		8.84168	8.86599	9.30666	9.47634	8.50398	8.83304	8.99171	8.90453	7.83697	8.20337	-0.802688	-0.643298	-0.667001	-0.629671	-1.46969	-1.27297	-0.150032	-0.0385394	0	0	0	0	-1	-1	0	0	+	3	81506	83591				KOG1289	Amino acid transporters	Amino acid transport and metabolism	METABOLISM	PotE, Amino acid transporter-like protein	IPR002293; IPR002293; IPR004841;	Amino acid/polyamine transporter I; Amino acid/polyamine transporter I; Amino acid permease domain;
v1_2_21487	16		9.4679	9.08824	11.9839	11.5575	10.8017	10.5685	8.92223	8.96134	9.02322	9.5171	-1.18222	-0.989024	-1.77849	-1.05138	-2.96071	-2.0404	0.545673	0.126899	0	0	-1	0	-1	-1	0	0	-	3	131909	132301
56835	6		10.5918	10.0628	11.5165	11.3965	10.8233	10.3855	9.96504	9.61588	8.39208	9.17721	-0.693222	-1.011	-2.4312	-1.20832	-3.12442	-2.21932	0.626728	0.446875	0	0	-1	0	-1	-1	0	0	+	3	151247	151883
56418	19		8.72014	8.61679	10.5477	9.96014	9.12659	8.97305	8.70458	8.33564	7.63685	7.59132	-1.42114	-0.987092	-1.48974	-1.38173	-2.91088	-2.36882	0.0155581	0.281152	-1	-1	-1	-1	-1	-1	0	0	+	3	158433	160975	Glycoside hydrolase	55	Candidate beta-1 3-glucanase					candidate b-1,3-glucanase, Glycoside Hydrolase Family 55	IPR011050; IPR011050; IPR012334; IPR012334;	Pectin lyase fold/virulence factor; Pectin lyase fold/virulence factor; Pectin lyase fold; Pectin lyase fold;
104106	26		7.05992	6.99112	8.75302	8.92598	13.0525	13.1111	7.46646	7.67251	7.3923	10.9269	4.29944	4.18511	-5.66017	-2.18417	-1.36072	2.00094	-0.406543	-0.681388	1	1	-1	-1	0	1	0	0	+	3	167935	168841				KOG0749	Mitochondrial ADP/ATP carrier proteins	Energy production and conversion	METABOLISM		IPR001993; IPR001993; IPR001993; IPR001993; IPR001993; IPR001993; IPR001993;	Mitochondrial substrate carrier; Mitochondrial substrate carrier; Mitochondrial substrate carrier; Mitochondrial substrate carrier; Mitochondrial substrate carrier; Mitochondrial substrate carrier; Mitochondrial substrate carrier;
36703	12		10.1774	10.2002	11.7113	12.2021	11.61	12.269	10.2974	10.2761	10.2038	11.1153	-0.101305	0.0669482	-1.40624	-1.1537	-1.50754	-1.08675	-0.120035	-0.075837	0	0	-1	-1	-1	-1	0	0	-	3	191698	194094									IPR007219;	Transcription factor, fungi;
40775	49		12.0509	12.0343	11.5034	11.136	11.5041	11.6306	13.2276	13.3018	13.0755	12.7676	0.000701558	0.494577	1.57145	1.13706	1.57215	1.63163	-1.17676	-1.26752	0	0	1	1	1	1	-1	-1	-	3	260968	262042									IPR007568;	RTA1 like protein;
120339	49		11.2522	11.3746	10.8924	10.4491	11.0392	10.8421	11.8249	11.8264	12.3613	12.7227	0.146759	0.393054	1.32208	1.88058	1.46884	2.27363	-0.572619	-0.451818	0	0	1	1	1	1	0	0	-	3	288753	291529				KOG2747	Histone acetyltransferase (MYST family)	Chromatin structure and dynamics	INFORMATION STORAGE AND PROCESSING
29642	45		10.7511	10.4087	9.2369	9.61164	8.50582	8.46939	10.579	10.7295	11.5338	11.6028	-0.731081	-1.14225	3.02794	3.13341	2.29686	1.99117	0.172191	-0.320832	0	0	1	1	1	1	0	0	-	3	365980	367309				KOG2419	Phosphatidylserine decarboxylase	Lipid transport and metabolism	METABOLISM	similar to phosphatidylserine decarboxylase, hypothetical protein	IPR005221; IPR003817;	Phosphatidylserine decarboxylase; Phosphatidylserine decarboxylase-related;
37067	42		12.5156	12.5238	12.0678	12.1225	11.9984	11.9739	12.5922	12.6091	12.7683	12.5814	-0.0693952	-0.148674	0.76985	0.60758	0.700455	0.458906	-0.0766752	-0.0852917	0	0	1	1	1	1	0	0	+	3	378182	380020				KOG2922	Uncharacterized conserved protein	Function unknown	POORLY CHARACTERIZED		IPR008521; IPR008521;	Protein of unknown function DUF803; Protein of unknown function DUF803;
104179	15		8.20275	8.13025	8.74007	9.10948	8.51456	8.50932	8.01665	8.05744	7.5457	7.85647	-0.225505	-0.600157	-0.968859	-0.65285	-1.19436	-1.25301	0.186101	0.0728157	0	0	-1	0	-1	-1	0	0	+	3	385580	386474				KOG1209	1-Acyl dihydroxyacetone phosphate reductase and related dehydrogeses	Secondary metabolites biosynthesis, transport and catabolism	METABOLISM		IPR002347; IPR002198;	Glucose/ribitol dehydrogenase; Short-chain dehydrogenase/reductase SDR;
104182	26		10.8219	10.6507	12.1378	12.4059	12.2645	12.3525	10.9311	10.9441	10.5173	11.3184	0.126691	-0.0533847	-1.74717	-1.03417	-1.62048	-1.08755	-0.109258	-0.293461	0	0	-1	-1	-1	-1	0	0	-	3	396452	398446								N-terminal binuclear Zn cluster-containing protein	IPR001138; IPR001138; IPR001138; IPR001138; IPR007219;	Fungal transcriptional regulatory protein, N-terminal; Fungal transcriptional regulatory protein, N-terminal; Fungal transcriptional regulatory protein, N-terminal; Fungal transcriptional regulatory protein, N-terminal; Transcription factor, fungi;
120359	7		12.8359	12.7852	13.7269	13.5885	12.9635	12.6259	13.1161	13.1181	13.329	13.1255	-0.763402	-0.962635	0.365422	0.499655	-0.39798	-0.462979	-0.280212	-0.332909	-1	-1	0	0	0	0	0	0	-	3	458942	461135									IPR008973; IPR000008; IPR000008; IPR000008;	C2 calcium/lipid-binding domain, CaLB; C2 calcium-dependent membrane targeting; C2 calcium-dependent membrane targeting; C2 calcium-dependent membrane targeting;
56470	30		11.8826	11.7976	12.5715	12.3639	12.7704	12.7272	13.5662	13.4942	13.2506	13.1743	0.198882	0.363308	0.480246	0.44714	0.679128	0.810447	-1.6836	-1.69664	0	0	1	0	1	1	-1	-1	+	3	483609	484650				KOG0068	D-3-phosphoglycerate dehydrogese, D-isomer-specific 2-hydroxy acid dehydrogese superfamily	Amino acid transport and metabolism	METABOLISM	LdhA, Lactate dehydrogenase and related dehydrogenases	IPR006140; IPR006140; IPR006140; IPR006139; IPR006140;	D-isomer specific 2-hydroxyacid dehydrogenase, NAD-binding; D-isomer specific 2-hydroxyacid dehydrogenase, NAD-binding; D-isomer specific 2-hydroxyacid dehydrogenase, NAD-binding; D-isomer specific 2-hydroxyacid dehydrogenase, catalytic domain; D-isomer specific 2-hydroxyacid dehydrogenase, NAD-binding;
56546	45		12.0775	12.0828	11.5587	11.2675	11.2077	11.63	12.6364	12.6524	12.7224	12.6582	-0.351012	0.362555	1.5147	1.02816	1.16369	1.39072	-0.558926	-0.569596	0	0	1	0	1	1	0	0	+	3	517456	517810
104231	25		13.1935	13.1751	13.5574	13.5453	13.3622	13.3135	13.0622	13.0374	12.9638	13.1028	-0.195224	-0.231822	-0.398431	-0.210732	-0.593655	-0.442555	0.131277	0.137742	0	0	0	0	-1	-1	0	0	+	3	539623	541564
75260	20		12.1325	11.7184	11.6025	11.5248	11.0813	11.0767	11.6783	11.1929	10.4238	10.351	-0.521218	-0.448097	-0.657447	-0.725736	-1.17867	-1.17383	0.454219	0.525527	0	0	0	0	-1	-1	0	0	+	3	585908	587665									IPR007065;	HPP;
56838	19	8	12.4354	12.4723	12.6902	12.9551	12.5511	12.4211	11.7208	11.7356	11.4529	11.5519	-0.139146	-0.533907	-1.09815	-0.869206	-1.2373	-1.40311	0.714673	0.736725	0	0	-1	-1	-1	-1	1	1	-	3	599872	601138				KOG1208	Dehydrogeses with different specificities (related to short-chain alcohol dehydrogeses)	Secondary metabolites biosynthesis, transport and catabolism	METABOLISM		IPR002347; IPR002347; IPR002198;	Glucose/ribitol dehydrogenase; Glucose/ribitol dehydrogenase; Short-chain dehydrogenase/reductase SDR;
72612	19	8	13.2993	13.2625	13.6923	13.1005	13.0713	12.7324	13.2569	13.2386	12.7801	12.4019	-0.620999	-0.368021	-0.291238	-0.330551	-0.912237	-0.698572	0.0423425	0.0239245	0	0	0	0	-1	-1	0	0	-	3	608311	610146				KOG2275	Aminoacylase ACY1 and related metalloexopeptidases	Amino acid transport and metabolism	METABOLISM	ArgE, Acetylornithine deacetylase/Succinyl-diaminopimelate desuccinylase and related deacylases	IPR002933; IPR011650;	Peptidase M20; Peptidase M20, dimerisation;
21595	15		10.5502	10.5661	12.3178	12.2943	11.6132	11.1729	10.0483	9.74096	9.4317	10.6394	-0.704684	-1.12139	-2.18147	-0.533543	-2.88615	-1.65493	0.501881	0.825136	0	0	-1	0	-1	-1	0	0	+	3	630920	641537				KOG0255	Syptic vesicle transporter SVOP and related transporters (major facilitator superfamily)	General function prediction only	POORLY CHARACTERIZED		IPR011701;	Major facilitator superfamily MFS-1;
v1_2_36194	6		12.5206	12.4412	12.8257	12.7344	12.4999	12.1431	12.0691	12.0336	12.1464	11.9677	-0.325849	-0.591333	-0.353514	-0.175401	-0.679363	-0.766734	0.451509	0.407549	0	-1	0	0	-1	-1	0	0	+	3	641200	643890
56572	6		11.7277	11.6662	11.9743	11.9246	11.7909	11.3559	11.4023	11.372	11.4807	11.4001	-0.183471	-0.568652	-0.310185	0.04419	-0.493656	-0.524462	0.325462	0.294193	0	-1	0	0	-1	-1	0	0	-	3	693265	694603				KOG0256	1-aminocyclopropane-1-carboxylate synthase, and related proteins	Signal transduction mechanisms	CELLULAR PROCESSES AND SIGNALLING		IPR004839;	Aminotransferase, class I/classII;
104276	13		9.53167	9.46797	10.8632	10.9184	10.7469	10.7894	9.9761	9.91987	9.82907	10.1724	-0.116332	-0.128974	-0.917786	-0.616953	-1.03412	-0.745927	-0.44443	-0.451903	0	0	-1	0	-1	-1	0	0	+	3	713965	717740									IPR001650; IPR001650;	DNA/RNA helicase, C-terminal; DNA/RNA helicase, C-terminal;
104318	25		7.0393	7.09659	8.33711	9.34499	8.54186	7.38996	7.10831	6.90378	6.82936	7.16231	0.204757	-1.95503	-1.71251	-0.22765	-1.50775	-2.18268	-0.0690108	0.192811	0	-1	-1	0	-1	-1	0	0	-	3	840543	841276									IPR001765; IPR001765;	Carbonic anhydrase; Carbonic anhydrase;
104334	12		11.5441	11.4041	12.6707	12.8766	12.7662	12.751	11.7705	11.6805	11.595	12.1466	0.0954944	-0.125607	-1.1712	-0.604407	-1.0757	-0.730013	-0.226391	-0.276386	0	0	-1	-1	-1	-1	0	0	-	3	915707	917312
72632	15		7.87386	7.90952	10.8174	11.7956	9.77957	10.8708	8.0981	7.95268	7.49501	7.99996	-1.03781	-0.924797	-2.28456	-2.8708	-3.32237	-3.79559	-0.224237	-0.0431654	0	0	-1	-1	-1	-1	0	0	+	3	923100	925101	Glycoside hydrolase	27	alpha-galactosidase agl1	KOG2366	Alpha-D-galactosidase (melibiase)	Carbohydrate transport and metabolism	METABOLISM	a-galactosidase 1 (EC 3.2.1.22), Glycoside Hydrolase Family 27	IPR000111; IPR000111; IPR000111;	Glycoside hydrolase, clan GH-D; Glycoside hydrolase, clan GH-D; Glycoside hydrolase, clan GH-D;
2629	19		12.7772	12.7604	12.9382	12.8623	12.6533	12.394	12.6701	12.7055	12.4776	12.2357	-0.284914	-0.468343	-0.175678	-0.158211	-0.460592	-0.626555	0.107069	0.0549845	0	-1	0	0	-1	-1	0	0	-	3	956151	956661				KOG0856	Predicted pilin-like transcription factor	Posttranslational modification, protein turnover, chaperones	CELLULAR PROCESSES AND SIGNALLING		IPR002579; IPR011057; IPR002579; IPR002579;	Methionine sulphoxide reductase B; Mss4-like; Methionine sulphoxide reductase B; Methionine sulphoxide reductase B;
56176	6		14.2497	14.1971	14.6562	14.6407	14.316	14.1124	13.7961	13.7874	13.2144	13.1969	-0.340183	-0.528282	-1.10161	-0.915506	-1.4418	-1.44379	0.453674	0.409691	0	-1	-1	-1	-1	-1	0	0	-	3	1055472	1060293				KOG0054	Multidrug resistance-associated protein/mitoxantrone resistance protein, ABC superfamily	Secondary metabolites biosynthesis, transport and catabolism	METABOLISM		IPR003439; IPR003439; IPR003439; IPR003439; IPR003439; IPR003439; IPR011527; IPR011527; IPR003593; IPR003593; IPR001140; IPR003439; IPR001140; IPR003439;	ABC transporter-like; ABC transporter-like; ABC transporter-like; ABC transporter-like; ABC transporter-like; ABC transporter-like; ABC transporter, transmembrane domain, type 1; ABC transporter, transmembrane domain, type 1; ATPase, AAA+ type, core; ATPase, AAA+ type, core; ABC transporter, transmembrane domain; ABC transporter-like; ABC transporter, transmembrane domain; ABC transporter-like;
104380	15		6.55692	6.68874	7.43522	8.0555	7.28648	7.35237	6.6584	6.66816	6.72777	6.57409	-0.148738	-0.703127	-0.558715	-0.77828	-0.707452	-1.48141	-0.101478	0.0205808	0	0	0	-1	-1	-1	0	0	-	3	1073195	1074965									IPR001138; IPR001138; IPR001138; IPR001138;	Fungal transcriptional regulatory protein, N-terminal; Fungal transcriptional regulatory protein, N-terminal; Fungal transcriptional regulatory protein, N-terminal; Fungal transcriptional regulatory protein, N-terminal;
120424	13		13.1815	13.0875	13.9887	13.993	13.7198	13.7149	13.6238	13.4464	13.3033	13.4568	-0.26885	-0.278108	-0.416568	-0.258106	-0.685418	-0.536214	-0.442286	-0.358911	0	0	0	0	-1	-1	0	0	+	3	1088097	1089469				KOG2944	Glyoxalase	Carbohydrate transport and metabolism	METABOLISM		IPR004361; IPR004361; IPR004361; IPR004360; IPR004360;	Glyoxalase I; Glyoxalase I; Glyoxalase I; Glyoxalase/bleomycin resistance protein/dioxygenase; Glyoxalase/bleomycin resistance protein/dioxygenase;
57101	13	9	9.12723	9.18415	10.6318	12.0996	9.90117	12.0245	9.02256	9.06214	7.98773	8.88967	-0.730591	-0.0751235	-1.91344	-3.13478	-2.64403	-3.20991	0.104669	0.122005	0	0	0	-1	-1	-1	0	0	-	3	1104709	1105773								hypothetical GPCR, PTH11-type
104394	13	9	10.1251	9.83619	11.8057	13.0989	11.2743	12.7022	10.8209	10.5665	8.93457	9.26117	-0.531451	-0.396656	-2.3397	-3.44107	-2.87115	-3.83772	-0.695785	-0.730268	0	0	0	-1	-1	-1	0	0	+	3	1111618	1112872
120428	42		13.6699	13.5944	13.0644	12.9895	12.966	12.9757	13.4095	13.547	13.5293	13.4405	-0.0983729	-0.013786	0.563256	0.464794	0.464883	0.451008	0.260339	0.047342	0	0	1	1	1	1	0	0	-	3	1118875	1122515				KOG1721	FOG: Zn-finger	General function prediction only	POORLY CHARACTERIZED		IPR011009; IPR007087; IPR007087; IPR007087; IPR007087; IPR007087; IPR007087;	Protein kinase-like domain; Zinc finger, C2H2-type; Zinc finger, C2H2-type; Zinc finger, C2H2-type; Zinc finger, C2H2-type; Zinc finger, C2H2-type; Zinc finger, C2H2-type;
75403	13		11.8273	11.896	12.7052	12.8592	12.2481	12.5234	12.0345	12.0519	11.9592	12.0371	-0.457078	-0.335874	-0.288945	-0.48622	-0.746023	-0.822095	-0.207219	-0.155931	0	0	0	-1	-1	-1	0	0	-	3	1144995	1146366				KOG1549	Cysteine desulfurase NFS1	Amino acid transport and metabolism	METABOLISM	CsdB, Selenocysteine lyase	IPR000192;	Aminotransferase, class V/Cysteine desulfurase;
56206	28		13.5104	13.4614	13.2283	13.2737	13.1665	13.1092	13.2236	13.3684	13.8555	13.7929	-0.0618262	-0.164507	0.689073	0.68369	0.627247	0.519183	0.286868	0.0930546	0	0	1	1	1	1	0	0	-	3	1311106	1313112
56218	50		12.0708	12.2279	11.9917	11.7443	12.2065	12.1793	12.3845	12.3985	12.8297	12.6826	0.214751	0.435011	0.623199	0.503245	0.83795	0.938257	-0.313675	-0.170591	0	0	1	1	1	1	0	0	+	3	1321081	1323293
45571	15		12.7076	12.6807	13.016	13.1536	13.0176	13.3352	12.4936	12.4729	12.2959	12.6185	0.00166882	0.181593	-0.721753	-0.716646	-0.720085	-0.535053	0.213985	0.20779	0	0	-1	-1	-1	-1	0	0	+	3	1354461	1355872				KOG1208	Dehydrogeses with different specificities (related to short-chain alcohol dehydrogeses)	Secondary metabolites biosynthesis, transport and catabolism	METABOLISM		IPR002347; IPR002347; IPR002347;	Glucose/ribitol dehydrogenase; Glucose/ribitol dehydrogenase; Glucose/ribitol dehydrogenase;
104461	19		13.5263	13.5956	13.8939	13.8201	13.4083	13.1511	13.9217	13.7712	12.9431	12.2628	-0.485635	-0.669027	-0.465216	-0.888264	-0.950851	-1.55729	-0.395391	-0.175542	0	0	0	-1	-1	-1	0	0	-	3	1362586	1363618				KOG4178	Soluble epoxide hydrolase	Lipid transport and metabolism	METABOLISM		IPR000073;	Alpha/beta hydrolase fold-1;
57034	2		9.87394	9.91558	10.1094	10.5296	10.3293	10.7507	9.56418	9.79085	9.66566	9.81775	0.219928	0.221118	-0.663685	-0.932981	-0.443756	-0.711863	0.30976	0.124732	0	0	-1	-1	-1	-1	0	0	-	3	1398413	1400234
120475	9		12.7322	12.7582	12.9429	13.0396	13.3924	13.8362	12.8185	12.6857	13.538	13.9563	0.449567	0.796588	0.145609	0.120109	0.595177	0.916697	-0.0862723	0.0725014	0	1	0	0	1	1	0	0	-	3	1463319	1465979				KOG1721	FOG: Zn-finger	General function prediction only	POORLY CHARACTERIZED		IPR007087; IPR007087; IPR007087; IPR007087; IPR007087; IPR007087; IPR007087; IPR007087; IPR007087; IPR007087; IPR007087; IPR007087; IPR007087; IPR007087; IPR007087; IPR007087; IPR007087; IPR007087; IPR007087; IPR007087;	Zinc finger, C2H2-type; Zinc finger, C2H2-type; Zinc finger, C2H2-type; Zinc finger, C2H2-type; Zinc finger, C2H2-type; Zinc finger, C2H2-type; Zinc finger, C2H2-type; Zinc finger, C2H2-type; Zinc finger, C2H2-type; Zinc finger, C2H2-type; Zinc finger, C2H2-type; Zinc finger, C2H2-type; Zinc finger, C2H2-type; Zinc finger, C2H2-type; Zinc finger, C2H2-type; Zinc finger, C2H2-type; Zinc finger, C2…
75529	45		12.0277	12.0268	11.4444	11.684	11.7702	11.7512	12.4209	12.4174	12.463	12.3882	0.325801	0.0672517	0.692792	0.637008	1.01859	0.704259	-0.393225	-0.390541	0	0	1	1	1	1	0	0	-	3	1611342	1612449				KOG3370	dUTPase	Nucleotide transport and metabolism	METABOLISM		IPR008181; IPR008180;	DeoxyUTP pyrophosphatase domain, subfamily 1,; DeoxyUTP pyrophosphatase domain;
26_227	45		12.4469	12.6098	10.9373	11.4145	11.2348	12.0501	12.9714	13.0584	13.3471	13.523	0.297434	0.635586	2.11236	1.47287	2.40979	2.10845	-0.524489	-0.448577	0	0	1	0	1	1	0	0	-	3	1671469	1671750
104549	45		12.8173	13.0697	11.5719	12.0185	11.8167	12.6932	13.4168	13.5024	13.8259	13.946	0.244817	0.674733	2.00919	1.25275	2.254	1.92748	-0.599517	-0.432786	0	0	1	0	1	1	0	0	-	3	1671760	1673344				KOG1869	Splicing coactivator SRm160/300, subunit SRm300	RNA processing and modification	INFORMATION STORAGE AND PROCESSING
56853	12		11.5982	11.5366	12.758	13.1519	12.8263	13.0624	11.5591	11.7492	11.811	12.3734	0.0682912	-0.0894871	-1.0153	-0.689012	-0.947009	-0.778499	0.0390708	-0.212547	0	0	-1	-1	-1	-1	0	0	+	3	1792345	1798378				KOG1807	Helicases	Replication, recombition and repair	INFORMATION STORAGE AND PROCESSING		IPR000571; IPR000571;	Zinc finger, CCCH-type; Zinc finger, CCCH-type;
104584	49		10.8711	10.9711	10.2572	10.6091	10.73	10.5634	11.4742	11.3001	11.7427	11.8516	0.472831	-0.0456847	1.01268	1.28817	1.48552	1.24248	-0.603138	-0.328934	0	0	1	1	1	1	0	0	+	3	1803963	1804799
104599	13		8.85898	9.05195	10.7889	10.9895	10.9363	10.1392	9.81321	9.4877	9.38027	9.06162	0.147401	-0.85033	-1.55601	-1.07759	-1.40861	-1.92792	-0.954234	-0.435749	0	0	-1	0	-1	-1	0	0	+	3	1845102	1846516									IPR001354; IPR001354; IPR001354; IPR013342;	Mandelate racemase/muconate lactonizing enzyme; Mandelate racemase/muconate lactonizing enzyme; Mandelate racemase/muconate lactonizing enzyme; Mandelate racemase/muconate lactonizing enzyme, C-terminal;
120558	28		12.1543	11.9995	11.633	11.4515	11.7692	11.5198	11.8959	11.9854	12.2114	11.9252	0.136212	0.0683345	0.442206	0.405335	0.578419	0.473669	0.258431	0.014115	0	0	1	0	1	1	0	0	-	4	65368	67918				KOG1143	Predicted translation elongation factor	Translation, ribosomal structure and biogenesis	INFORMATION STORAGE AND PROCESSING
45868	43		13.4015	13.3096	12.4909	12.4619	13.0848	12.8262	13.6171	13.5127	13.5686	13.3195	0.593883	0.364252	0.48377	0.493359	1.07765	0.857611	-0.215689	-0.203099	0	0	0	0	1	1	0	0	-	4	313945	316529				KOG0252	Inorganic phosphate transporter	Inorganic ion transport and metabolism	METABOLISM		IPR005828;	General substrate transporter;
104741	13		9.88453	9.79932	11.4827	11.7581	11.382	11.2009	9.8614	9.91232	10.0014	10.7434	-0.100659	-0.557198	-1.38057	-0.457535	-1.48123	-1.01473	0.0231247	-0.112992	0	0	-1	0	-1	-1	0	0	+	4	357285	360509									IPR001810;	F-box domain, cyclin-like;
104797	16		12.0744	12.1658	13.3321	13.4212	12.4554	13.0076	11.7617	11.8728	12.0465	12.1332	-0.876689	-0.413613	-0.40886	-0.874404	-1.28555	-1.28802	0.31272	0.29292	-1	0	0	-1	-1	-1	0	0	-	4	548264	551072	Glycoside hydrolase	3	Candidate beta-glucosidase bgl3j					candidate b-glucosidase, Glycoside Hydrolase Family 3	IPR001764; IPR001764; IPR002772;	Glycoside hydrolase, family 3, N-terminal; Glycoside hydrolase, family 3, N-terminal; Glycoside hydrolase, family 3, C-terminal;
57574	13		11.0152	11.1472	11.6326	11.7858	11.4436	11.9191	11.0814	11.2741	10.9366	11.3895	-0.189023	0.133324	-0.506967	-0.529591	-0.695991	-0.396267	-0.0662668	-0.12689	0	0	-1	-1	-1	0	0	0	+	4	697154	697976				KOG3399	Predicted Yippee-type zinc-binding protein	General function prediction only	POORLY CHARACTERIZED		IPR004910;	Yippee-like protein;
58184	49		11.2304	11.3886	11.1489	11.2149	11.4482	11.422	11.38	11.4735	11.8724	11.6673	0.299272	0.207126	0.424212	0.245359	0.723484	0.452485	-0.149633	-0.0849043	0	0	0	0	1	1	0	0	+	4	716099	718531				KOG3818	D polymerase epsilon, subunit B	Replication, recombition and repair	INFORMATION STORAGE AND PROCESSING	homologous to DNA polymerase epsilon, subunit B	IPR007185; IPR007185;	DNA polymerase alpha/epsilon, subunit B; DNA polymerase alpha/epsilon, subunit B;
57749	16		10.3834	10.4068	12.8926	12.8822	12.1366	11.9513	10.5424	10.4357	10.409	10.1738	-0.755944	-0.930847	-1.72759	-1.77752	-2.48353	-2.70836	-0.158979	-0.0288603	0	0	-1	-1	-1	-1	0	0	+	4	765737	767490				KOG0255	Syptic vesicle transporter SVOP and related transporters (major facilitator superfamily)	General function prediction only	POORLY CHARACTERIZED		IPR011701;	Major facilitator superfamily MFS-1;
120696	13		9.13029	9.23822	10.8773	10.9328	10.8893	11.0233	8.37655	8.33693	8.87853	9.30575	0.0120072	0.0904138	-2.01078	-1.7175	-1.99877	-1.62709	0.753733	0.901295	0	0	-1	-1	-1	-1	0	0	+	4	807715	808962				KOG0023	Alcohol dehydrogese, class V	Secondary metabolites biosynthesis, transport and catabolism	METABOLISM		IPR011032; IPR002328; IPR002085; IPR002085; IPR013154; IPR013149;	GroES-like; Alcohol dehydrogenase, zinc-containing, conserved site; Alcohol dehydrogenase superfamily, zinc-containing; Alcohol dehydrogenase superfamily, zinc-containing; Alcohol dehydrogenase GroES-like; Alcohol dehydrogenase, C-terminal;
120697	45		13.7725	13.7464	10.2367	10.2463	9.77345	10.134	11.9647	12.0596	12.664	12.5371	-0.463242	-0.11232	2.89055	2.40309	2.42731	2.29077	1.80789	1.68682	0	0	1	1	1	1	1	0	-	4	809098	809933				KOG4443	Putative transcription factor HALR/MLL3, involved in embryonic development	General function prediction only	POORLY CHARACTERIZED
120698	14		6.8273	6.67257	12.9111	12.9601	13.626	13.6633	14.4729	14.4082	14.3955	14.299	0.714955	0.703141	0.769524	0.635762	1.48448	1.3389	-7.6456	-7.73563	1	1	1	1	1	1	-1	-1	-	4	811489	814088				KOG1721	FOG: Zn-finger	General function prediction only	POORLY CHARACTERIZED	pH-response transcription factor pacC	IPR007087; IPR007087; IPR007087; IPR007087; IPR007087; IPR007087; IPR007087; IPR007087; IPR007087; IPR007087; IPR007087;	Zinc finger, C2H2-type; Zinc finger, C2H2-type; Zinc finger, C2H2-type; Zinc finger, C2H2-type; Zinc finger, C2H2-type; Zinc finger, C2H2-type; Zinc finger, C2H2-type; Zinc finger, C2H2-type; Zinc finger, C2H2-type; Zinc finger, C2H2-type; Zinc finger, C2H2-type;
104911	48		12.4193	12.3637	11.7052	11.9783	11.7645	12.1616	12.5633	12.4754	12.6665	12.6112	0.0593283	0.183384	0.901974	0.449515	0.961302	0.632899	-0.143974	-0.111768	0	0	1	0	1	1	0	0	-	4	905179	905617
2902	12		9.90681	9.84603	11.6224	12.0153	11.5754	11.4492	10.2738	10.3228	10.1599	10.4429	-0.0470425	-0.566081	-1.41548	-1.00633	-1.46253	-1.57241	-0.36703	-0.476769	0	0	-1	-1	-1	-1	0	0	-	4	914889	916197				KOG0725	Reductases with broad range of substrate specificities	General function prediction only	POORLY CHARACTERIZED		IPR002347; IPR002347; IPR002198;	Glucose/ribitol dehydrogenase; Glucose/ribitol dehydrogenase; Short-chain dehydrogenase/reductase SDR;
57965	25		12.0449	11.849	12.6243	12.673	12.5041	12.3526	11.86	11.7894	11.5587	12.0055	-0.120138	-0.320445	-0.945429	-0.347062	-1.06557	-0.667507	0.184889	0.0595983	0	0	-1	0	-1	-1	0	0	+	4	916948	918055
58117	6		11.9937	11.8388	12.8911	13.2284	12.7004	12.3822	12.2955	11.9794	11.1687	10.5013	-0.190614	-0.846206	-1.53178	-1.88099	-1.7224	-2.72719	-0.301789	-0.140636	0	0	-1	-1	-1	-1	0	0	+	4	940697	943070	Glycoside hydrolase	89	Candidate alpha-N-acetylglucosaminidase	KOG2233	Alpha-N-acetylglucosaminidase	Intracellular trafficking, secretion, and vesicular transport	CELLULAR PROCESSES AND SIGNALLING	related to a-N-acetylglucosaminidases, Glycoside Hydrolase Family 89	IPR007781; IPR007781;	Alpha-N-acetylglucosaminidase; Alpha-N-acetylglucosaminidase;
75939	45		13.63	13.7386	13.349	13.2722	13.3585	13.4244	13.6377	13.7138	14.1348	14.0914	0.00952685	0.152285	0.776259	0.666963	0.785786	0.819248	-0.00768686	0.0248252	0	0	1	1	1	1	0	0	+	4	967658	971009				KOG1259	Nischarin, modulator of integrin alpha5 subunit action	Signal transduction mechanisms	CELLULAR PROCESSES AND SIGNALLING		IPR001611; IPR001611; IPR001611; IPR001611;	Leucine-rich repeat; Leucine-rich repeat; Leucine-rich repeat; Leucine-rich repeat;
2912	2		12.5883	12.5487	13.3143	13.1866	12.8416	12.9863	12.8684	12.8	12.8211	12.7231	-0.472681	-0.20037	-0.0204879	-0.263167	-0.493169	-0.463536	-0.280146	-0.251266	-1	0	0	0	-1	-1	0	0	+	4	1003203	1004216				KOG1640	Predicted steroid reductase	Lipid transport and metabolism	METABOLISM		IPR001104; IPR001104;	3-oxo-5-alpha-steroid 4-dehydrogenase, C-terminal; 3-oxo-5-alpha-steroid 4-dehydrogenase, C-terminal;
57756	12		11.9138	11.8922	12.451	12.9328	12.6484	12.8222	11.7042	11.5533	11.7061	12.0971	0.197327	-0.110617	-0.94222	-0.725052	-0.744893	-0.83567	0.209633	0.338941	0	0	-1	0	-1	-1	0	0	+	4	1024838	1026595				KOG1922	Rho GTPase effector BNI1 and related formins	Signal transduction mechanisms	CELLULAR PROCESSES AND SIGNALLING		IPR009057; IPR009057; IPR012287; IPR006600; IPR006695;	Homeodomain-like; Homeodomain-like; Homeodomain-related; Pogo transposase / Cenp-B / PDC2, DNA-binding HTH domain; Centromere protein Cenp-B, DNA-binding domain 1;
104952	8		10.4025	10.0825	10.6694	10.7679	10.7835	11.006	10.4603	10.3632	10.265	10.4406	0.114042	0.238069	-0.518494	-0.565345	-0.404453	-0.327276	-0.0578595	-0.280733	0	0	-1	-1	0	0	0	0	+	4	1048466	1049041				KOG2660	Locus-specific chromosome binding proteins	Function unknown	POORLY CHARACTERIZED
58051	12		10.9072	11.0138	11.4476	11.4663	11.4251	11.4986	10.7361	10.7498	10.7792	11.0213	-0.0224872	0.0323127	-0.6459	-0.47733	-0.668387	-0.445017	0.171072	0.264014	0	0	-1	-1	-1	-1	0	0	+	4	1053249	1055459
75989	15		10.1148	9.99531	10.8438	10.6462	10.7193	10.1174	9.31658	9.33108	9.42362	9.4567	-0.124583	-0.52877	-1.29563	-0.660682	-1.42022	-1.18945	0.798208	0.664232	0	0	-1	0	-1	-1	0	0	-	4	1087529	1088597				KOG3035	Isoamyl acetate-hydrolyzing esterase	Lipid transport and metabolism	METABOLISM		IPR001087; IPR001087;	Lipase, GDSL; Lipase, GDSL;
120752	12		12.1057	12.0274	12.8704	12.7901	12.4067	12.487	11.6515	11.717	12.2341	12.2921	-0.463693	-0.303158	-0.1726	-0.194875	-0.636293	-0.498032	0.454157	0.31044	0	0	0	0	-1	-1	0	0	-	4	1160116	1163052				KOG1341	+/K+ transporter	Inorganic ion transport and metabolism	METABOLISM		IPR004773; IPR004773; IPR003445;	Potassium transport protein, high-affinity; Potassium transport protein, high-affinity; Cation transporter;
105003	11		12.1996	12.0134	12.4054	12.9468	12.8954	13.4444	11.7937	11.7628	11.5641	12.4231	0.489933	0.497591	-1.33132	-1.0213	-0.841383	-0.523712	0.405917	0.250532	0	0	-1	-1	0	0	0	0	+	4	1195149	1196066
72922	20		13.1222	13.0514	12.7464	12.8097	12.6078	12.2113	11.9687	11.8491	11.155	10.9776	-0.138558	-0.598444	-1.45288	-1.2337	-1.59144	-1.83215	1.15354	1.20231	0	0	-1	-1	-1	-1	1	1	-	4	1230340	1233027				KOG1289	Amino acid transporters	Amino acid transport and metabolism	METABOLISM	PotE, Amino acid transporters, GABA permease	IPR002293; IPR002293; IPR004841;	Amino acid/polyamine transporter I; Amino acid/polyamine transporter I; Amino acid permease domain;
58220	16		10.6372	10.5479	12.0306	12.3048	11.3403	11.4154	10.8162	10.7839	10.5065	10.6207	-0.690304	-0.889362	-0.833792	-0.794726	-1.5241	-1.68409	-0.179018	-0.236014	0	-1	-1	0	-1	-1	0	0	+	4	1237587	1239149				KOG0254	Predicted transporter (major facilitator superfamily)	General function prediction only	POORLY CHARACTERIZED		IPR011701;	Major facilitator superfamily MFS-1;
120784	15		12.2181	12.3525	12.9007	13.0631	12.7845	12.6703	12.3701	12.3347	12.0556	12.1304	-0.116191	-0.392766	-0.72889	-0.539922	-0.845081	-0.932687	-0.152029	0.0177755	0	0	0	0	-1	-1	0	0	-	4	1313966	1315802				KOG1604	Predicted mutarotase	Carbohydrate transport and metabolism	METABOLISM	hypothetical aldose-1-epimerase	IPR011013; IPR008183;	Glycoside hydrolase-type carbohydrate-binding; Aldose 1-epimerase;
46209	6		12.1799	12.1248	13.0756	12.72	12.4553	12.3353	11.7655	11.9916	11.8854	11.8142	-0.620298	-0.384698	-0.569957	-0.52109	-1.19025	-0.905788	0.414461	0.133204	0	0	0	0	-1	-1	0	0	-	4	1362491	1363689				KOG3010	Methyltransferase	General function prediction only	POORLY CHARACTERIZED		IPR013216;	Methyltransferase type 11;
v1_2_19600	19		10.4904	10.5251	11.2359	11.0176	10.6941	10.8114	10.7637	10.6509	10.168	9.95268	-0.54172	-0.206132	-0.526101	-0.858755	-1.06782	-1.06489	-0.273229	-0.12585	0	0	0	0	-1	-1	0	0	-	4	1365789	1366007
120803	42		13.6373	13.6177	12.597	12.5511	12.5155	12.7174	13.7336	13.8708	13.9321	13.7646	-0.0814904	0.16626	1.41663	1.04716	1.33514	1.21342	-0.0962995	-0.253106	0	0	1	1	1	1	0	0	-	4	1417325	1418942				KOG3788	Predicted divalent cation transporter	Inorganic ion transport and metabolism	METABOLISM
57528	15		10.0685	9.89787	11.2283	11.104	10.6081	10.21	9.942	9.94012	9.97666	9.91812	-0.62013	-0.893976	-0.631463	-0.291858	-1.25159	-1.18583	0.126453	-0.0422519	-1	-1	-1	0	-1	-1	0	0	-	4	1468515	1469653				KOG1575	Voltage-gated shaker-like K+ channel, subunit beta/KCB	Energy production and conversion	METABOLISM		IPR001395; IPR001395;	Aldo/keto reductase; Aldo/keto reductase;
105106	43		12.4957	12.2587	11.8722	11.3414	10.7479	10.9808	13.3026	13.2927	12.2818	12.2542	-1.12431	-0.36057	1.53389	1.27335	0.409583	0.912781	-0.80693	-1.03399	0	0	1	1	0	0	0	0	-	4	1483641	1484235
76117	19		13.6507	13.6358	13.9826	14.0108	13.5003	13.5572	13.7369	13.5965	12.79	12.8889	-0.482364	-0.453612	-0.71031	-0.66829	-1.19267	-1.1219	-0.0861744	0.0392518	0	0	-1	0	-1	-1	0	0	+	4	1540330	1541975				KOG3017	Defense-related protein containing SCP domain	Function unknown	POORLY CHARACTERIZED		IPR000560;	Histidine phosphatase superfamily, clade-2;
46266	44		10.8028	10.8682	11.2973	11.1943	11.5379	11.4998	12.5333	12.446	12.353	12.4372	0.240598	0.30554	0.815136	0.937353	1.05573	1.24289	-1.73055	-1.57778	0	0	1	1	1	1	-1	-1	-	4	1571296	1572339
120837	42		14.3345	14.2867	11.297	11.0757	12.9674	12.9535	14.637	14.6183	14.5265	14.3284	1.67041	1.87781	1.55915	1.37484	3.22956	3.25265	-0.302471	-0.331623	1	1	1	1	1	1	0	0	+	4	1586274	1588151
76136	14		11.4752	11.5332	13.7405	13.8679	13.3918	13.5226	12.8006	12.7711	12.6613	12.5626	-0.348751	-0.345282	-0.730493	-0.960058	-1.07924	-1.30534	-1.3254	-1.23795	0	0	0	-1	-1	-1	-1	-1	-	4	1588177	1589831				KOG2742	Predicted oxidoreductase	General function prediction only	POORLY CHARACTERIZED		IPR000683;	Oxidoreductase, N-terminal;
57613	49		11.6114	11.8086	11.1271	11.2211	11.9412	12.1548	12.4271	12.4044	12.3587	12.4511	0.814006	0.933637	0.41759	0.296367	1.2316	1.23	-0.815692	-0.595855	1	1	0	0	1	1	-1	0	+	4	1590616	1591316				KOG3242	Oligoribonuclease (3'->5' exoribonuclease)	RNA processing and modification	INFORMATION STORAGE AND PROCESSING		IPR012337; IPR006055; IPR013520;	Polynucleotidyl transferase, ribonuclease H fold; Exonuclease; Exonuclease, RNase T/DNA polymerase III;
21836	5		13.2273	13.2087	14.3746	14.3842	14.2967	14.336	13.6	13.5425	13.8224	13.9467	-0.077979	-0.0482152	-0.474269	-0.389337	-0.552248	-0.437552	-0.372699	-0.333774	0	0	-1	0	-1	-1	0	0	+	4	1591750	1593947				KOG0625	Phosphoglucomutase	Carbohydrate transport and metabolism	METABOLISM		IPR005841; IPR005844; IPR005845; IPR005846; IPR005843;	Alpha-D-phosphohexomutase; Alpha-D-phosphohexomutase, alpha/beta/alpha domain I; Alpha-D-phosphohexomutase, alpha/beta/alpha domain II; Alpha-D-phosphohexomutase, alpha/beta/alpha domain III; Alpha-D-phosphohexomutase, C-terminal;
57914	19		10.9828	10.9792	11.5598	11.9969	11.0122	11.4262	10.959	10.8213	9.13615	9.02764	-0.547586	-0.570662	-1.87605	-2.39856	-2.42364	-2.96922	0.0237918	0.157949	0	0	-1	-1	-1	-1	0	0	+	4	1621844	1623029				KOG1552	Predicted alpha/beta hydrolase	General function prediction only	POORLY CHARACTERIZED
57860	14		11.2477	11.248	12.7799	12.9064	12.5724	12.5446	12.0676	11.963	12.1337	12.0849	-0.207491	-0.361771	-0.43875	-0.459793	-0.64624	-0.821564	-0.819984	-0.71502	0	0	0	0	-1	-1	-1	0	-	4	1674231	1676070				KOG1263	Multicopper oxidases	Secondary metabolites biosynthesis, transport and catabolism	METABOLISM	Hypothetical Multicopper Oxidase	IPR008972; IPR008972; IPR008972; IPR011707; IPR001117; IPR011706;	Cupredoxin; Cupredoxin; Cupredoxin; Multicopper oxidase, type 3; Multicopper oxidase, type 1; Multicopper oxidase, type 2;
41761	16		10.8427	11.0222	13.1632	13.048	12.6437	12.0892	11.7305	11.6801	11.5758	11.3097	-0.519466	-0.958787	-1.06798	-0.779444	-1.58745	-1.73823	-0.887757	-0.65795	0	0	-1	0	-1	-1	0	0	+	4	1680766	1681552				KOG4473	Uncharacterized membrane protein	Function unknown	POORLY CHARACTERIZED		IPR008217;	Protein of unknown function DUF125, transmembrane;
105171	30		6.08975	6.35269	6.19836	6.12224	6.36511	6.22666	6.35828	6.49351	6.98696	6.81378	0.166751	0.10442	0.621847	0.587116	0.788598	0.691536	-0.268528	-0.140819	0	0	1	0	1	1	0	0	-	4	1702100	1703707									IPR009003;	Serine/cysteine peptidase, trypsin-like;
57555	19		10.1103	10.0523	10.9267	11.1196	10.3817	10.5752	10.9695	10.8863	9.38416	9.05184	-0.545017	-0.544398	-0.997545	-1.52338	-1.54256	-2.06778	-0.859234	-0.834023	0	0	0	-1	-1	-1	0	0	+	4	1718721	1720764				KOG0158	Cytochrome P450 CYP3/CYP5/CYP6/CYP9 subfamilies	Secondary metabolites biosynthesis, transport and catabolism	METABOLISM		IPR001128; IPR001128; IPR001128;	Cytochrome P450; Cytochrome P450; Cytochrome P450;
58011	25		13.4713	13.5997	13.6436	13.8562	13.3661	13.4934	12.4263	12.4926	12.8157	13.1431	-0.277501	-0.362731	-0.550406	-0.350343	-0.827907	-0.713074	1.04498	1.10711	0	0	-1	0	-1	-1	1	1	-	4	1795572	1796648				KOG1721	FOG: Zn-finger	General function prediction only	POORLY CHARACTERIZED		IPR007087; IPR007087; IPR007087; IPR007087; IPR007087; IPR007087; IPR007087; IPR007087; IPR007087;	Zinc finger, C2H2-type; Zinc finger, C2H2-type; Zinc finger, C2H2-type; Zinc finger, C2H2-type; Zinc finger, C2H2-type; Zinc finger, C2H2-type; Zinc finger, C2H2-type; Zinc finger, C2H2-type; Zinc finger, C2H2-type;
105216	16	10	8.09054	8.38558	12.2129	11.8795	10.035	9.54675	7.53822	7.7451	8.2383	7.90398	-2.17793	-2.33277	-1.79668	-1.64277	-3.97461	-3.97553	0.552323	0.640484	0	-1	0	0	-1	-1	0	0	-	5	2930	3959				KOG4177	Ankyrin	Cell wall/membrane/envelope biogenesis	CELLULAR PROCESSES AND SIGNALLING		IPR002110; IPR002110; IPR002110; IPR002110; IPR002110; IPR002110; IPR002110; IPR002110; IPR002110; IPR002110; IPR002110; IPR002110; IPR002110; IPR002110; IPR002110; IPR002110;	Ankyrin repeat; Ankyrin repeat; Ankyrin repeat; Ankyrin repeat; Ankyrin repeat; Ankyrin repeat; Ankyrin repeat; Ankyrin repeat; Ankyrin repeat; Ankyrin repeat; Ankyrin repeat; Ankyrin repeat; Ankyrin repeat; Ankyrin repeat; Ankyrin repeat; Ankyrin repeat;
58601	16	10	5.90577	6.20202	11.4	10.4753	7.91362	7.02889	5.71443	5.8562	5.92992	5.80597	-3.48638	-3.44637	-1.9837	-1.22291	-5.47009	-4.66929	0.191343	0.345816	-1	-1	-1	0	-1	-1	0	0	-	5	4222	8058
v1_2_40386	16	10	7.47317	7.74009	12.973	12.1051	9.47364	9.77784	6.7264	7.05895	6.66399	6.41009	-3.49932	-2.32721	-2.80965	-3.36775	-6.30897	-5.69496	0.746771	0.681133	0	0	0	0	-1	-1	0	0	-	5	7366	8395
105220	16	10	9.45178	9.34734	13.0058	12.2757	10.3714	9.99789	9.15158	9.23132	8.47003	7.9396	-2.63446	-2.27785	-1.90135	-2.05829	-4.53581	-4.33613	0.300199	0.116021	0	0	0	0	-1	-1	0	0	+	5	8835	9915
105221	16	10	6.25617	6.70595	12.904	12.2275	9.08276	8.95449	5.91235	6.2211	6.3162	6.48064	-3.82124	-3.27299	-2.76656	-2.47385	-6.5878	-5.74684	0.34382	0.484851	-1	0	0	0	-1	-1	0	0	-	5	10341	11881
105222	16	10	8.07938	8.27194	14.2483	13.6658	9.27661	7.90533	7.37711	7.18632	7.00882	7.78252	-4.97172	-5.76043	-2.26779	-0.122815	-7.23951	-5.88325	0.702276	1.08562	-1	-1	-1	0	-1	-1	0	0	+	5	13504	14006
105223	16	10	8.06157	8.23156	10.9334	10.1976	8.41475	8.23439	7.72649	7.85464	7.99615	7.24357	-2.51869	-1.96324	-0.418592	-0.990814	-2.93728	-2.95405	0.335082	0.376913	0	0	0	0	-1	-1	0	0	+	5	14522	16959
120872	6		12.9019	12.8483	13.3835	13.255	12.6856	12.687	12.5338	12.5136	12.4389	12.29	-0.697933	-0.568035	-0.246625	-0.396973	-0.944558	-0.965008	0.368128	0.334701	0	0	0	0	-1	-1	0	0	+	5	24245	25274									IPR000182;	GCN5-related N-acetyltransferase;
58412	25		8.09761	8.42608	9.9189	10.0298	9.29143	9.24028	7.88995	8.25767	7.98868	8.45275	-0.627474	-0.789504	-1.30275	-0.787528	-1.93022	-1.57703	0.207655	0.168414	0	0	-1	0	-1	-1	0	0	-	5	101859	103076				KOG0023	Alcohol dehydrogese, class V	Secondary metabolites biosynthesis, transport and catabolism	METABOLISM	AdhP, Zn-dependent alcohol dehydrogenases	IPR011032; IPR002085; IPR002085; IPR013154; IPR013149;	GroES-like; Alcohol dehydrogenase superfamily, zinc-containing; Alcohol dehydrogenase superfamily, zinc-containing; Alcohol dehydrogenase GroES-like; Alcohol dehydrogenase, C-terminal;
3049	43		13.5419	13.658	11.2975	11.195	12.2073	11.1832	14.2614	14.1836	13.6545	12.9934	0.909822	-0.0117918	1.44713	1.81018	2.35695	1.79839	-0.719477	-0.525617	0	0	1	1	1	1	0	0	+	5	111408	112489				KOG2775	Metallopeptidase	General function prediction only	POORLY CHARACTERIZED		IPR000994; IPR002468; IPR000994;	Peptidase M24, structural domain; Peptidase M24A, methionine aminopeptidase, subfamily 2; Peptidase M24, structural domain;
105255	13		9.37024	9.19871	10.1919	10.3929	9.70227	9.62721	9.25652	9.25564	9.34001	9.47634	-0.489596	-0.765729	-0.362254	-0.15087	-0.85185	-0.916599	0.113717	-0.0569341	0	0	0	0	-1	-1	0	0	+	5	114997	118707									IPR001138; IPR001138; IPR001138;	Fungal transcriptional regulatory protein, N-terminal; Fungal transcriptional regulatory protein, N-terminal; Fungal transcriptional regulatory protein, N-terminal;
58563	16		6.58286	6.71926	8.61288	9.98605	7.09739	7.0195	6.76285	6.35431	6.44257	6.48917	-1.51549	-2.96656	-0.654817	-0.530325	-2.17031	-3.49688	-0.179984	0.364955	-1	-1	0	0	-1	-1	0	0	-	5	150573	151908								oxalate decarboxylase	IPR011051; IPR006045; IPR013096;	Cupin, RmlC-type; Cupin 1; Cupin 2, conserved barrel;
120889	12		11.7587	11.6739	12.933	13.1433	13.1292	13.0136	12.4496	12.2977	12.1773	12.3469	0.196162	-0.129766	-0.951942	-0.666646	-0.75578	-0.796412	-0.690875	-0.623813	0	0	-1	0	-1	-1	0	0	-	5	154782	156509				KOG0684	Cytochrome P450	Secondary metabolites biosynthesis, transport and catabolism	METABOLISM		IPR001128; IPR001128; IPR001128;	Cytochrome P450; Cytochrome P450; Cytochrome P450;
105275	12		8.63984	8.53631	10.9393	12.0737	11.7413	11.717	8.99058	8.71486	9.67083	9.9878	0.802021	-0.356716	-2.07048	-1.72921	-1.26846	-2.08592	-0.350737	-0.178549	0	0	-1	-1	-1	-1	0	0	-	5	157199	158835									IPR011050; IPR001480; IPR001480; IPR006626; IPR006626; IPR006626; IPR006626; IPR006626; IPR006626;	Pectin lyase fold/virulence factor; Curculin-like (mannose-binding) lectin; Curculin-like (mannose-binding) lectin; Parallel beta-helix repeat; Parallel beta-helix repeat; Parallel beta-helix repeat; Parallel beta-helix repeat; Parallel beta-helix repeat; Parallel beta-helix repeat;
58450	15		7.09083	7.14065	8.91387	10.3766	9.35231	9.9227	7.00794	7.04817	7.8014	8.04061	0.438447	-0.453944	-1.55091	-1.88209	-1.11247	-2.33603	0.0828925	0.0924837	0	0	-1	-1	0	-1	0	0	+	5	160734	163125	Glycoside hydrolase	3	Candidate beta-xylosidase xyl3b					candidate b-xylosidase, Glycoside Hydrolase Family 3	IPR001764; IPR002772;	Glycoside hydrolase, family 3, N-terminal; Glycoside hydrolase, family 3, C-terminal;
58675	15		8.9096	8.51413	11.609	11.6513	11.4872	10.8441	8.08207	8.02517	8.39225	8.97865	-0.121728	-0.8071	-3.095	-1.8655	-3.21673	-2.6726	0.827522	0.488957	0	0	-1	-1	-1	-1	0	0	+	5	175051	176124				KOG1575	Voltage-gated shaker-like K+ channel, subunit beta/KCB	Energy production and conversion	METABOLISM		IPR001395; IPR001395;	Aldo/keto reductase; Aldo/keto reductase;
105282	6		10.8629	10.9777	12.6378	11.8711	11.0595	10.2245	9.77392	10.0515	10.6911	9.59795	-1.57828	-1.64656	-0.368358	-0.626586	-1.94664	-2.27314	1.08901	0.926184	0	0	0	0	-1	-1	0	0	+	5	176681	177805				KOG1575	Voltage-gated shaker-like K+ channel, subunit beta/KCB	Energy production and conversion	METABOLISM		IPR001395; IPR001395;	Aldo/keto reductase; Aldo/keto reductase;
105288	15	11	10.0781	10.0675	10.7159	11.5154	10.589	11.2468	9.04103	8.91458	8.58147	9.40834	-0.126887	-0.268624	-2.00755	-1.83843	-2.13443	-2.10706	1.0371	1.15287	0	0	-1	-1	-1	-1	0	0	+	5	190565	192029	Glycoside hydrolase	NA							IPR008972;	Cupredoxin;
76238	15	11	13.3766	13.2925	14.8504	14.7253	14.6844	14.4062	12.6906	12.5723	12.869	13.3967	-0.165962	-0.319046	-1.81546	-1.00957	-1.98142	-1.32862	0.686003	0.720157	0	0	-1	-1	-1	-1	0	0	-	5	193362	197133				KOG0205	Plasma membrane H+-transporting ATPase	Inorganic ion transport and metabolism	METABOLISM		IPR001757; IPR001757; IPR006534; IPR001757; IPR001757; IPR004014; IPR008250; IPR005834;	ATPase, P-type, K/Mg/Cd/Cu/Zn/Na/Ca/Na/H-transporter; ATPase, P-type, K/Mg/Cd/Cu/Zn/Na/Ca/Na/H-transporter; ATPase, P-type, plasma-membrane proton-efflux; ATPase, P-type, K/Mg/Cd/Cu/Zn/Na/Ca/Na/H-transporter; ATPase, P-type, K/Mg/Cd/Cu/Zn/Na/Ca/Na/H-transporter; ATPase, P-type cation-transporter, N-terminal; ATPase, P-type, ATPase-associated domain; Haloacid dehalogenase-like hydrolase;
105290	15	11	8.57147	8.68171	9.94975	9.78116	9.67711	9.5641	8.40271	8.44714	7.95568	8.55315	-0.272636	-0.217061	-1.72143	-1.01095	-1.99406	-1.22801	0.168762	0.234567	0	0	-1	-1	-1	-1	0	0	+	5	197348	197758
105291	16	11	6.7807	6.89382	8.71234	8.57811	7.98029	7.64077	6.84737	6.81726	7.33818	7.03949	-0.732043	-0.93734	-0.642119	-0.601276	-1.37416	-1.53862	-0.0666659	0.0765524	0	0	0	0	-1	-1	0	0	+	5	199415	202831
58456	15	11	9.59866	9.31226	11.6247	11.9541	10.9756	11.0593	8.84398	9.01657	9.0442	9.30867	-0.649048	-0.894763	-1.93145	-1.75067	-2.5805	-2.64544	0.754682	0.295695	0	0	-1	-1	-1	-1	0	0	+	5	211707	213296									IPR001138; IPR001138; IPR001138;	Fungal transcriptional regulatory protein, N-terminal; Fungal transcriptional regulatory protein, N-terminal; Fungal transcriptional regulatory protein, N-terminal;
76269	13		10.8365	10.8992	11.5367	11.6144	11.2945	11.6676	11.0469	11.0479	10.7412	10.8768	-0.242165	0.0531233	-0.553344	-0.790814	-0.795509	-0.73769	-0.210372	-0.148723	0	0	0	-1	-1	-1	0	0	+	5	329114	330461
120915	20		11.4578	11.3843	11.1992	11.2316	11.2601	11.0706	11.2102	11.0853	10.6277	10.5853	0.0608443	-0.161034	-0.632406	-0.485252	-0.571562	-0.646286	0.247587	0.298949	0	0	-1	0	-1	-1	0	0	+	5	388511	389089				KOG2529	Pseudouridine synthase	Translation, ribosomal structure and biogenesis	INFORMATION STORAGE AND PROCESSING
59078	6		10.0148	9.89394	11.0633	11.1756	10.1365	9.83279	9.393	9.33307	9.31271	9.42558	-0.926833	-1.34279	-0.823755	-0.407205	-1.75059	-1.75	0.621781	0.56087	0	-1	0	0	-1	-1	0	0	-	5	436342	437143
46446	12		13.1954	13.2155	13.9813	14.1018	13.8962	14.0031	13.1054	13.1595	13.0954	13.51	-0.0851446	-0.0987102	-0.80073	-0.493083	-0.885874	-0.591793	0.0899867	0.0560658	0	0	-1	-1	-1	-1	0	0	-	5	465832	468882				KOG3780	Thioredoxin binding protein TBP-2/VDUP1	General function prediction only	POORLY CHARACTERIZED		IPR011021;	Arrestin-like, N-terminal;
4_2310	25		11.8714	11.8478	12.0246	11.8449	11.9227	12.11	11.5653	11.5787	11.0906	11.2965	-0.101893	0.265098	-0.832176	-0.813513	-0.934069	-0.548415	0.306092	0.269102	0	0	-1	-1	-1	0	0	0	-	5	469257	470003
3094	16		8.28181	8.10221	10.7035	10.9859	9.26617	8.99	8.44209	8.23318	7.44435	7.90581	-1.43729	-1.99595	-1.82182	-1.08419	-3.25911	-3.08014	-0.160282	-0.13097	0	-1	-1	0	-1	-1	0	0	+	5	496684	498222	Glycoside hydrolase	30	Candidate glucan endo 1,6-beta-glucanase	KOG2566	Beta-glucocerebrosidase	Carbohydrate transport and metabolism	METABOLISM	candidate b-1,6-glucanase, Glycoside Hydrolase Family 30	IPR001139; IPR001139;	Glycoside hydrolase, family 30; Glycoside hydrolase, family 30;
v1_2_34102	50		8.92353	8.94545	8.04608	8.64784	8.78393	8.77538	9.16163	9.01205	11.0724	10.5295	0.737851	0.127535	2.28843	1.75416	3.02628	1.88169	-0.238103	-0.0665932	0	0	1	1	1	1	0	0	+	5	537207	537890
58333	13		7.88322	7.91969	12.5011	12.9912	11.112	9.81076	7.75826	7.82159	8.48184	7.98888	-1.3891	-3.1804	-2.63011	-1.82188	-4.01922	-5.00228	0.124956	0.0981023	0	-1	-1	-1	-1	-1	0	0	-	5	539951	541502				KOG1231	Proteins containing the FAD binding domain	Energy production and conversion	METABOLISM	Hypothetical protein, containing FAD-binding domain	IPR006094;	FAD linked oxidase, N-terminal;
120926	49	12	10.6154	10.5744	9.2873	9.61461	9.89403	10.2144	12.6129	12.8618	12.2414	11.8098	0.606728	0.599767	2.34733	1.59547	2.95406	2.19523	-1.99754	-2.28735	0	0	1	0	1	1	0	0	+	5	556534	557510
76311	49		12.7648	12.722	13.0245	12.7932	13.1908	13.0873	13.6048	13.6113	13.5429	13.5229	0.166254	0.294083	0.352158	0.435604	0.518412	0.729687	-0.839985	-0.88935	0	0	0	0	1	1	-1	-1	+	5	576707	580120				KOG4505	+/H+ antiporter	Inorganic ion transport and metabolism	METABOLISM		IPR006153;	Cation/H+ exchanger;
120931	45		8.43352	8.74029	7.75471	7.85158	7.87386	8.10368	8.43423	8.8994	9.9788	9.2599	0.119153	0.252093	2.10494	1.15622	2.22409	1.40831	-0.000707693	-0.159106	0	0	1	0	1	1	0	0	-	5	580838	581968
59053	20		12.3691	12.3037	12.055	11.9096	11.8097	11.7789	12.0978	12.0071	11.3156	11.2965	-0.245388	-0.130721	-0.494111	-0.482423	-0.739499	-0.613144	0.271245	0.296593	0	0	-1	-1	-1	-1	0	0	-	5	658570	659941				KOG1097	Adenine deamise/adenosine deamise	Nucleotide transport and metabolism	METABOLISM	ADA_AMPD, Adenosine/AMP deaminase	IPR001365;	Adenosine/AMP deaminase;
120953	6		12.2402	12.4102	14.2444	13.893	13.3727	13.2985	11.8028	11.7637	11.7325	10.6699	-0.871715	-0.5945	-1.64016	-2.62861	-2.51187	-3.22311	0.43736	0.6465	0	0	-1	-1	-1	-1	0	0	-	5	736405	738666
105444	6		11.8591	12.0056	14.3584	14.2016	13.4638	13.0936	11.4537	11.4983	11.8187	10.2051	-0.894572	-1.10801	-1.64511	-2.88841	-2.53968	-3.99641	0.405339	0.507236	0	0	-1	-1	-1	-1	0	0	-	5	740240	741044
58366	28		9.88645	9.23659	8.04349	8.63174	7.88241	7.35884	11.2403	11.7711	12.9686	11.8475	-0.161083	-1.2729	5.0862	4.48861	4.92512	3.21571	-1.35383	-2.53449	0	0	1	1	1	0	0	0	+	5	767731	770563				KOG0730	AAA+-type ATPase	Posttranslational modification, protein turnover, chaperones	CELLULAR PROCESSES AND SIGNALLING		IPR003593; IPR003593; IPR003593; IPR003959;	ATPase, AAA+ type, core; ATPase, AAA+ type, core; ATPase, AAA+ type, core; ATPase, AAA-type, core;
105454	6		10.1365	10.065	11.0852	11.0401	11.0016	10.5583	9.44979	9.34649	9.70325	9.55456	-0.0836014	-0.481731	-1.29836	-1.00377	-1.38196	-1.4855	0.686745	0.718548	0	0	-1	0	-1	-1	0	0	-	5	776045	776850
76366	13		10.0227	10.0375	12.9468	12.6838	11.7384	12.4967	10.1682	10.3275	10.2321	11.1694	-1.2084	-0.187124	-1.50631	-1.32728	-2.71471	-1.51441	-0.145484	-0.289967	-1	0	-1	-1	-1	-1	0	0	-	5	790711	792263				KOG0134	DH:flavin oxidoreductase/12-oxophytodienoate reductase	Energy production and conversion	METABOLISM		IPR001155;	NADH:flavin oxidoreductase/NADH oxidase, N-terminal;
76374	19		12.9033	13.2188	13.727	13.5569	13.0405	13.2212	12.9915	13.0136	12.4922	12.194	-0.68655	-0.33566	-0.548252	-1.02719	-1.2348	-1.36285	-0.0881837	0.205205	0	0	0	0	-1	-1	0	0	-	5	822578	824198
120969	49		11.2743	11.3438	10.9722	11.3727	11.7926	12.1227	12.2134	12.3025	12.4198	12.3102	0.820465	0.749962	0.627216	0.187579	1.44768	0.937541	-0.939092	-0.958743	0	0	0	0	1	1	0	0	+	5	856807	859287				KOG4225	Sorbin and SH3 domain-containing protein	Signal transduction mechanisms	CELLULAR PROCESSES AND SIGNALLING		IPR013026; IPR013026; IPR013026; IPR011990; IPR013026; IPR013026; IPR013026; IPR000270; IPR001440; IPR001440; IPR000270;	Tetratricopeptide repeat-containing; Tetratricopeptide repeat-containing; Tetratricopeptide repeat-containing; Tetratricopeptide-like helical; Tetratricopeptide repeat-containing; Tetratricopeptide repeat-containing; Tetratricopeptide repeat-containing; Phox/Bem1p; Tetratricopeptide TPR-1; Tetratricopeptide TPR-1; Phox/Bem1p;
73048	45		14.2374	14.1339	13.9304	14.0488	13.5878	13.5364	14.2534	14.3216	14.3777	14.3835	-0.342649	-0.512428	0.789914	0.847082	0.447265	0.334654	-0.0159796	-0.187721	0	-1	1	1	1	0	0	0	+	5	897013	897612
58607	16		12.852	12.8674	13.6606	13.5535	12.9888	13.093	12.906	12.9172	12.6862	12.64	-0.671751	-0.460538	-0.302603	-0.45305	-0.974354	-0.913588	-0.0539747	-0.0497421	-1	-1	0	-1	-1	-1	0	0	-	5	927857	929051									IPR003691;	Camphor resistance CrcB protein;
105518	15		10.5653	10.4402	12.8753	12.6848	11.6299	11.7698	10.328	10.1951	10.3328	10.648	-1.24535	-0.915012	-1.29711	-1.12178	-2.54246	-2.0368	0.23729	0.245057	-1	-1	-1	-1	-1	-1	0	0	+	5	947698	950020				KOG1418	Tandem pore domain K+ channel	Inorganic ion transport and metabolism	METABOLISM		IPR013099; IPR013099;	Ion transport 2; Ion transport 2;
105537	13		7.7827	7.70603	8.88809	9.04533	8.87391	8.63669	7.86372	7.76406	7.99174	7.95119	-0.0141799	-0.408648	-0.882174	-0.685496	-0.896354	-1.09414	-0.0810209	-0.0580322	0	0	-1	-1	-1	-1	0	0	-	5	995438	996954
105709	15		11.7595	11.7704	12.0862	12.614	11.9821	12.3998	11.8231	11.8359	11.5319	11.5435	-0.104134	-0.21417	-0.450124	-0.856369	-0.554258	-1.07054	-0.0636056	-0.0654985	0	0	0	-1	-1	-1	0	0	-	5	1520928	1522326				KOG4157	beta-1,6-N-acetylglucosaminyltransferase, contains WSC domain	Posttranslational modification, protein turnover, chaperones	CELLULAR PROCESSES AND SIGNALLING
v1_2_16542	50		12.0912	11.9802	11.9161	12.0252	11.9191	11.9155	12.1634	12.1427	12.4125	12.3528	0.00306664	-0.109736	0.493407	0.437369	0.496473	0.327633	-0.0722308	-0.162486	0	0	1	1	1	0	0	0	-	5	1549665	1549835
121088	49		13.4482	13.3062	13.1935	12.9974	13.1527	12.864	14.2171	14.2365	13.9351	13.829	-0.0408421	-0.13346	0.782456	0.96499	0.741614	0.831531	-0.768955	-0.930314	0	0	1	1	1	1	0	-1	-	5	1555529	1556881				KOG1995	Conserved Zn-finger protein	General function prediction only	POORLY CHARACTERIZED
121089	12		12.3865	12.4292	13.0879	13.1295	12.6975	12.8121	12.3683	12.3975	12.4258	12.5021	-0.390395	-0.31738	-0.271731	-0.309996	-0.662126	-0.627376	0.0182163	0.0317218	0	0	0	0	-1	-1	0	0	-	5	1559834	1560749
105718	15		7.97001	8.17716	8.977	9.33795	8.70367	8.52954	7.77609	7.80133	7.85914	7.82512	-0.273325	-0.808413	-0.844528	-0.704419	-1.11785	-1.51283	0.193918	0.375829	0	0	0	0	-1	-1	0	0	+	5	1563540	1564476				KOG3585	TBX2 and related T-box transcription factors	Transcription	INFORMATION STORAGE AND PROCESSING
58783	42		12.435	12.5279	12.0203	11.9661	12.0353	12.1909	12.4066	12.4174	12.5724	12.541	0.0150166	0.224788	0.53709	0.350174	0.552107	0.574962	0.0283754	0.110519	0	0	1	0	1	1	0	0	+	5	1595388	1598036				KOG2992	Nucleolar GTPase/ATPase p130	Nuclear structure	CELLULAR PROCESSES AND SIGNALLING		IPR000073;	Alpha/beta hydrolase fold-1;
121098	16		12.5113	12.5506	13.2834	13.351	12.7787	12.6696	11.7602	11.654	11.9643	12.1309	-0.504759	-0.681318	-0.814417	-0.538735	-1.31918	-1.22005	0.751119	0.896645	0	0	-1	0	-1	-1	0	1	-	5	1612802	1615018				KOG1263	Multicopper oxidases	Secondary metabolites biosynthesis, transport and catabolism	METABOLISM	Hypothetical Multicopper Oxidase	IPR008972; IPR008972; IPR008972; IPR002355; IPR002355; IPR011707; IPR001117; IPR011706;	Cupredoxin; Cupredoxin; Cupredoxin; Multicopper oxidase, copper-binding site; Multicopper oxidase, copper-binding site; Multicopper oxidase, type 3; Multicopper oxidase, type 1; Multicopper oxidase, type 2;
21960	16		13.6869	13.8027	13.9938	14.1398	13.3234	13.54	13.0617	13.0603	13.1266	13.1942	-0.670434	-0.599722	-0.196741	-0.345821	-0.867176	-0.945544	0.625203	0.742302	0	0	0	0	-1	-1	0	0	+	5	1616388	1618422								phospholipase C	IPR007312;	Phosphoesterase;
76633	12		11.8839	11.7285	13.4606	13.4861	13.3804	13.1969	11.7393	11.7804	12.4406	12.4699	-0.0801956	-0.289272	-0.939777	-0.726933	-1.01997	-1.01621	0.144615	-0.0519097	0	0	-1	0	-1	-1	0	0	+	5	1652385	1654616				KOG0255	Syptic vesicle transporter SVOP and related transporters (major facilitator superfamily)	General function prediction only	POORLY CHARACTERIZED		IPR011701;	Major facilitator superfamily MFS-1;
46794	43		14.1517	14.0512	9.51028	9.71447	13.0876	12.6661	14.4244	14.3227	13.7119	13.0986	3.57728	2.95162	0.624301	0.432546	4.20158	3.38417	-0.272766	-0.271488	1	1	0	0	1	1	0	0	-	5	1670798	1672885				KOG1237	H+/oligopeptide symporter	Amino acid transport and metabolism	METABOLISM		IPR000109; IPR000109; IPR000109; IPR000109; IPR000109; IPR000109;	Oligopeptide transporter; Oligopeptide transporter; Oligopeptide transporter; Oligopeptide transporter; Oligopeptide transporter; Oligopeptide transporter;
105775	26		10.9786	10.915	12.6329	12.6071	12.9627	12.7236	10.8778	10.9429	10.7594	11.8542	0.329803	0.116539	-2.20325	-0.869408	-1.87344	-0.75287	0.100806	-0.0279305	0	0	-1	-1	-1	-1	0	0	+	6	2303	4311
46819	43		14.0779	14.2484	10.7246	10.0999	10.5458	10.6728	13.6206	14.0536	13.499	12.7153	-0.17886	0.572961	2.9532	2.04248	2.77434	2.61544	0.457251	0.194809	0	0	1	1	1	1	0	0	+	6	16768	18679				KOG0254	Predicted transporter (major facilitator superfamily)	General function prediction only	POORLY CHARACTERIZED		IPR003663; IPR005828;	Sugar/inositol transporter; General substrate transporter;
105810	13		9.98776	10.0466	11.3805	11.9255	11.2408	11.6016	10.0189	10.0469	10.0558	10.7163	-0.139626	-0.323879	-1.18501	-0.885309	-1.32464	-1.20919	-0.0311159	-0.000331965	0	0	-1	-1	-1	-1	0	0	-	6	89506	90907									IPR001570; IPR001570;	Peptidase M4, thermolysin C-terminal; Peptidase M4, thermolysin C-terminal;
121126	15		10.9603	10.9223	11.631	11.5149	11.4623	11.5046	10.9521	10.7481	10.5776	10.9656	-0.168774	-0.0102274	-0.884643	-0.53906	-1.05342	-0.549287	0.00822048	0.174254	0	0	-1	0	-1	-1	0	0	+	6	91636	92912
59272	27		13.4124	13.4013	11.0134	11.0787	13.6897	14.4788	13.9568	14.0106	12.7932	13.9674	2.67628	3.40006	-0.896457	-0.511415	1.77983	2.88864	-0.544338	-0.609209	1	1	0	0	1	1	0	0	-	6	132426	134110				KOG0254	Predicted transporter (major facilitator superfamily)	General function prediction only	POORLY CHARACTERIZED		IPR011701;	Major facilitator superfamily MFS-1;
121133	6		12.7984	12.6819	14.1385	13.9998	13.5253	13.4773	12.819	12.776	12.8436	12.8897	-0.613191	-0.522463	-0.681773	-0.587631	-1.29496	-1.11009	-0.0205377	-0.0941439	-1	-1	-1	-1	-1	-1	0	0	+	6	137602	139722				KOG1339	Aspartyl protease	Posttranslational modification, protein turnover, chaperones	CELLULAR PROCESSES AND SIGNALLING	hypothetical aspartic peptidase A1, associated to cellulase signal transduction	IPR009007; IPR001969; IPR001461; IPR009007; IPR001461;	Peptidase aspartic, catalytic; Peptidase aspartic, active site; Peptidase A1; Peptidase aspartic, catalytic; Peptidase A1;
105851	16		7.43115	7.55482	8.48198	9.04001	7.03297	6.98054	7.17471	7.14425	7.50004	7.061	-1.44901	-2.05947	0.467069	0.0804555	-0.981944	-1.97901	0.256439	0.410567	-1	-1	0	0	-1	-1	0	0	-	6	205993	207718				KOG1238	Glucose dehydrogese/choline dehydrogese/mandelonitrile lyase (GMC oxidoreductase family)	General function prediction only	POORLY CHARACTERIZED	GMC oxidoreductase, Glucose/Methanol/Choline Oxidoreductase family member	IPR000172; IPR012132; IPR000172; IPR007867;	Glucose-methanol-choline oxidoreductase, N-terminal; Glucose-methanol-choline oxidoreductase; Glucose-methanol-choline oxidoreductase, N-terminal; Glucose-methanol-choline oxidoreductase, C-terminal;
59338	19		9.64262	9.52104	10.1801	9.92004	8.78123	8.42951	8.91397	8.91182	8.36417	8.17112	-1.39883	-1.49052	-0.417066	-0.258395	-1.81589	-1.74892	0.72865	0.60922	-1	-1	0	0	-1	-1	0	0	+	6	209272	210238				KOG0975	Branched chain aminotransferase BCAT1, pyridoxal phosphate enzymes type IV superfamily	Amino acid transport and metabolism	METABOLISM	D-AAT_like, D-Alanine aminotransferase	IPR001544; IPR001544; IPR001544;	Aminotransferase, class IV; Aminotransferase, class IV; Aminotransferase, class IV;
105860	6		13.2246	12.9644	14.2629	14.1315	13.8884	13.1659	12.4703	12.8243	13.2628	12.3471	-0.374537	-0.965609	-0.625545	-0.818767	-1.00008	-1.78438	0.754305	0.140145	0	-1	0	0	-1	-1	0	0	+	6	231285	232425				KOG4297	C-type lectin	Defense mechanisms	CELLULAR PROCESSES AND SIGNALLING
59188	16		11.8877	11.9082	12.2226	12.3334	11.8156	11.7454	11.7269	11.8175	11.6585	11.5759	-0.407054	-0.587958	-0.157095	-0.169506	-0.564149	-0.757465	0.160807	0.0907295	0	-1	0	0	-1	-1	0	0	-	6	232547	234155
59354	6		10.6957	10.8277	12.4392	12.6311	11.265	11.394	10.8517	10.8848	11.111	11.1098	-1.17418	-1.23708	-0.153988	-0.284221	-1.32817	-1.5213	-0.156043	-0.0570972	-1	-1	0	0	-1	-1	0	0	-	6	291237	293355								Hypothetical fungal specific transcription factor	IPR007219;	Transcription factor, fungi;
59388	49		8.8309	8.70877	8.28702	8.66458	9.57281	10.0055	9.52237	9.5316	9.8818	10.0773	1.28579	1.34091	0.308993	0.0718564	1.59478	1.41276	-0.691471	-0.822837	1	1	0	0	1	1	0	0	-	6	297118	298843				KOG0254	Predicted transporter (major facilitator superfamily)	General function prediction only	POORLY CHARACTERIZED		IPR011032; IPR005829; IPR003663; IPR005828;	GroES-like; Sugar transporter, conserved site; Sugar/inositol transporter; General substrate transporter;
3287	13		7.83755	7.98339	8.66716	9.17985	8.51274	8.89707	8.12593	7.92854	7.77836	8.11824	-0.154421	-0.282782	-0.734382	-0.778834	-0.888802	-1.06162	-0.288387	0.0548497	0	0	0	0	-1	-1	0	0	-	6	306444	307624				KOG1208	Dehydrogeses with different specificities (related to short-chain alcohol dehydrogeses)	Secondary metabolites biosynthesis, transport and catabolism	METABOLISM		IPR002347; IPR002347; IPR002198;	Glucose/ribitol dehydrogenase; Glucose/ribitol dehydrogenase; Short-chain dehydrogenase/reductase SDR;
59673	19		10.7249	10.7948	10.9986	10.7432	10.6343	9.98156	10.4747	10.513	10.3136	9.88248	-0.364233	-0.761689	-0.320691	-0.0990806	-0.684924	-0.86077	0.250183	0.28178	0	-1	0	0	-1	-1	0	0	+	6	317273	317879									IPR000182;	GCN5-related N-acetyltransferase;
21982	16		13.8315	13.8497	14.3531	14.4357	14.1341	14.3291	13.6713	13.706	13.6093	13.5851	-0.21902	-0.106584	-0.52471	-0.744038	-0.74373	-0.850622	0.160125	0.143731	0	0	-1	-1	-1	-1	0	0	-	6	344465	345609
3292	6		8.39518	8.21765	10.2109	9.55846	9.36885	8.61468	7.69216	7.68764	8.39065	7.76063	-0.842019	-0.943779	-0.978198	-0.854045	-1.82022	-1.79782	0.703018	0.530011	0	0	0	0	-1	-1	0	0	+	6	348843	351537				KOG0725	Reductases with broad range of substrate specificities	General function prediction only	POORLY CHARACTERIZED		IPR002347; IPR002198;	Glucose/ribitol dehydrogenase; Short-chain dehydrogenase/reductase SDR;
v1_2_14810	20		11.5435	11.3704	11.408	11.436	11.1549	11.1427	11.1061	10.9328	10.5257	10.4612	-0.253184	-0.293322	-0.629119	-0.681461	-0.882304	-0.974783	0.437366	0.437587	0	0	0	0	-1	-1	0	0	+	6	371332	371490
59546	6		12.7528	12.7077	12.8798	12.878	12.6131	12.5256	12.3826	12.3934	12.2148	12.1221	-0.266724	-0.352398	-0.398271	-0.403509	-0.664995	-0.755908	0.370219	0.314323	0	0	0	0	-1	-1	0	0	+	6	371765	374055				KOG1904	Transcription coactivator	Transcription	INFORMATION STORAGE AND PROCESSING		IPR001138; IPR001138; IPR001138;	Fungal transcriptional regulatory protein, N-terminal; Fungal transcriptional regulatory protein, N-terminal; Fungal transcriptional regulatory protein, N-terminal;
76713	13		12.1651	12.1511	12.631	13.0252	12.5584	13.3241	12.0883	12.0732	12.0728	12.5825	-0.0725268	0.298864	-0.485659	-0.741642	-0.558186	-0.442779	0.0768709	0.0778987	0	0	-1	-1	-1	0	0	0	+	6	427784	429609				KOG3098	Uncharacterized conserved protein	Function unknown	POORLY CHARACTERIZED		IPR010291;	Ion channel regulatory protein, UNC-93;
105931	19		8.26676	8.19364	10.0156	10.154	8.47777	8.70916	8.82869	8.55968	7.88929	7.14351	-1.53784	-1.4448	-0.588485	-1.56565	-2.12632	-3.01046	-0.561931	-0.366046	0	0	0	0	-1	-1	0	0	+	6	509949	512212	Glycoside hydrolase	20	Candidate N-acetyl-beta-hexosaminidase	KOG2499	Beta-N-acetylhexosaminidase	Carbohydrate transport and metabolism	METABOLISM	related to b-N-acetylhexosaminidases, Glycoside Hydrolase Family 20	IPR008985; IPR001540;	Concanavalin A-like lectin/glucanase; Glycoside hydrolase, family 20;
59152	16		9.67004	9.70233	10.3681	10.3333	9.75764	9.92267	9.4509	9.45817	9.3719	9.51095	-0.610507	-0.410581	-0.385746	-0.411722	-0.996253	-0.822303	0.219141	0.244159	0	0	0	0	-1	-1	0	0	+	6	541000	541605									IPR007361;	Protein of unknown function DUF427;
59508	15		7.96423	7.92274	11.067	11.6489	10.4495	10.4345	7.84649	7.91732	7.96052	8.39638	-0.617561	-1.21443	-2.48895	-2.03807	-3.10651	-3.2525	0.117737	0.00542335	0	-1	-1	-1	-1	-1	0	0	-	6	566286	567926				KOG4389	Acetylcholinesterase/Butyrylcholinesterase	Signal transduction mechanisms	CELLULAR PROCESSES AND SIGNALLING		IPR002018; IPR002018; IPR002018;	Carboxylesterase, type B; Carboxylesterase, type B; Carboxylesterase, type B;
59553	12		11.5511	11.3691	12.7438	12.9559	12.8676	12.7532	11.7715	11.633	11.582	12.1227	0.123844	-0.202758	-1.28564	-0.630453	-1.1618	-0.83321	-0.220447	-0.263929	0	0	-1	0	-1	-1	0	0	-	6	569182	570087				KOG3044	Uncharacterized conserved protein	Function unknown	POORLY CHARACTERIZED
121177	6		9.99791	10.0337	10.5122	10.9261	10.0997	9.99243	9.65402	9.85858	9.88921	9.51133	-0.412542	-0.933643	-0.210454	-0.481103	-0.622997	-1.41475	0.343884	0.175119	0	-1	0	0	-1	-1	0	0	+	6	603379	604164
3327	12		13.2551	13.2068	13.6545	13.548	13.7566	13.7209	13.0779	13.0866	13.1104	13.1681	0.102093	0.172826	-0.64622	-0.552763	-0.544127	-0.379936	0.177257	0.120227	0	0	-1	-1	-1	0	0	0	-	6	608516	609832				KOG0134	DH:flavin oxidoreductase/12-oxophytodienoate reductase	Energy production and conversion	METABOLISM		IPR001155;	NADH:flavin oxidoreductase/NADH oxidase, N-terminal;
76763	26		12.3017	12.1985	12.794	12.9833	12.9234	13.122	12.1306	12.0122	11.9013	12.2501	0.129367	0.138681	-1.02212	-0.871926	-0.892756	-0.733246	0.17112	0.186254	0	0	-1	-1	-1	-1	0	0	+	6	611318	612847								hypothetical GPCR, PTH11-type
76766	6		13.5694	13.5882	14.2748	14.203	13.9802	13.6372	13.5395	13.4558	13.7566	13.5095	-0.29458	-0.565851	-0.22364	-0.127669	-0.51822	-0.693521	0.029938	0.132451	0	-1	0	0	-1	-1	0	0	+	6	617499	619681									IPR006043;	Xanthine/uracil/vitamin C permease;
76775	15		10.8122	10.7574	11.7873	11.4717	11.6618	11.2252	10.5582	10.5377	10.2895	10.6934	-0.125465	-0.246472	-1.37227	-0.531799	-1.49773	-0.778271	0.254046	0.219674	0	0	-1	0	-1	-1	0	0	-	6	661178	662973				KOG0254	Predicted transporter (major facilitator superfamily)	General function prediction only	POORLY CHARACTERIZED		IPR011701;	Major facilitator superfamily MFS-1;
59649	26		8.33477	8.1821	9.96224	10.1353	10.5101	9.81265	8.92811	8.48075	7.86497	8.88361	0.547854	-0.322604	-2.64513	-0.929031	-2.09727	-1.25164	-0.593343	-0.298649	0	0	-1	0	-1	-1	0	0	-	6	667387	668757				KOG1198	Zinc-binding oxidoreductase	Energy production and conversion	METABOLISM		IPR011032; IPR002085; IPR002085; IPR013154; IPR013149;	GroES-like; Alcohol dehydrogenase superfamily, zinc-containing; Alcohol dehydrogenase superfamily, zinc-containing; Alcohol dehydrogenase GroES-like; Alcohol dehydrogenase, C-terminal;
59353	12		9.722	9.63314	10.6692	11.009	10.5518	10.7105	9.16869	9.34871	9.79273	9.86587	-0.117378	-0.298516	-0.75909	-0.844595	-0.876468	-1.14311	0.553314	0.284431	0	0	0	0	-1	-1	0	0	+	6	674479	676198								N-terminal binuclear Zn cluster-containing protein	IPR001138; IPR001138; IPR001138; IPR001138; IPR007219;	Fungal transcriptional regulatory protein, N-terminal; Fungal transcriptional regulatory protein, N-terminal; Fungal transcriptional regulatory protein, N-terminal; Fungal transcriptional regulatory protein, N-terminal; Transcription factor, fungi;
121187	13		11.8029	11.8832	13.3092	13.634	13.1567	13.6656	11.8468	11.8257	11.9539	12.739	-0.152592	0.0316129	-1.20279	-0.926573	-1.35539	-0.89496	-0.0438866	0.0574598	0	0	-1	-1	-1	-1	0	0	+	6	688488	690264
59668	42		12.61	12.586	12.2959	12.2703	12.2698	12.1203	12.5196	12.4365	12.8458	12.7033	-0.0260225	-0.150001	0.575957	0.583022	0.549935	0.433021	0.090453	0.149437	0	0	1	1	1	1	0	0	-	6	820192	822607				KOG0605	NDR and related serine/threonine kises	General function prediction only	POORLY CHARACTERIZED	protein kinase	IPR000719; IPR000719; IPR011009; IPR000719; IPR000719; IPR008271; IPR002290; IPR000961; IPR000719; IPR000961;	Protein kinase, catalytic domain; Protein kinase, catalytic domain; Protein kinase-like domain; Protein kinase, catalytic domain; Protein kinase, catalytic domain; Serine/threonine-protein kinase, active site; Serine/threonine-protein kinase domain; AGC-kinase, C-terminal; Protein kinase, catalytic domain; AGC-kinase, C-terminal;
106035	13		10.9649	10.871	11.5082	11.6938	11.1006	11.3898	10.3669	10.3996	10.5523	10.8889	-0.40751	-0.304019	-0.548394	-0.500926	-0.955905	-0.804946	0.597996	0.471395	0	0	0	0	-1	-1	0	0	+	6	824928	826044
106051	45		11.4324	11.6056	11.052	11.0511	10.9147	11.1904	11.1774	11.2017	11.8301	11.8371	-0.137226	0.139292	0.915352	0.6467	0.778126	0.785992	0.255002	0.403849	0	0	1	0	1	1	0	0	+	6	903350	905684				KOG1084	Transcription factor TCF20	Transcription	INFORMATION STORAGE AND PROCESSING
59698	6		9.40931	9.44642	10.1853	10.0903	9.81523	9.49189	9.46653	9.58083	9.3911	9.2636	-0.370047	-0.598447	-0.424133	-0.228295	-0.79418	-0.826742	-0.0572221	-0.13441	0	0	0	0	-1	-1	0	0	+	6	906407	907535				KOG1611	Predicted short chain-type dehydrogese	General function prediction only	POORLY CHARACTERIZED		IPR002347; IPR002347;	Glucose/ribitol dehydrogenase; Glucose/ribitol dehydrogenase;
121226	49		13.3248	13.346	13.2033	13.3609	13.1775	13.4889	13.5239	13.6944	13.8238	13.8935	-0.0258319	0.127961	0.646363	0.404651	0.620531	0.532611	-0.199062	-0.348357	0	0	1	0	1	1	0	0	+	6	978042	979390				KOG1869	Splicing coactivator SRm160/300, subunit SRm300	RNA processing and modification	INFORMATION STORAGE AND PROCESSING
106081	26		12.4929	12.3757	13.713	13.6313	13.5375	13.2446	12.8251	12.6928	12.5436	12.9622	-0.175485	-0.386663	-0.993858	-0.282438	-1.16934	-0.669102	-0.33225	-0.317148	0	0	-1	0	-1	-1	0	0	-	6	1003560	1006313				KOG0590	Checkpoint kise and related serine/threonine protein kises	Cell cycle control, cell division, chromosome partitioning	METABOLISM		IPR000719; IPR011009; IPR000719; IPR008271; IPR002290; IPR000719;	Protein kinase, catalytic domain; Protein kinase-like domain; Protein kinase, catalytic domain; Serine/threonine-protein kinase, active site; Serine/threonine-protein kinase domain; Protein kinase, catalytic domain;
73173	9		7.18827	7.65543	7.49246	7.79454	11.4799	13.4309	9.76457	9.33688	9.31599	12.9089	3.98744	5.63637	-2.16391	-0.522006	1.82353	5.11436	-2.5763	-1.68145	1	1	0	0	0	1	0	0	+	6	1048937	1049646								hfb1, hydrophobin belonging to the class II of fungal hydrophobins	IPR010636;	Hydrophobin 2;
106111	6		13.2984	13.2284	13.4844	13.5072	13.2901	13.0414	13.0785	13.0624	13.0783	13.0814	-0.194282	-0.465821	-0.211855	0.0399765	-0.406137	-0.425845	0.219854	0.166058	0	-1	0	0	-1	-1	0	0	-	6	1161342	1162047				KOG3575	FOG: Hormone receptors	Signal transduction mechanisms	CELLULAR PROCESSES AND SIGNALLING
v1_2_14750	13		9.05919	8.93241	9.49566	10.4716	9.98036	10.0885	9.1017	8.72239	8.92872	9.10232	0.484698	-0.383125	-1.05164	-0.986156	-0.566941	-1.36928	-0.0425082	0.210025	0	0	-1	-1	0	-1	0	0	-	6	1180064	1180357
106118	16		10.5955	10.5921	12.3331	12.2588	11.3816	11.4754	10.7064	10.7391	10.4345	10.3979	-0.951451	-0.783395	-0.947106	-1.07758	-1.89856	-1.86097	-0.11086	-0.147041	-1	-1	-1	-1	-1	-1	0	0	-	6	1188164	1189898				KOG0252	Inorganic phosphate transporter	Inorganic ion transport and metabolism	METABOLISM		IPR005828;	General substrate transporter;
106120	50		10.9031	11.0459	9.92768	10.7525	10.6819	10.6301	11.8205	11.9209	12.487	12.689	0.754248	-0.122411	1.80507	2.05889	2.55931	1.93648	-0.917462	-0.874986	0	0	1	1	1	1	0	0	+	6	1193766	1194980									IPR013094;	Alpha/beta hydrolase fold-3;
76887	49		12.1277	11.9948	12.446	12.1403	12.9384	12.2454	12.7205	12.7585	12.9703	12.8474	0.492406	0.105095	0.0318876	0.602057	0.524294	0.707152	-0.59285	-0.763612	0	0	0	1	1	1	-1	-1	+	6	1196800	1198578				KOG1339	Aspartyl protease	Posttranslational modification, protein turnover, chaperones	CELLULAR PROCESSES AND SIGNALLING		IPR009007; IPR001461; IPR009007; IPR001461;	Peptidase aspartic, catalytic; Peptidase A1; Peptidase aspartic, catalytic; Peptidase A1;
121251	42		15.4127	15.3507	13.3064	12.584	15.1487	15.1333	15.4545	15.3821	15.5388	15.1855	1.84225	2.54927	0.390116	0.0521684	2.23237	2.60144	-0.0417593	-0.031383	1	1	0	0	1	1	0	0	-	6	1203073	1205839				KOG1216	von Willebrand factor and related coagulation proteins	Defense mechanisms	CELLULAR PROCESSES AND SIGNALLING	Putative cell wall protein. Ser/Thr-rich.
121252	45		13.5755	13.5912	13.1727	13.2232	13.249	13.3313	13.5787	13.6924	13.6307	13.67	0.0762634	0.108131	0.381704	0.338702	0.457967	0.446834	-0.00320731	-0.101231	0	0	0	0	1	1	0	0	-	6	1211965	1214848									IPR001138; IPR001138; IPR001138; IPR001138;	Fungal transcriptional regulatory protein, N-terminal; Fungal transcriptional regulatory protein, N-terminal; Fungal transcriptional regulatory protein, N-terminal; Fungal transcriptional regulatory protein, N-terminal;
121285	43		13.8933	13.9755	9.08858	8.15837	9.84393	9.62936	12.9488	12.7589	11.8101	11.2461	0.755353	1.47099	1.96616	1.61674	2.72151	3.08774	0.944507	1.21659	0	1	1	1	1	1	0	0	-	7	4867	6163				KOG1124	FOG: TPR repeat	General function prediction only	POORLY CHARACTERIZED
76949	23		14.2862	14.3062	14.3147	14.4131	13.7496	14.0244	13.6668	13.7293	13.742	13.9349	-0.565141	-0.388713	-0.00757123	-0.0895766	-0.572712	-0.478289	0.619452	0.576912	-1	0	0	0	-1	-1	1	1	+	7	21909	24044				KOG1441	Glucose-6-phosphate/phosphate and phosphoenolpyruvate/phosphate antiporter	Carbohydrate transport and metabolism	METABOLISM	hypothetical protein	IPR004853;	Protein of unknown function DUF250;
121294	6		14.0042	13.9444	14.5653	14.3723	14.0385	14.103	13.3453	13.3956	13.5612	13.6382	-0.526877	-0.269302	-0.477253	-0.464747	-1.00413	-0.734049	0.6589	0.548771	0	0	0	0	-1	-1	1	0	+	7	44052	45876	Glycoside hydrolase	16	Candidate glucan endo-1,3(4)-beta-D-glucosidase					candidate b-1,3-1,4-glucanase, Glycoside Hydrolase Family 16	IPR008985; IPR013320;	Concanavalin A-like lectin/glucanase; Concanavalin A-like lectin/glucanase, subgroup;
106229	25		7.69633	7.66562	7.98343	7.96913	7.23354	7.63897	7.08697	7.45821	7.15619	7.04707	-0.74989	-0.330157	-0.0773484	-0.591899	-0.827239	-0.922056	0.609362	0.207409	0	0	0	0	-1	-1	0	0	+	7	77742	78486
76971	25		11.0474	10.906	11.8694	12.376	10.7899	10.7656	8.32045	8.57744	9.5935	9.69894	-1.07958	-1.61039	-1.19636	-1.06668	-2.27594	-2.67707	2.72698	2.32857	-1	-1	-1	-1	-1	-1	1	1	+	7	78651	79583
106248	45		12.9827	13.101	12.2582	12.5158	12.6016	12.6317	12.9615	13.0952	13.6758	13.3421	0.343466	0.115873	1.07418	0.71042	1.41765	0.826293	0.0212062	0.00582135	0	0	1	1	1	1	0	0	+	7	123497	125267
121306	49		13.7527	13.8434	12.7275	13.4411	14.1247	14.1669	14.6323	14.5482	14.5937	14.4685	1.3972	0.725739	0.46899	0.301618	1.86619	1.02736	-0.879667	-0.704759	1	1	1	0	1	1	-1	-1	-	7	167432	169975				KOG1339	Aspartyl protease	Posttranslational modification, protein turnover, chaperones	CELLULAR PROCESSES AND SIGNALLING		IPR009007; IPR001461; IPR009007; IPR001461;	Peptidase aspartic, catalytic; Peptidase A1; Peptidase aspartic, catalytic; Peptidase A1;
59830	20		9.74019	9.65869	9.28113	8.99429	8.88846	8.45674	8.12873	8.14802	8.37332	7.79919	-0.392667	-0.537547	-0.515146	-0.657544	-0.907813	-1.19509	1.61145	1.51067	0	0	0	0	-1	-1	1	1	+	7	175973	176840				KOG1208	Dehydrogeses with different specificities (related to short-chain alcohol dehydrogeses)	Secondary metabolites biosynthesis, transport and catabolism	METABOLISM		IPR002347;	Glucose/ribitol dehydrogenase;
121308	45		13.1713	13.2705	11.3639	11.0432	11.8045	11.8061	12.7081	12.961	13.9549	13.9588	0.440607	0.762965	2.15042	2.1527	2.59103	2.91567	0.463143	0.30943	0	0	1	1	1	1	0	0	+	7	182523	184675				KOG2450	Aldehyde dehydrogese	Energy production and conversion	METABOLISM	PutA, NAD-dependent aldehyde dehydrogenases
106272	13		9.99679	9.99967	11.4692	11.818	10.9007	11.3211	10.0457	10.1038	10.109	10.4727	-0.568478	-0.4969	-0.791732	-0.848381	-1.36021	-1.34528	-0.0489276	-0.104173	0	0	-1	-1	-1	-1	0	0	+	7	215526	224522				KOG1202	Animal-type fatty acid synthase and related proteins	Lipid transport and metabolism	METABOLISM	candidate polyketide synthase	IPR011032; IPR009081; IPR006163; IPR000794; IPR000794; IPR000794; IPR000794; IPR009081; IPR000794; IPR000794; IPR001227; IPR013217; IPR013154; IPR013149; IPR002198;	GroES-like; Acyl carrier protein-like; Phosphopantetheine-binding; Beta-ketoacyl synthase; Beta-ketoacyl synthase; Beta-ketoacyl synthase; Beta-ketoacyl synthase; Acyl carrier protein-like; Beta-ketoacyl synthase; Beta-ketoacyl synthase; Acyl transferase domain; Methyltransferase type 12; Alcohol dehydrogenase GroES-like; Alcohol dehydrogenase, C-terminal; Short-chain dehydrogenase/reductase SDR;
3488	15		11.7708	11.7255	13.1961	14.014	12.7005	13.3414	11.5478	11.6913	11.6976	12.0191	-0.495573	-0.67256	-1.00292	-1.32228	-1.4985	-1.99484	0.222998	0.0341277	0	0	-1	-1	-1	-1	0	0	-	7	396983	398420
60177	26		9.84975	9.79081	10.8052	11.1987	11.2488	11.2198	9.61642	9.24142	9.6724	10.2759	0.443573	0.0211293	-1.57642	-0.943909	-1.13284	-0.92278	0.233335	0.549385	0	0	-1	0	-1	-1	0	0	+	7	419156	420869				KOG2533	Permease of the major facilitator superfamily	Carbohydrate transport and metabolism	METABOLISM		IPR011701;	Major facilitator superfamily MFS-1;
121350	13		13.8575	13.6819	14.856	14.7773	14.7556	14.792	10.7831	10.8398	12.3161	12.8143	-0.100399	0.0146702	-2.43944	-1.9777	-2.53984	-1.96303	3.07438	2.84218	0	0	-1	-1	-1	-1	1	1	+	7	427746	428278								related to CipC1
47268	49		10.513	10.5161	10.6918	10.6577	10.5426	10.5995	11.445	11.4463	12.4765	12.1514	-0.149117	-0.0582398	1.93388	1.55191	1.78476	1.49367	-0.931932	-0.930181	0	0	1	1	1	1	-1	-1	-	7	548989	551996	Glycoside hydrolase	3	Candidate beta-glucosidase bgl3i					candidate b-glucosidase, Glycoside Hydrolase Family 3	IPR001764; IPR001764; IPR002772;	Glycoside hydrolase, family 3, N-terminal; Glycoside hydrolase, family 3, N-terminal; Glycoside hydrolase, family 3, C-terminal;
121396	15		11.8899	11.9679	12.8538	12.9977	12.5549	12.9075	12.0464	12.1078	11.4769	11.8409	-0.298857	-0.0902733	-1.07801	-1.06651	-1.37687	-1.15678	-0.156518	-0.139925	0	0	-1	-1	-1	-1	0	0	+	7	653926	654466
121399	13		11.4351	11.2742	12.6308	12.4931	12.0684	12.1551	11.1663	11.3225	11.3412	11.611	-0.562441	-0.337994	-0.727157	-0.544147	-1.2896	-0.882142	0.268754	-0.0483474	0	0	-1	0	-1	-1	0	0	+	7	660033	661422
106452	25		11.0123	10.9297	11.6609	11.5246	11.642	11.0973	10.8863	10.8872	10.8775	10.7707	-0.018925	-0.427317	-0.764488	-0.326621	-0.783413	-0.753938	0.126074	0.0425203	0	0	-1	0	-1	-1	0	0	+	7	722064	723789
5_1266	45		13.4402	13.4483	12.641	12.5753	12.8407	13.0083	13.4216	13.485	13.9318	14.0849	0.199671	0.433048	1.09105	1.07652	1.29072	1.50957	0.0185393	-0.0366556	0	0	1	1	1	1	0	0	-	7	751732	752052
121412	45		12.9597	12.9626	12.1368	12.1389	12.3986	12.6315	12.9216	13.0077	13.4966	13.6294	0.261765	0.492553	1.09798	0.99791	1.35975	1.49046	0.0380887	-0.0450647	0	0	1	1	1	1	0	0	-	7	752069	754401								N-terminal binuclear Zn cluster-containing protein	IPR001138; IPR001138; IPR001138; IPR001138; IPR001138; IPR001138; IPR001138; IPR001138; IPR007219;	Fungal transcriptional regulatory protein, N-terminal; Fungal transcriptional regulatory protein, N-terminal; Fungal transcriptional regulatory protein, N-terminal; Fungal transcriptional regulatory protein, N-terminal; Fungal transcriptional regulatory protein, N-terminal; Fungal transcriptional regulatory protein, N-terminal; Fungal transcriptional regulatory protein, N-terminal; Fungal transcr…
59940	13		11.0866	11.2397	12.3697	12.5273	12.0681	12.0584	11.3467	11.3225	11.1171	11.5524	-0.301522	-0.468913	-0.95102	-0.505978	-1.25254	-0.97489	-0.260013	-0.0827777	0	0	-1	0	-1	-1	0	0	+	7	785708	786475				KOG2764	Putative transcriptiol regulator DJ-1	Defense mechanisms	CELLULAR PROCESSES AND SIGNALLING		IPR002818;	ThiJ/PfpI;
121415	45		11.0583	11.3666	9.93553	8.91163	9.21042	8.59617	10.0807	10.3714	13.21	13.1483	-0.725109	-0.315458	3.99961	4.55211	3.2745	4.23665	0.977656	0.995145	0	0	1	1	1	1	0	0	-	7	794294	795409
60489	16		8.94363	8.99657	10.8243	9.918	8.37743	8.4452	8.30284	8.24372	8.26322	8.25536	-2.44688	-1.4728	-0.114213	-0.189837	-2.56109	-1.66264	0.64079	0.752851	-1	-1	0	0	-1	-1	0	0	+	7	798601	799296	Carbohydrate esterase	5	Candidate cutinase					candidate cutinase/esterase, Carbohydrate Esterase Family 5	IPR011150; IPR011150; IPR011150; IPR000675;	Cutinase, monofunctional; Cutinase, monofunctional; Cutinase, monofunctional; Cutinase;
73248	15		7.67782	7.83657	9.17725	10.6255	9.74277	9.02374	7.8726	8.01344	7.64273	7.6767	0.565516	-1.60171	-2.10004	-1.34704	-1.53452	-2.94875	-0.19478	-0.176868	0	0	-1	0	-1	-1	0	0	-	7	809421	812199	Glycoside hydrolase	55	Candidate exo-1,3-beta-glucanase					candidate exo-1,3-b-glucanase, Glycoside Hydrolase Family 55	IPR011050; IPR011050; IPR012334; IPR012334;	Pectin lyase fold/virulence factor; Pectin lyase fold/virulence factor; Pectin lyase fold; Pectin lyase fold;
121417	49		6.32418	6.33537	7.02451	7.51969	7.35061	7.31872	9.38594	9.91735	10.91	10.8997	0.326097	-0.200975	3.55939	3.58097	3.88549	3.38	-3.06176	-3.58197	0	0	1	1	1	1	-1	-1	-	7	821117	822320				KOG1437	Fasciclin and related adhesion glycoproteins	Cell wall/membrane/envelope biogenesis	CELLULAR PROCESSES AND SIGNALLING		IPR000782; IPR000782; IPR000782;	FAS1 domain; FAS1 domain; FAS1 domain;
106490	50		6.58257	6.66995	6.54674	6.67482	6.59238	6.45364	6.71631	6.8476	8.44996	9.95587	0.0456467	-0.221177	1.85757	3.50223	1.90322	3.28105	-0.133736	-0.177647	0	0	1	1	1	1	0	0	+	7	823822	825721
60456	6		10.2182	10.0577	10.7438	10.7284	10.3986	10.3556	10.2789	10.1882	9.85167	9.92187	-0.345221	-0.372841	-0.546912	-0.433737	-0.892134	-0.806577	-0.0606629	-0.130457	0	0	-1	0	-1	-1	0	0	+	7	846272	847292									IPR002828; IPR002828;	Survival protein SurE-like phosphatase/nucleotidase; Survival protein SurE-like phosphatase/nucleotidase;
121441	43		10.673	10.6576	7.25779	6.94578	7.28782	7.55824	8.5153	9.01767	9.04637	8.99845	0.0300294	0.612464	1.75855	1.44021	1.78858	2.05267	2.15772	1.6399	0	0	1	0	1	1	1	0	-	7	943843	945765				KOG0255	Syptic vesicle transporter SVOP and related transporters (major facilitator superfamily)	General function prediction only	POORLY CHARACTERIZED	lactate/pyruvate transporter	IPR011701;	Major facilitator superfamily MFS-1;
106538	45		9.90301	10.4243	7.17719	6.86807	7.26166	7.10492	10.9235	10.9129	13.8831	12.9453	0.0844665	0.236851	6.62143	5.84038	6.7059	6.07723	-1.02052	-0.488563	0	0	1	1	1	1	0	0	-	7	951642	952130								Putative class II hydrophobin	IPR010636;	Hydrophobin 2;
106556	12		9.94287	9.70338	14.0965	14.6166	13.9877	14.2202	9.53547	9.58953	11.9406	12.1927	-0.108774	-0.396393	-2.04714	-2.02749	-2.15591	-2.42389	0.407405	0.113849	0	0	-1	-1	-1	-1	0	0	-	7	999132	1000967				KOG0254	Predicted transporter (major facilitator superfamily)	General function prediction only	POORLY CHARACTERIZED	galactose permease	IPR005829; IPR005829; IPR003663; IPR005828;	Sugar transporter, conserved site; Sugar transporter, conserved site; Sugar/inositol transporter; General substrate transporter;
22129	50		12.8684	12.896	12.4142	12.3123	12.056	11.9723	12.6729	12.841	13.4529	13.5182	-0.358223	-0.339993	1.39693	1.54586	1.0387	1.20587	0.19549	0.0549925	0	0	1	1	1	1	0	0	+	7	1062721	1064255	Glycoside hydrolase/Auxiliary activity	61/9	Candidate copper-dependent polysaccharide monooxygenase	KOG3544	Collagens (type IV and type XIII), and related proteins	Extracellular structures	CELLULAR PROCESSES AND SIGNALLING	distantly related and shorter than GH61 modules, Glycoside hydrolases not yet assigned to a family
29346	18		9.35204	9.34388	8.62195	9.34146	10.1861	10.5187	9.38517	9.25242	8.81109	8.62357	1.56418	1.17725	-1.37504	-1.89514	0.189139	-0.717893	-0.0331355	0.0914599	1	1	-1	-1	0	0	0	0	+	7	1106224	1107335				KOG3030	Lipid phosphate phosphatase and related enzymes of the PAP2 family	Lipid transport and metabolism	METABOLISM	belongs to the phosphatidate-phosphatase related phosphoesterase family	IPR000326; IPR000326; IPR000326;	Phosphatidic acid phosphatase type 2/haloperoxidase; Phosphatidic acid phosphatase type 2/haloperoxidase; Phosphatidic acid phosphatase type 2/haloperoxidase;
106605	42		12.9982	13.0318	10.5567	9.90106	10.2674	10.2068	12.6882	12.7631	12.7883	12.2339	-0.289298	0.305769	2.52098	2.02702	2.23168	2.33279	0.310071	0.268671	0	0	1	1	1	1	0	0	-	7	1119318	1119813
106657	6		10.3905	10.2508	11.01	10.831	10.3879	10.0847	10.0392	9.92899	10.0234	9.8157	-0.622114	-0.746321	-0.364537	-0.268956	-0.98665	-1.01528	0.351253	0.321823	0	0	0	0	-1	-1	0	0	-	7	1253340	1255938									IPR001138; IPR001138;	Fungal transcriptional regulatory protein, N-terminal; Fungal transcriptional regulatory protein, N-terminal;
106660	16		7.59781	7.84358	10.6922	10.0612	8.07384	8.67817	7.82963	7.55301	7.04915	7.49947	-2.61832	-1.38303	-1.0247	-1.1787	-3.64301	-2.56173	-0.231816	0.290571	-1	0	0	0	-1	-1	0	0	-	7	1265434	1267713									IPR006530; IPR006530; IPR006530; IPR006530;	YD repeat; YD repeat; YD repeat; YD repeat;
106661	16		6.8139	6.85656	12.5359	10.9011	7.38219	8.05189	7.292	6.92124	6.42776	6.94653	-5.15372	-2.84918	-0.954431	-1.10536	-6.10815	-3.95454	-0.478097	-0.064678	-1	-1	0	0	-1	-1	0	0	+	7	1270768	1271479									IPR000250; IPR000250;	Peptidase G1, eqolisin; Peptidase G1, eqolisin;
60458	15		6.2901	6.49347	8.24922	9.3479	8.22314	7.87185	6.39651	6.83511	6.90159	6.82434	-0.0260838	-1.47605	-1.32155	-1.04751	-1.34763	-2.52356	-0.106419	-0.341635	0	0	-1	0	-1	-1	0	0	+	7	1346092	1352758				KOG1178	Non-ribosomal peptide synthetase/alpha-aminoadipate reductase and related enzymes	Secondary metabolites biosynthesis, transport and catabolism	METABOLISM	candidate non-ribosomal peptide synthetase	IPR009081; IPR009081; IPR009081; IPR006163; IPR006163; IPR006163; IPR000873; IPR000873; IPR010071; IPR009081; IPR009081; IPR009081; IPR000873; IPR006163; IPR001242; IPR000873; IPR006163; IPR001242;	Acyl carrier protein-like; Acyl carrier protein-like; Acyl carrier protein-like; Phosphopantetheine-binding; Phosphopantetheine-binding; Phosphopantetheine-binding; AMP-dependent synthetase/ligase; AMP-dependent synthetase/ligase; Amino acid adenylation; Acyl carrier protein-like; Acyl carrier protein-like; Acyl carrier protein-like; AMP-dependent synthetase/ligase; Phosphopantetheine-binding; Co…
60419	12		6.23332	6.51764	7.76337	9.16789	8.01365	8.80361	6.35063	6.13065	6.17013	6.45645	0.250278	-0.364278	-1.84352	-2.34716	-1.59324	-2.71143	-0.117305	0.386988	0	0	-1	-1	-1	-1	0	0	+	7	1358012	1359629				KOG1378	Purple acid phosphatase	Carbohydrate transport and metabolism	METABOLISM		IPR008957; IPR004843; IPR004843;	Fibronectin type III domain; Metallo-dependent phosphatase; Metallo-dependent phosphatase;
121498	13		9.55389	9.32918	13.2998	13.3738	12.4232	12.5703	10.4691	10.3726	10.6312	10.6398	-0.8766	-0.803506	-1.79194	-1.93056	-2.66854	-2.73407	-0.915194	-1.04338	0	0	-1	-1	-1	-1	0	0	-	7	1378518	1380150				KOG2419	Phosphatidylserine decarboxylase	Lipid transport and metabolism	METABOLISM	similar to phosphatidylserine decarboxylase, hypothetical protein	IPR011055; IPR012336; IPR005221; IPR003817;	Duplicated hybrid motif; Thioredoxin-like fold; Phosphatidylserine decarboxylase; Phosphatidylserine decarboxylase-related;
59791	50		6.21597	6.47331	6.20901	6.59959	6.27939	6.25429	6.17979	6.39963	10.6171	9.24978	0.070384	-0.345296	4.33769	2.99549	4.40808	2.65019	0.0361773	0.0736751	0	0	1	1	1	1	0	0	-	7	1398241	1399273	Glycoside hydrolase	18	Candidate chitinase chi18-15	KOG4701	Chitise	Cell wall/membrane/envelope biogenesis	CELLULAR PROCESSES AND SIGNALLING	glycoside hydrolase family 18, chitinase, chi18-15	IPR011583; IPR001223;	Chitinase II; Glycoside hydrolase, family 18, catalytic domain;
121500	44		12.8935	12.9319	12.6286	12.6656	13.0433	12.9751	13.2134	13.233	13.2004	13.4587	0.414753	0.30952	0.157053	0.483579	0.571807	0.7931	-0.319833	-0.301168	0	0	0	1	1	1	0	0	-	7	1400814	1401778									IPR004843; IPR004843;	Metallo-dependent phosphatase; Metallo-dependent phosphatase;
60028	30		6.51893	6.81575	6.48506	6.25047	6.58384	6.55262	6.71353	6.82683	7.94128	8.25559	0.0987821	0.302152	1.35744	1.70297	1.45622	2.00512	-0.194598	-0.0110803	0	0	1	1	1	1	0	0	-	7	1403228	1404314									IPR000845;	Nucleoside phosphorylase domain;
3645	13		12.8682	12.8939	13.1899	13.2494	13.1052	13.276	13.0905	13.0814	12.6406	12.7759	-0.0847097	0.0266565	-0.464582	-0.500157	-0.549291	-0.4735	-0.222318	-0.187565	0	0	-1	-1	-1	-1	0	0	+	8	41756	42532				KOG3275	Zinc-binding protein of the histidine triad (HIT) family	Signal transduction mechanisms	CELLULAR PROCESSES AND SIGNALLING		IPR001310; IPR001310; IPR001310;	Histidine triad (HIT) protein; Histidine triad (HIT) protein; Histidine triad (HIT) protein;
106781	6		13.7444	13.6912	14.0554	14.066	13.7639	13.623	13.564	13.6383	13.614	13.5625	-0.29151	-0.442983	-0.149925	-0.0604917	-0.441436	-0.503474	0.180367	0.0529803	0	-1	0	0	-1	-1	0	0	+	8	122703	123602
61288	15		10.5867	10.519	11.1545	11.4975	11.3187	11.2426	10.5998	10.5423	10.5147	10.7796	0.164241	-0.254903	-0.804024	-0.462991	-0.639783	-0.717894	-0.0130837	-0.0233343	0	0	-1	0	-1	-1	0	0	-	8	137124	138438				KOG0280	Uncharacterized conserved protein	Amino acid transport and metabolism	METABOLISM	hypothetical protein	IPR011048;	Cytochrome cd1-nitrite reductase-like, C-terminal haem d1;
77423	13		12.3817	12.4179	13.4112	13.5835	13.2413	13.3121	12.2719	12.2317	12.3558	12.7103	-0.16986	-0.271379	-0.88556	-0.601797	-1.05542	-0.873176	0.109741	0.186188	0	0	-1	-1	-1	-1	0	0	-	8	159075	161582				KOG4525	Jacalin-like lectin domain-containing protein	General function prediction only	POORLY CHARACTERIZED
77473	12		10.0332	9.93671	10.9676	11.0405	10.7321	10.5879	10.0731	10.0931	10.3218	10.5171	-0.235475	-0.45264	-0.410311	-0.0708342	-0.645787	-0.523474	-0.0399288	-0.156365	0	0	0	0	-1	-1	0	0	+	8	296944	298889				KOG0133	Deoxyribodipyrimidine photolyase/cryptochrome	Replication, recombition and repair	INFORMATION STORAGE AND PROCESSING	hypothetical DNA photolyase, N-terminal, class 1, FAD-binding	IPR006050; IPR006050; IPR005101;	DNA photolyase, N-terminal; DNA photolyase, N-terminal; DNA photolyase, FAD-binding/Cryptochrome, C-terminal;
26160	15		7.42876	7.35565	7.91394	8.26225	7.98845	7.78612	7.47131	7.38808	7.21862	7.48616	0.0745102	-0.476126	-0.769829	-0.299963	-0.695318	-0.77609	-0.0425516	-0.032432	0	0	-1	0	-1	-1	0	0	+	8	371188	373499				KOG0254	Predicted transporter (major facilitator superfamily)	General function prediction only	POORLY CHARACTERIZED		IPR005829; IPR005828;	Sugar transporter, conserved site; General substrate transporter;
61227	9		10.8356	10.7312	10.8886	10.8755	12.2778	14.114	10.8167	10.8896	12.4799	14.4817	1.3892	3.23849	0.202173	0.367695	1.59137	3.60618	0.018906	-0.158346	1	1	0	0	1	1	0	0	+	8	377547	379654				KOG2743	Cobalamin synthesis protein	Coenzyme transport and metabolism	METABOLISM		IPR003495; IPR011629;	Cobalamin (vitamin B12) biosynthesis CobW-like; Cobalamin (vitamin B12) biosynthesis CobW-like, C-terminal;
77512	45	13	12.6701	12.724	11.4766	11.8798	11.7882	11.926	13.2495	13.0984	13.1486	12.971	0.311545	0.0461757	1.3604	1.04501	1.67194	1.09119	-0.579425	-0.374429	0	0	1	0	1	1	0	0	+	8	406023	407444				KOG0156	Cytochrome P450 CYP2 subfamily	Secondary metabolites biosynthesis, transport and catabolism	METABOLISM		IPR001128; IPR001128;	Cytochrome P450; Cytochrome P450;
106877	45	13	9.38089	9.59505	8.79469	8.59415	8.94273	8.70417	10.0005	9.90271	10.2049	9.66734	0.148036	0.110028	1.26222	0.963167	1.41026	1.07319	-0.619611	-0.307663	0	0	1	1	1	1	0	0	-	8	407624	409515				KOG1869	Splicing coactivator SRm160/300, subunit SRm300	RNA processing and modification	INFORMATION STORAGE AND PROCESSING
121597	44	13	13.7996	13.8745	12.8483	12.7547	12.5373	12.5915	13.7344	13.7685	13.472	13.2566	-0.311038	-0.16321	0.934711	0.665065	0.623674	0.501855	0.065169	0.105994	0	0	1	1	1	1	0	0	-	8	410144	410998
106879	45	13	12.1789	12.1704	10.3544	10.3784	10.0542	10.178	11.2176	11.4787	13.4362	12.5007	-0.300217	-0.200464	3.38197	2.32269	3.08175	2.12222	0.96127	0.691762	0	0	1	1	1	1	0	0	+	8	416467	417266
60945	18		13.4554	13.3123	13.5908	13.8293	13.8804	13.7576	13.4413	13.2678	12.7099	12.6526	0.289624	-0.0717723	-1.17051	-1.10502	-0.880886	-1.17679	0.0140674	0.0445394	0	0	-1	-1	-1	-1	0	0	+	8	431935	433856				KOG0254	Predicted transporter (major facilitator superfamily)	General function prediction only	POORLY CHARACTERIZED		IPR003663; IPR005828;	Sugar/inositol transporter; General substrate transporter;
60981	40		14.208	14.2526	11.2794	11.4734	11.3231	11.067	12.2004	12.5566	12.8184	12.0586	0.0437469	-0.406466	1.49527	0.991594	1.53902	0.585129	2.00755	1.69603	0	0	1	1	1	0	1	1	-	8	484849	487258				KOG2992	Nucleolar GTPase/ATPase p130	Nuclear structure	CELLULAR PROCESSES AND SIGNALLING		IPR007087;	Zinc finger, C2H2-type;
v1_2_35693	12		11.083	11.144	12.2341	12.24	11.9523	11.9283	10.8417	10.8304	11.2846	11.5989	-0.281799	-0.311758	-0.667638	-0.329404	-0.949438	-0.641162	0.241323	0.313647	0	0	-1	0	-1	-1	0	0	-	8	514531	516810
60784	13		9.90083	10.1931	12.1673	12.9804	12.1384	12.4151	11.4067	11.2311	10.4612	10.8794	-0.0289322	-0.56533	-1.67721	-1.53561	-1.70614	-2.10094	-1.50589	-1.03798	0	0	-1	-1	-1	-1	-1	0	-	8	538811	540626				KOG1231	Proteins containing the FAD binding domain	Energy production and conversion	METABOLISM		IPR006094; IPR012951;	FAD linked oxidase, N-terminal; Berberine/berberine-like;
61354	25		12.0129	11.957	11.9899	12.4525	11.9133	12.0099	11.5352	11.5646	10.9577	11.2767	-0.0765866	-0.442589	-0.955577	-0.733215	-1.03216	-1.1758	0.477655	0.392414	0	0	-1	0	-1	-1	0	0	+	8	546624	548113
77557	15		12.759	12.7687	12.4609	12.7175	12.0755	12.2869	10.8806	10.8369	10.4563	10.5704	-0.385469	-0.43065	-1.6192	-1.71647	-2.00467	-2.14712	1.8784	1.93181	0	0	-1	-1	-1	-1	1	1	-	8	592204	593610								distantly related to glycosyltransferases
22210	20		12.0037	12.1079	11.0526	11.8729	11.4033	11.5062	9.43258	9.34573	9.17129	9.1336	0.350725	-0.366708	-2.232	-2.37255	-1.88127	-2.73926	2.57114	2.76215	0	0	-1	-1	-1	-1	1	1	+	8	597379	598813				KOG2650	Zinc carboxypeptidase	Function unknown	POORLY CHARACTERIZED		IPR011050; IPR000834; IPR000834; IPR003146; IPR000834;	Pectin lyase fold/virulence factor; Peptidase M14, carboxypeptidase A; Peptidase M14, carboxypeptidase A; Proteinase inhibitor, carboxypeptidase propeptide; Peptidase M14, carboxypeptidase A;
61055	20		11.9169	11.9435	9.33361	10.8859	10.7167	11.7611	9.99459	9.9857	9.34014	9.46293	1.38308	0.87527	-1.37654	-2.2982	0.00653632	-1.42293	1.92235	1.9578	0	0	-1	-1	0	-1	1	1	+	8	599405	600842									IPR002640;	Arylesterase;
60635	16		9.55064	9.74251	11.8951	13.1549	8.64255	10.0931	7.22207	7.12233	8.45508	7.70297	-3.2525	-3.06178	-0.187466	-2.39016	-3.43997	-5.45194	2.32858	2.62018	-1	-1	0	-1	-1	-1	0	1	-	8	606294	608871	Glycoside hydrolase	92	Candidate alpha-1,2-mannosidase					related to a bacterial a-1,2-mannosidase, Glycoside Hydrolase Family 92	IPR005887; IPR012939;	Alpha-1,2-mannosidase, putative; Glycosyl hydrolase 92;
60665	12		9.18443	9.11475	10.5807	10.7596	10.4413	10.636	9.0956	9.40833	9.25879	9.8063	-0.1394	-0.123601	-1.18249	-0.829665	-1.32189	-0.953267	0.088831	-0.293577	0	0	-1	0	-1	-1	0	0	-	8	624466	626036									IPR001138; IPR001138; IPR001138; IPR001138;	Fungal transcriptional regulatory protein, N-terminal; Fungal transcriptional regulatory protein, N-terminal; Fungal transcriptional regulatory protein, N-terminal; Fungal transcriptional regulatory protein, N-terminal;
47733	45		13.8986	13.9791	12.7101	12.4167	12.4992	12.6599	13.7384	13.9065	13.8501	13.7243	-0.210973	0.243244	1.35093	1.0644	1.13996	1.30764	0.160241	0.0725855	0	0	1	1	1	1	0	0	-	8	642840	643748
61223	13		12.3536	12.3441	13.9375	13.8724	13.339	13.2977	12.5035	12.3815	12.5951	12.7831	-0.598505	-0.574657	-0.743859	-0.514652	-1.34236	-1.08931	-0.149951	-0.0374269	-1	-1	-1	-1	-1	-1	0	0	+	8	685572	686952				KOG4476	Glucote transport-inducing protein	Signal transduction mechanisms	CELLULAR PROCESSES AND SIGNALLING
106958	2		10.8793	10.73	11.5189	11.6334	11.3638	11.3329	10.7527	10.7715	10.8849	10.9501	-0.155132	-0.300439	-0.478825	-0.38282	-0.633956	-0.68326	0.126594	-0.0414222	0	0	-1	0	-1	-1	0	0	-	8	689414	691202
121647	28		12.0112	12.0131	11.5534	11.7674	11.6129	11.8759	12.0049	12.0727	12.4992	12.3043	0.0595735	0.108493	0.886246	0.428361	0.94582	0.536854	0.00628871	-0.0595544	0	0	1	0	1	1	0	0	-	8	798107	799725
107003	26		9.75226	9.47811	10.8156	11.2481	10.9314	11.055	9.53599	9.34633	8.87599	9.6476	0.115807	-0.193127	-2.05538	-1.4074	-1.93958	-1.60053	0.216277	0.131781	0	0	-1	-1	-1	-1	0	0	-	8	838773	839327									IPR000182;	GCN5-related N-acetyltransferase;
107037	50		12.0447	11.943	11.3329	12.0177	10.9347	11.4639	11.7906	12.008	12.4654	13.0106	-0.398139	-0.55376	1.53071	1.54669	1.13257	0.992926	0.254089	-0.0650354	0	0	1	1	0	0	0	0	+	8	925891	926195
3787	42		12.3418	12.1039	10.4162	10.6069	10.1209	10.2871	11.5196	11.7892	12.1985	11.8207	-0.295221	-0.319774	2.07761	1.53352	1.78239	1.21374	0.822228	0.314674	0	0	1	1	1	1	0	0	+	8	928690	929801
61383	20		12.8482	12.839	13.1117	12.6558	12.6685	12.428	12.853	12.9002	11.9044	12.0641	-0.44312	-0.22777	-0.7641	-0.363979	-1.20722	-0.591749	-0.00471757	-0.0612253	0	0	-1	0	-1	-1	0	0	+	8	939928	940762									IPR006328; IPR006388; IPR005834;	Haloacid dehalogenase, type II; HAD-superfamily hydrolase, subfamily IA, variant 2; Haloacid dehalogenase-like hydrolase;
121670	45		13.2886	13.3779	13.0101	13.0379	12.8671	12.8081	13.1126	13.2148	13.3447	13.3097	-0.142957	-0.22979	0.477567	0.501601	0.33461	0.27181	0.175976	0.163082	0	0	1	1	0	0	0	0	-	8	953584	957088				KOG2806	Chitise	Carbohydrate transport and metabolism	METABOLISM	Frequency clock protein candidate
42953	15	14	9.31829	9.37696	10.0297	10.0889	10.0959	9.87316	9.45158	9.49031	9.30469	9.42223	0.0661802	-0.215706	-0.791176	-0.450934	-0.724996	-0.66664	-0.133285	-0.113347	0	0	-1	0	-1	-1	0	0	+	8	965003	965387
107073	12		10.354	10.1855	11.6829	12.051	11.9473	11.7656	10.5668	10.5848	10.9134	11.2684	0.264347	-0.285365	-1.03393	-0.497246	-0.769586	-0.782611	-0.212862	-0.399297	0	0	-1	0	-1	-1	0	0	-	8	1034726	1036532				KOG0032	Ca2+/calmodulin-dependent protein kise, EF-Hand protein superfamily	Signal transduction mechanisms	CELLULAR PROCESSES AND SIGNALLING		IPR000719; IPR011009; IPR000719; IPR002290; IPR001245; IPR000719;	Protein kinase, catalytic domain; Protein kinase-like domain; Protein kinase, catalytic domain; Serine/threonine-protein kinase domain; Serine-threonine/tyrosine-protein kinase; Protein kinase, catalytic domain;
3823	16		11.7742	11.9476	13.3397	13.1982	12.4819	12.4644	11.8693	11.8926	11.6948	11.3353	-0.857873	-0.73377	-0.787057	-1.1291	-1.64493	-1.86287	-0.0950826	0.0550633	0	0	0	-1	-1	-1	0	0	+	8	1182929	1184203									IPR009057; IPR002629;	Homeodomain-like; Methionine synthase, vitamin-B12 independent;
61097	42		11.6662	11.6706	9.30999	9.76871	11.2294	11.7036	11.8941	11.7976	11.2407	11.4619	1.91938	1.93486	0.0113342	-0.241702	1.93071	1.69316	-0.227966	-0.126971	1	1	0	0	1	1	0	0	+	8	1246215	1246713
107187	15		12.2604	12.266	13.0416	12.7811	12.8449	12.4529	12.2017	12.1557	11.8457	11.8715	-0.196769	-0.32821	-0.99913	-0.581458	-1.1959	-0.909669	0.0586828	0.110393	0	0	-1	0	-1	-1	0	0	+	8	1373915	1375111				KOG0725	Reductases with broad range of substrate specificities	General function prediction only	POORLY CHARACTERIZED		IPR002347; IPR002198;	Glucose/ribitol dehydrogenase; Short-chain dehydrogenase/reductase SDR;
v1_2_9460	13		10.4436	10.532	11.4368	11.87	11.2381	11.8662	10.6837	10.5036	10.6284	11.1918	-0.198662	-0.00379254	-0.60976	-0.67444	-0.808421	-0.678232	-0.240016	0.0284508	0	0	0	0	-1	-1	0	0	+	9	77303	77683
77806	33		13.6917	13.6735	13.4321	13.1875	12.4874	12.0706	13.6166	13.3851	12.7411	12.0482	-0.944714	-1.11686	0.253749	-0.0224363	-0.690965	-1.13929	0.0751033	0.28834	-1	-1	0	0	-1	-1	0	0	+	9	113441	114591				KOG0023	Alcohol dehydrogese, class V	Secondary metabolites biosynthesis, transport and catabolism	METABOLISM		IPR011032; IPR002328; IPR002085; IPR002085; IPR013154; IPR013149;	GroES-like; Alcohol dehydrogenase, zinc-containing, conserved site; Alcohol dehydrogenase superfamily, zinc-containing; Alcohol dehydrogenase superfamily, zinc-containing; Alcohol dehydrogenase GroES-like; Alcohol dehydrogenase, C-terminal;
62053	42		13.0374	13.269	11.3605	10.405	11.8313	11.2418	13.0265	13.0393	12.6804	12.2463	0.470794	0.8368	0.849159	1.00451	1.31995	1.84131	0.0109443	0.229709	0	0	0	1	1	1	0	0	+	9	119417	120512				KOG0279	G protein beta subunit-like protein	Signal transduction mechanisms	CELLULAR PROCESSES AND SIGNALLING		IPR011044; IPR001680; IPR001680; IPR001680; IPR001680; IPR001680; IPR001680;	Quinoprotein amine dehydrogenase, beta chain-like; WD40 repeat; WD40 repeat; WD40 repeat; WD40 repeat; WD40 repeat; WD40 repeat;
107268	6		12.9581	12.98	13.5172	13.5135	13.193	13.337	13.1635	13.0367	12.8645	12.9299	-0.324228	-0.176573	-0.328523	-0.407111	-0.652751	-0.583684	-0.205411	-0.0566526	0	0	0	0	-1	-1	0	0	+	9	206706	207780	Carbohydrate esterase	1	Candidate S-formylglutathione hydrolase	KOG3101	Esterase D	General function prediction only	POORLY CHARACTERIZED		IPR000801;	Putative esterase;
107279	26		11.7399	11.6659	12.2103	12.4852	12.3845	12.4558	11.9769	11.9719	11.6406	11.8365	0.174271	-0.0294752	-0.743914	-0.619303	-0.569643	-0.648779	-0.236992	-0.306092	0	0	-1	-1	-1	-1	0	0	+	9	233631	235286
39755	5		11.6723	11.6331	13.0896	12.9609	12.9122	13.1102	12.1189	12.0556	12.1668	12.5354	-0.177393	0.149365	-0.745398	-0.5748	-0.922791	-0.425435	-0.446691	-0.422578	0	0	-1	-1	-1	0	0	0	-	9	281080	282139	Glycoside hydrolase	16	Candidate glucan endo-1,3(4)-beta-D-glucosidase					candidate b-glycosidase, Glycoside Hydrolase Family 16	IPR008985; IPR013320; IPR000757;	Concanavalin A-like lectin/glucanase; Concanavalin A-like lectin/glucanase, subgroup; Glycoside hydrolase, family 16;
107297	5		8.00329	8.1561	11.0886	11.2357	10.85	10.8623	8.03737	8.19672	9.23089	9.73221	-0.238573	-0.373359	-1.6191	-1.13012	-1.85767	-1.50348	-0.0340816	-0.0406179	0	0	-1	0	-1	-1	0	0	-	9	314276	316894
61798	42		12.4885	12.5613	11.9117	11.7082	11.5916	11.7777	12.5415	12.6333	12.6406	12.5438	-0.320109	0.0695389	1.04903	0.766109	0.728924	0.835648	-0.0529389	-0.072006	0	0	1	1	1	1	0	0	-	9	433360	433927
107339	15		6.86045	7.06818	7.42896	7.55645	7.36604	7.16433	7.06115	6.94601	6.63059	6.71113	-0.0629186	-0.392115	-0.735452	-0.453206	-0.798371	-0.845321	-0.2007	0.122175	0	0	-1	0	-1	-1	0	0	+	9	460517	460952
107340	15		13.7595	13.7342	14.6134	14.6457	14.4523	14.2832	13.5505	13.3827	13.2015	13.5927	-0.161107	-0.362512	-1.25082	-0.690469	-1.41193	-1.05298	0.209015	0.351535	0	0	-1	0	-1	-1	0	0	+	9	462782	463922				KOG0517	Beta-spectrin	Cytoskeleton	CELLULAR PROCESSES AND SIGNALLING		IPR011993; IPR001849; IPR001849;	Pleckstrin homology-type; Pleckstrin homology; Pleckstrin homology;
39221	12		11.2002	11.1178	13.0502	13.1198	12.8412	12.7737	11.4631	11.41	11.2736	12.1685	-0.208934	-0.346083	-1.56765	-0.605252	-1.77658	-0.951335	-0.262963	-0.292168	0	0	-1	0	-1	-1	0	0	+	9	576606	577989									IPR001138; IPR001138; IPR001138;	Fungal transcriptional regulatory protein, N-terminal; Fungal transcriptional regulatory protein, N-terminal; Fungal transcriptional regulatory protein, N-terminal;
107463	14		12.012	12.1418	13.6626	13.5283	13.3346	13.0434	12.5219	12.6334	12.6181	12.3296	-0.327983	-0.484883	-0.716515	-0.713855	-1.0445	-1.19874	-0.5099	-0.491617	0	0	0	0	-1	-1	0	0	+	9	803197	804059				KOG1619	Cytochrome b	Energy production and conversion	METABOLISM		IPR006593; IPR004877; IPR006593; IPR004877;	Cytochrome b561/ferric reductase transmembrane; Cytochrome b561, eukaryote; Cytochrome b561/ferric reductase transmembrane; Cytochrome b561, eukaryote;
22331	16		9.91086	10.3524	13.3539	12.601	11.7803	11.0622	10.3531	9.89509	9.77566	9.58143	-1.57357	-1.53879	-2.00466	-1.48079	-3.57822	-3.01958	-0.442197	0.457302	0	0	-1	-1	-1	-1	0	0	+	9	825264	827394				KOG1187	Serine/threonine protein kise	Signal transduction mechanisms	CELLULAR PROCESSES AND SIGNALLING		IPR001736; IPR001736;	Phospholipase D/Transphosphatidylase; Phospholipase D/Transphosphatidylase;
107479	9	15	10.5559	10.7099	11.8367	12.063	13.1246	13.7764	11.5653	11.6903	13.4462	14.0457	1.28784	1.71344	0.321571	0.26929	1.60941	1.98273	-1.00939	-0.980423	0	0	0	0	1	1	0	0	+	9	851326	852424				KOG1558	Fe2+/Zn2+ regulated transporter	Inorganic ion transport and metabolism	METABOLISM		IPR004698; IPR003689;	Zinc/iron permease, fungal/plant; Zinc/iron permease;
121883	45		11.5196	11.5129	9.70809	9.95081	9.9516	10.6119	12.4077	12.7155	13.2805	13.2849	0.243507	0.661036	3.32886	2.67309	3.57237	3.33413	-0.888075	-1.20256	0	0	1	1	1	1	0	0	-	9	884958	886200
62091	13	16	8.21891	8.06471	10.2197	10.7309	10.2143	9.8521	8.38233	8.42003	8.63817	8.80239	-0.00543027	-0.878823	-1.57614	-1.0497	-1.58157	-1.92853	-0.163424	-0.355318	0	0	-1	0	-1	-1	0	0	-	9	893239	893886				KOG3354	Glucote kise	Carbohydrate transport and metabolism	METABOLISM		IPR006001; IPR000623;	Carbohydrate kinase, thermoresistant glucokinase; Shikimate kinase;
61553	13	16	8.62018	8.52993	10.4689	10.2668	9.88981	9.6446	8.45051	8.59054	8.46864	8.80779	-0.579075	-0.622211	-1.42116	-0.83681	-2.00024	-1.45902	0.169664	-0.0606089	0	0	-1	0	-1	-1	0	0	+	9	898517	901248									IPR009014; IPR005593; IPR009014; IPR005593;	Transketolase, C-terminal/Pyruvate-ferredoxin oxidoreductase, domain II; Xylulose 5-phosphate/Fructose 6-phosphate phosphoketolase; Transketolase, C-terminal/Pyruvate-ferredoxin oxidoreductase, domain II; Xylulose 5-phosphate/Fructose 6-phosphate phosphoketolase;
61715	12		10.5716	10.5859	11.6575	11.9516	11.617	11.6202	10.5774	10.5471	10.9876	11.2311	-0.0404302	-0.331455	-0.629485	-0.389072	-0.669916	-0.720527	-0.00582159	0.038783	0	0	-1	0	-1	-1	0	0	-	9	903930	912951				KOG1910	Uncharacterized conserved protein	Function unknown	POORLY CHARACTERIZED
3976	42		13.0566	12.9925	12.472	12.1517	12.5777	12.546	13.3361	13.2642	13.3465	13.2995	0.105643	0.394307	0.768821	0.753483	0.874464	1.14779	-0.27954	-0.271702	0	0	1	1	1	1	0	0	-	9	927576	928733									IPR006016;	UspA;
107507	45		11.0447	11.1108	9.68207	10.1789	9.88514	10.1304	11.2423	11.4735	11.9973	11.8642	0.203066	-0.048451	2.11217	1.73377	2.31523	1.68532	-0.197674	-0.362692	0	0	1	0	1	1	0	0	+	9	943850	945300
107524	20		11.5908	11.644	11.5887	11.8151	11.3919	11.5014	11.3813	11.5282	10.7897	10.4215	-0.196876	-0.313727	-0.602184	-1.07987	-0.79906	-1.3936	0.209568	0.115836	0	0	0	-1	-1	-1	0	0	+	9	1002539	1003802
62034	13		10.5621	10.6448	11.8585	11.9639	11.6544	11.7357	10.6821	10.7352	10.7641	11.1575	-0.204163	-0.228189	-0.890289	-0.57821	-1.09445	-0.806398	-0.120002	-0.0903721	0	0	-1	0	-1	-1	0	0	+	9	1028810	1030163									IPR008927; IPR013332; IPR013752;	6-phosphogluconate dehydrogenase, C-terminal-like; Ketopantoate reductase ApbA/PanE, N-terminal; Ketopantoate reductase ApbA/PanE, C-terminal;
107551	12		10.8303	10.7133	11.6494	11.8738	11.699	11.6711	10.8592	10.9873	10.8783	11.3355	0.0495923	-0.202731	-0.820719	-0.335525	-0.771126	-0.538256	-0.0288685	-0.273923	0	0	-1	0	-1	-1	0	0	-	9	1061792	1062991				KOG1003	Actin filament-coating protein tropomyosin	Cytoskeleton	CELLULAR PROCESSES AND SIGNALLING
107554	25		12.3971	12.4551	13.7422	14.014	12.463	12.6449	12.5191	12.8311	11.7281	12.2955	-1.27914	-1.36911	-0.734917	-0.349357	-2.01406	-1.71847	-0.121961	-0.37594	0	-1	0	0	-1	-1	0	0	+	9	1068644	1069770				KOG0867	Glutathione S-transferase	Posttranslational modification, protein turnover, chaperones	CELLULAR PROCESSES AND SIGNALLING	glutathione transferase	IPR012336; IPR010987; IPR012335; IPR004045;	Thioredoxin-like fold; Glutathione S-transferase, C-terminal-like; Thioredoxin fold; Glutathione S-transferase, N-terminal;
4027	49		11.1977	11.1064	11.1684	11.0922	11.2192	11.1712	11.3043	11.261	11.7146	11.5569	0.0508385	0.0790549	0.4954	0.385623	0.546239	0.464678	-0.106625	-0.154576	0	0	1	0	1	1	0	0	+	10	25878	26927								distantly related to b-glycosyltransferases, Glycosyltransferase Family 25
62535	12		10.0791	10.084	10.576	10.8499	10.576	10.6521	9.95788	9.99761	9.93452	10.2462	2.5655e-05	-0.197798	-0.641489	-0.405918	-0.641464	-0.603716	0.121189	0.0864188	0	0	-1	0	-1	-1	0	0	-	10	67059	67494									IPR006913;	Glutathione-dependent formaldehyde-activating, GFA;
78226	42		13.3365	13.2942	12.8379	12.8692	12.9026	12.9508	13.1699	13.2234	13.292	13.2754	0.0647071	0.0816618	0.389382	0.324547	0.454089	0.406208	0.166614	0.070831	0	0	0	0	1	1	0	0	+	10	189754	191720				KOG0581	Mitogen-activated protein kise kise (MAP2K)	Signal transduction mechanisms	CELLULAR PROCESSES AND SIGNALLING		IPR000719; IPR011009; IPR000719; IPR002290; IPR000719;	Protein kinase, catalytic domain; Protein kinase-like domain; Protein kinase, catalytic domain; Serine/threonine-protein kinase domain; Protein kinase, catalytic domain;
107680	39		10.8552	10.7684	11.3514	11.5951	10.8392	10.6909	11.8211	11.9637	11.9163	11.602	-0.512198	-0.904189	1.07716	0.911151	0.56496	0.00696227	-0.965941	-1.19525	0	-1	1	1	0	0	-1	-1	-	10	202310	204269				KOG0133	Deoxyribodipyrimidine photolyase/cryptochrome	Replication, recombition and repair	INFORMATION STORAGE AND PROCESSING	phr1, DNA photolyase, class I	IPR006050; IPR002081; IPR002081; IPR006050; IPR005101;	DNA photolyase, N-terminal; Cryptochrome/DNA photolyase, class 1; Cryptochrome/DNA photolyase, class 1; DNA photolyase, N-terminal; DNA photolyase, FAD-binding/Cryptochrome, C-terminal;
122007	43		12.5374	12.4201	9.7144	9.70861	9.51356	9.57644	12.8872	12.7931	12.0678	11.4343	-0.200847	-0.132171	2.55421	1.85788	2.35336	1.7257	-0.349731	-0.37305	0	0	1	1	1	1	0	0	+	10	250037	250887
107715	40		14.3607	14.4372	13.4712	13.4306	13.0003	12.5719	14.3564	14.3673	13.9434	13.7118	-0.470886	-0.85869	0.943082	1.13988	0.472196	0.281187	0.00433173	0.0698605	0	-1	1	1	0	0	0	0	-	10	306045	306639
62751	45		13.0513	13.0382	12.77	12.9577	12.7833	12.918	13.1959	13.2859	13.4326	13.4536	0.0133508	-0.0396668	0.649295	0.53564	0.662646	0.495973	-0.144564	-0.247729	0	0	1	1	1	1	0	0	-	10	345251	349397				KOG0519	Sensory transduction histidine kise	Signal transduction mechanisms	CELLULAR PROCESSES AND SIGNALLING	hypothetical histidine kinase, part of a two component phosphorelay signaling system	IPR001789; IPR003594; IPR011006; IPR009082; IPR005467; IPR001789; IPR000014; IPR003594; IPR000014; IPR001610; IPR000014; IPR001610; IPR003661; IPR003594; IPR001789; IPR013655; IPR003661; IPR003594; IPR001789;	Signal transduction response regulator, receiver domain; ATPase-like, ATP-binding domain; CheY-like; Signal transduction histidine kinase, homodimeric; Signal transduction histidine kinase, core; Signal transduction response regulator, receiver domain; PAS; ATPase-like, ATP-binding domain; PAS; PAC motif; PAS; PAC motif; Signal transduction histidine kinase, subgroup 1, dimerisation/phosphoaccept…
v1_2_44501	33		14.2026	14.1581	14.4123	13.9277	13.5797	13.1301	13.8259	13.9157	13.9331	13.4945	-0.83261	-0.797582	0.353329	0.364377	-0.479281	-0.433205	0.376772	0.242412	-1	-1	0	0	0	0	0	0	+	10	362370	363574
122031	25		12.7645	12.6975	12.929	12.9974	12.9653	13.0545	12.4891	12.4299	12.4645	12.625	0.0363876	0.0571499	-0.500861	-0.429536	-0.464473	-0.372386	0.275389	0.267639	0	0	-1	-1	-1	0	0	0	-	10	369834	370641
48478	42		13.9276	13.9124	12.3889	12.498	12.4797	12.5608	13.4028	13.4395	13.4622	13.1684	0.0908545	0.0627697	0.9825	0.607583	1.07335	0.670352	0.524794	0.472947	0	0	1	1	1	1	0	0	-	10	382659	383448				KOG0810	SRE protein Syntaxin 1 and related proteins	Intracellular trafficking, secretion, and vesicular transport	CELLULAR PROCESSES AND SIGNALLING	t-SNARE (syntaxin), membrane protein involved in vesicle fusion	IPR010989; IPR000727; IPR000727; IPR006011; IPR000727;	t-SNARE; Target SNARE coiled-coil domain; Target SNARE coiled-coil domain; Syntaxin, N-terminal; Target SNARE coiled-coil domain;
62634	6		11.3933	11.2307	11.6575	11.7307	11.4272	11.3403	11.3799	11.3693	11.1994	11.1714	-0.230297	-0.390352	-0.227793	-0.168958	-0.45809	-0.55931	0.0133978	-0.138597	0	0	0	0	-1	-1	0	0	+	10	431698	432081				KOG1493	Aphase-promoting complex (APC), subunit 11	Cell cycle control, cell division, chromosome partitioning	METABOLISM		IPR001841; IPR001841; IPR001841;	Zinc finger, RING-type; Zinc finger, RING-type; Zinc finger, RING-type;
122043	15		12.375	12.2482	13.2012	13.2171	13.0911	12.7803	12	12.0608	12.399	12.6365	-0.110167	-0.436822	-0.692087	-0.14381	-0.802255	-0.580632	0.375004	0.187413	0	0	-1	0	-1	-1	0	0	+	10	442954	446810				KOG0207	Cation transport ATPase	Inorganic ion transport and metabolism	METABOLISM		IPR006121; IPR006121; IPR006121; IPR006121; IPR006121; IPR006121; IPR006121; IPR006121; IPR001757; IPR001757; IPR001757; IPR006122; IPR006403; IPR006416; IPR001757; IPR001757; IPR006121; IPR006121; IPR006121; IPR008250; IPR005834;	Heavy metal transport/detoxification protein; Heavy metal transport/detoxification protein; Heavy metal transport/detoxification protein; Heavy metal transport/detoxification protein; Heavy metal transport/detoxification protein; Heavy metal transport/detoxification protein; Heavy metal transport/detoxification protein; Heavy metal transport/detoxification protein; ATPase, P-type, K/Mg/Cd/Cu/Zn/N…
62556	15		11.9077	12.0537	12.9009	12.916	12.6633	12.6819	12.3657	12.2571	11.7372	11.8223	-0.237519	-0.234148	-0.926137	-0.859549	-1.16366	-1.0937	-0.458026	-0.203415	0	0	-1	-1	-1	-1	0	0	+	10	471395	472502
62171	42		11.8901	12.0804	9.72584	9.50743	10.4615	9.99072	12.5485	12.7978	12.2071	11.8971	0.735679	0.483286	1.74556	1.90638	2.48124	2.38967	-0.658359	-0.717382	0	0	0	0	1	1	0	0	-	10	654357	656176				KOG0254	Predicted transporter (major facilitator superfamily)	General function prediction only	POORLY CHARACTERIZED		IPR011701;	Major facilitator superfamily MFS-1;
107844	30		7.56376	7.80179	8.0652	8.04097	8.39164	8.27497	8.48753	8.78527	9.3279	9.989	0.326434	0.234002	0.936259	1.71403	1.26269	1.94803	-0.923768	-0.983482	0	0	0	1	1	1	0	0	+	10	676358	677185
107848	42		11.871	11.9483	10.7979	11.0866	11.2204	11.4596	12.5839	12.6716	12.3351	12.4965	0.422526	0.372999	1.11469	1.03687	1.53722	1.40987	-0.712926	-0.723275	0	0	1	1	1	1	-1	-1	-	10	685745	686138
107850	2		12.635	12.4109	13.4644	13.6878	12.8578	13.1962	12.2784	12.4489	12.5993	12.601	-0.606637	-0.491624	-0.25848	-0.595159	-0.865117	-1.08678	0.356631	-0.0380336	0	0	0	0	-1	-1	0	0	+	10	689667	690720	Carbohydrate esterase	1	Candidate esterase
107857	6		11.4828	11.4453	12.2925	12.4134	11.5081	11.5484	11.1789	11.2623	11.1205	11.1412	-0.784343	-0.865052	-0.387668	-0.407149	-1.17201	-1.2722	0.303939	0.182995	0	-1	0	0	-1	-1	0	0	-	10	699048	700756
62643	33		9.53757	9.41857	10.1537	9.82538	9.92948	9.45843	9.71595	9.72153	9.57761	9.09328	-0.224216	-0.366946	-0.351866	-0.365145	-0.576082	-0.732091	-0.178389	-0.302964	0	0	0	0	-1	-1	0	0	+	10	711746	713303									IPR013217;	Methyltransferase type 12;
107869	7		7.16623	7.54483	7.89488	7.73987	7.17661	6.80035	7.15343	6.73711	6.77046	6.57022	-0.718266	-0.939515	-0.406151	-0.230129	-1.12442	-1.16964	0.0128023	0.807714	0	0	0	0	-1	-1	0	0	+	10	732300	733236
122087	49		9.16651	9.09	8.96904	8.04021	9.60491	8.90747	12.9136	13.0786	13.1657	12.3784	0.635862	0.867255	3.56077	3.4709	4.19663	4.33815	-3.74705	-3.98856	0	0	1	1	1	1	-1	-1	+	10	734690	736663				KOG4157	beta-1,6-N-acetylglucosaminyltransferase, contains WSC domain	Posttranslational modification, protein turnover, chaperones	CELLULAR PROCESSES AND SIGNALLING
62447	13	17	12.1148	12.112	12.9632	12.7156	12.865	12.8219	11.9214	11.8775	12.0752	12.279	-0.0982472	0.106389	-0.789767	-0.542905	-0.888014	-0.436516	0.193319	0.234481	0	0	-1	-1	-1	0	0	0	-	10	744052	745957				KOG1535	Predicted fumarylacetoacetate hydralase	General function prediction only	POORLY CHARACTERIZED		IPR002529; IPR000073;	Fumarylacetoacetase, C-terminal-like; Alpha/beta hydrolase fold-1;
107881	16		11.3904	11.131	13.6161	13.4001	11.043	9.49232	7.89839	8.12709	9.25324	8.47887	-2.57317	-3.9078	-1.78973	-1.01345	-4.3629	-4.92125	3.492	3.00391	-1	-1	-1	0	-1	-1	1	1	+	10	771315	772250				KOG3599	Ca2+-modulated nonselective cation channel polycystin	Signal transduction mechanisms	CELLULAR PROCESSES AND SIGNALLING
4124	50		8.42531	8.88297	8.45482	7.83984	8.33	8.76461	8.8834	9.24344	11.1096	10.9825	-0.124822	0.924773	2.77959	2.21793	2.65477	3.1427	-0.458097	-0.360473	0	0	1	1	1	1	0	0	+	10	782895	784126				KOG3804	Transcription factor NERF and related proteins, contain ETS domain	Transcription	INFORMATION STORAGE AND PROCESSING		IPR009057; IPR001005; IPR012287; IPR001005;	Homeodomain-like; SANT, DNA-binding; Homeodomain-related; SANT, DNA-binding;
122104	15		11.5048	11.7478	12.3177	12.0077	12.0932	12.1277	11.5066	11.6178	11.744	11.5037	-0.224491	0.119998	-0.349261	-0.623992	-0.573752	-0.503993	-0.00173172	0.129959	0	0	0	-1	-1	-1	0	0	+	10	837362	839162				KOG1292	Xanthine/uracil transporters	Nucleotide transport and metabolism	METABOLISM		IPR006042; IPR006043;	Xanthine/uracil permease; Xanthine/uracil/vitamin C permease;
107914	33		8.93772	8.9899	9.25351	9.3014	8.846	8.39045	9.12697	9.08928	8.15127	7.95888	-0.407513	-0.910954	-0.694731	-0.431572	-1.10224	-1.34253	-0.189243	-0.099385	0	0	0	0	-1	-1	0	0	+	10	855704	856663
62488	45		11.1763	11.2604	10.078	10.1968	10.1352	10.5766	11.0523	11.1116	12.1456	11.7966	0.0572415	0.379711	2.01031	1.22	2.06756	1.59971	0.124006	0.148775	0	0	1	1	1	1	0	0	-	10	880817	882517				KOG0255	Syptic vesicle transporter SVOP and related transporters (major facilitator superfamily)	General function prediction only	POORLY CHARACTERIZED		IPR011701;	Major facilitator superfamily MFS-1;
78448	49		10.8959	10.6746	10.8607	10.444	10.6665	10.548	11.5525	11.4787	11.3414	11.2051	-0.194158	0.103974	0.674909	0.657123	0.480752	0.761097	-0.656647	-0.804193	0	0	1	1	1	1	-1	-1	-	10	891720	893184									IPR009486;	Purine nucleoside permease;
62362	44		13.2572	13.2397	13.0742	12.8933	13.0774	12.9533	13.8097	13.7218	13.4968	13.3951	0.00323253	0.0600031	0.419442	0.441769	0.422675	0.501772	-0.552428	-0.482074	0	0	1	1	1	1	-1	-1	+	10	896341	900258				KOG0204	Calcium transporting ATPase	Inorganic ion transport and metabolism	METABOLISM	Cation transporting ATPase	IPR001757; IPR001757; IPR001757; IPR006408; IPR001757; IPR001757; IPR001757; IPR004014; IPR008250; IPR005834; IPR006068;	ATPase, P-type, K/Mg/Cd/Cu/Zn/Na/Ca/Na/H-transporter; ATPase, P-type, K/Mg/Cd/Cu/Zn/Na/Ca/Na/H-transporter; ATPase, P-type, K/Mg/Cd/Cu/Zn/Na/Ca/Na/H-transporter; ATPase, P-type, calcium-transporting, PMCA-type; ATPase, P-type, K/Mg/Cd/Cu/Zn/Na/Ca/Na/H-transporter; ATPase, P-type, K/Mg/Cd/Cu/Zn/Na/Ca/Na/H-transporter; ATPase, P-type, K/Mg/Cd/Cu/Zn/Na/Ca/Na/H-transporter; ATPase, P-type cation-tran…
107936	16		10.9511	10.6966	13.4845	13.1407	11.8543	11.4731	10.6671	10.392	10.9729	10.5642	-1.63023	-1.66759	-0.881342	-0.908844	-2.51157	-2.57644	0.284048	0.304551	-1	-1	-1	-1	-1	-1	0	0	-	10	909891	911912				KOG0255	Syptic vesicle transporter SVOP and related transporters (major facilitator superfamily)	General function prediction only	POORLY CHARACTERIZED		IPR011701;	Major facilitator superfamily MFS-1;
122124	28		14.042	13.9198	12.624	12.1501	12.8065	12.1601	13.248	13.5311	13.7925	13.4023	0.182524	0.01002	0.985937	1.2422	1.16846	1.25222	0.794065	0.388715	0	0	0	0	1	1	0	0	-	10	926921	929831				KOG0742	AAA+-type ATPase	Posttranslational modification, protein turnover, chaperones	CELLULAR PROCESSES AND SIGNALLING		IPR003593; IPR003959;	ATPase, AAA+ type, core; ATPase, AAA-type, core;
62747	16		9.81827	9.9028	12.1641	11.5174	10.7885	10.6534	10.2912	10.243	10.1079	9.81762	-1.37563	-0.864043	-0.680638	-0.835744	-2.05627	-1.69979	-0.47296	-0.340192	0	0	0	0	-1	-1	0	0	-	10	931860	933615				KOG0255	Syptic vesicle transporter SVOP and related transporters (major facilitator superfamily)	General function prediction only	POORLY CHARACTERIZED		IPR011701;	Major facilitator superfamily MFS-1;
122127	49		12.4058	12.35	12.4667	13.0461	13.8647	14.3445	13.7068	13.877	14.3917	14.6141	1.39805	1.29834	0.526942	0.269631	1.92499	1.56797	-1.30096	-1.52695	1	1	0	0	1	1	-1	-1	-	10	961219	962036
78465	42		13.983	13.9368	13.1202	12.9484	13.1684	13.3173	13.3657	13.6996	13.7254	13.835	0.0482205	0.368926	0.557001	0.517676	0.605222	0.886602	0.617282	0.237189	0	0	1	0	1	1	1	0	-	10	962711	964751				KOG0254	Predicted transporter (major facilitator superfamily)	General function prediction only	POORLY CHARACTERIZED		IPR011701;	Major facilitator superfamily MFS-1;
107960	50		9.2461	9.31329	9.66302	9.55382	9.85481	9.5821	9.33217	9.45534	11.9962	11.1235	0.191785	0.0282844	2.14143	1.54144	2.33321	1.56973	-0.086073	-0.142049	0	0	1	0	1	1	0	0	-	10	978839	980013									IPR002889;	Carbohydrate-binding WSC;
122146	43		12.6453	12.6123	11.883	11.8396	12.042	11.9268	12.6375	12.646	12.7477	12.4768	0.158977	0.0872673	0.705709	0.55002	0.864686	0.637287	0.0078047	-0.0337323	0	0	1	0	1	1	0	0	+	10	1038093	1038838
71554	16		7.88703	7.78203	11.4125	11.5668	7.90679	8.87391	6.95316	6.87713	7.55463	7.09652	-3.50566	-2.69289	-0.352165	-1.77739	-3.85782	-4.47027	0.933872	0.904901	-1	-1	0	0	-1	-1	0	0	+	10	1059870	1061446	Glycoside hydrolase	5	Candidate beta-1,3-mannanase/endo-beta-1,4-mannosidase					candidate b-glycosidase, Glycoside Hydrolase Family 5
62377	20		12.9457	12.8303	12.7598	12.8215	12.5226	12.47	12.3825	12.3435	12.2577	12.1639	-0.23724	-0.351511	-0.264873	-0.306137	-0.502113	-0.657648	0.563168	0.486745	0	0	0	0	-1	-1	1	0	-	10	1067699	1068703				KOG2264	Exostosin EXT1L	Signal transduction mechanisms	CELLULAR PROCESSES AND SIGNALLING	related to animal a-N-acetylhexosaminyltransferases, Glycosyltransferase Family 64
122153	49		12.6184	12.7349	12.1732	12.23	12.5662	12.7866	13.4521	13.3544	13.2252	13.2286	0.392946	0.556598	0.658992	0.441998	1.05194	0.998596	-0.833716	-0.619458	0	1	1	0	1	1	-1	-1	+	10	1083570	1085363									IPR011701;	Major facilitator superfamily MFS-1;
71556	26		7.89229	7.77968	10.5854	11.0796	11.333	11.2789	8.4477	8.74527	8.46834	9.61453	0.747581	0.19928	-2.86467	-1.66432	-2.11709	-1.46504	-0.555404	-0.96559	0	0	-1	-1	-1	-1	0	0	+	10	1121493	1124030
62380	12		10.062	9.98979	13.9085	14.2179	14.4328	14.0724	10.7872	10.6948	11.9968	13.0424	0.524387	-0.145508	-2.436	-1.02997	-1.91161	-1.17548	-0.725189	-0.704991	0	0	-1	0	-1	-1	0	0	-	10	1127990	1129820				KOG0254	Predicted transporter (major facilitator superfamily)	General function prediction only	POORLY CHARACTERIZED	galactose permease	IPR005829; IPR005829; IPR003663; IPR005828;	Sugar transporter, conserved site; Sugar transporter, conserved site; Sugar/inositol transporter; General substrate transporter;
22459	45		12.631	12.8456	9.23664	9.77005	10.9726	11.0333	11.302	11.3558	12.6036	12.0989	1.73596	1.26325	1.63105	1.0656	3.36701	2.32885	1.32901	1.48978	1	0	1	0	1	1	0	1	+	10	1149535	1150864				KOG2650	Zinc carboxypeptidase	Function unknown	POORLY CHARACTERIZED		IPR000834; IPR000834;	Peptidase M14, carboxypeptidase A; Peptidase M14, carboxypeptidase A;
78576	15		12.0802	11.9218	13.4996	13.2403	12.8346	12.4969	11.781	11.7559	11.645	11.9096	-0.665071	-0.743418	-1.18952	-0.587333	-1.8546	-1.33075	0.299169	0.165914	-1	-1	-1	-1	-1	-1	0	0	+	11	141704	142490				KOG4558	Uncharacterized conserved protein	Function unknown	POORLY CHARACTERIZED
4213	49		11.9718	11.9468	11.5538	11.5569	11.9097	11.9539	12.3632	12.4745	12.6608	12.6235	0.355935	0.39699	0.751083	0.669583	1.10702	1.06657	-0.391414	-0.527749	0	0	0	0	1	1	0	0	-	11	208294	209157				KOG1642	Ribonuclease, T2 family	RNA processing and modification	INFORMATION STORAGE AND PROCESSING		IPR001568; IPR001568; IPR001568; IPR001568;	Ribonuclease T2; Ribonuclease T2; Ribonuclease T2; Ribonuclease T2;
4221	25		9.4426	9.26061	10.2821	10.272	9.89029	9.49501	9.07807	8.90953	8.68956	8.95832	-0.391843	-0.776959	-1.20073	-0.536684	-1.59258	-1.31364	0.364529	0.351079	0	0	-1	0	-1	-1	0	0	+	11	253616	256627	Glycoside hydrolase	105	Candidate rhamnogalacturonyl hydrolase
122220	49		7.75464	7.49696	7.84055	7.25231	9.11581	7.21559	10.6399	10.8954	11.7889	11.2877	1.27526	-0.036729	2.67311	4.07208	3.94838	4.03535	-2.88524	-3.39844	0	0	1	1	1	1	0	-1	+	11	256773	259418									IPR010730;	Heterokaryon incompatibility;
39942	13		12.3164	12.1169	13.7759	13.7558	13.5215	13.6512	12.2017	12.2854	12.3003	12.7862	-0.254481	-0.104615	-1.22119	-0.864967	-1.47567	-0.969582	0.11476	-0.16846	0	0	-1	0	-1	-1	0	0	-	11	261825	263241	Glycoside hydrolase	17	Candidate glucan endo-1,3-beta-glucosidase	KOG4701	Chitise	Cell wall/membrane/envelope biogenesis	CELLULAR PROCESSES AND SIGNALLING	Glycoside Hydrolase Family 17, beta-1,3-endoglucanase
v1_2_38719	45		12.9126	13.0841	11.8951	11.9149	11.7059	12.0036	12.9361	13.0557	13.613	13.508	-0.189211	0.088735	1.9071	1.5044	1.71789	1.59313	-0.0234219	0.0284484	0	0	1	1	1	1	0	0	+	11	295033	297226
122240	15		13.3778	13.2487	14.0348	14.0153	13.786	13.6992	12.9472	12.9404	12.8718	13.2735	-0.248796	-0.316029	-0.91412	-0.425751	-1.16292	-0.74178	0.430686	0.308353	0	0	-1	0	-1	-1	0	0	-	11	339598	342556				KOG3719	Carnitine O-acyltransferase CPT2/YAT1	Lipid transport and metabolism	METABOLISM	Choline/Carnitine o-acyltransferase	IPR000542;	Acyltransferase ChoActase/COT/CPT;
122242	42		13.5756	13.3858	12.3503	11.9018	12.2529	11.7775	13.095	13.1811	13.2603	12.8446	-0.0973917	-0.124332	1.00744	1.06713	0.910046	0.942801	0.480575	0.20468	0	0	1	1	1	1	0	0	-	11	354998	356341				KOG3788	Predicted divalent cation transporter	Inorganic ion transport and metabolism	METABOLISM
62780	18		9.7137	9.51658	9.96977	9.85371	9.7413	9.75338	9.73039	9.74478	9.42351	9.32921	-0.228468	-0.100326	-0.317792	-0.424178	-0.54626	-0.524503	-0.0166936	-0.228208	0	0	0	0	-1	-1	0	0	-	11	562712	564023				KOG1227	Putative methyltransferase	General function prediction only	POORLY CHARACTERIZED	Conserved hypothetical protein, Contains a KOG domain corresponding to a putative methyltransferase	IPR003402;	Protein of unknown function Met10;
122271	42	18	12.634	12.5124	9.39928	9.86713	9.62234	9.94652	11.7827	12.2819	12.8493	11.8423	0.223065	0.0793885	3.22697	1.89577	3.45004	1.97516	0.851293	0.230485	0	0	1	1	1	1	0	0	-	11	576843	577954				KOG0977	Nuclear envelope protein lamin, intermediate filament superfamily	Cell cycle control, cell division, chromosome partitioning	METABOLISM
78738	49		9.93946	9.8704	11.1881	11.1674	11.8335	11.4786	12.5867	12.4537	12.1396	11.892	0.645429	0.311214	0.306062	0.413346	0.951491	0.724561	-2.64725	-2.58333	0	0	0	0	1	1	-1	-1	+	11	628718	631006				KOG4505	+/H+ antiporter	Inorganic ion transport and metabolism	METABOLISM		IPR006153;	Cation/H+ exchanger;
78757	43		15.0772	15.0111	14.4303	14.4442	14.704	14.5586	15.3302	15.2587	15.283	15.0875	0.27373	0.114469	0.578993	0.528866	0.852723	0.643335	-0.253055	-0.247609	0	0	1	1	1	1	0	0	-	11	725315	728972				KOG0205	Plasma membrane H+-transporting ATPase	Inorganic ion transport and metabolism	METABOLISM		IPR001757; IPR006534; IPR001757; IPR001757; IPR001757; IPR004014; IPR008250; IPR005834;	ATPase, P-type, K/Mg/Cd/Cu/Zn/Na/Ca/Na/H-transporter; ATPase, P-type, plasma-membrane proton-efflux; ATPase, P-type, K/Mg/Cd/Cu/Zn/Na/Ca/Na/H-transporter; ATPase, P-type, K/Mg/Cd/Cu/Zn/Na/Ca/Na/H-transporter; ATPase, P-type, K/Mg/Cd/Cu/Zn/Na/Ca/Na/H-transporter; ATPase, P-type cation-transporter, N-terminal; ATPase, P-type, ATPase-associated domain; Haloacid dehalogenase-like hydrolase;
63125	4		10.1067	10.0231	11.9185	11.9064	11.302	10.979	10.179	10.3803	10.5403	10.0612	-0.61648	-0.927349	-0.761705	-0.917844	-1.37819	-1.84519	-0.0723429	-0.357209	0	0	0	0	-1	-1	0	0	-	11	759187	761256
31798	16		11.8304	11.8726	13.1439	13.1321	12.4774	12.4391	11.85	11.9231	11.9543	11.9407	-0.66646	-0.692956	-0.523078	-0.498431	-1.18954	-1.19139	-0.0196167	-0.0504355	0	-1	0	0	-1	-1	0	0	+	11	921313	922291
78828	49		10.1719	10.3542	10.8407	10.3022	10.7674	10.7417	13.1228	12.9886	12.8497	12.2974	-0.0732413	0.439455	2.08228	1.55578	2.00904	1.99523	-2.95089	-2.63444	0	0	1	0	1	1	-1	-1	-	11	970601	972314				KOG4389	Acetylcholinesterase/Butyrylcholinesterase	Signal transduction mechanisms	CELLULAR PROCESSES AND SIGNALLING		IPR002018; IPR002018; IPR002018; IPR002018;	Carboxylesterase, type B; Carboxylesterase, type B; Carboxylesterase, type B; Carboxylesterase, type B;
29993	20		11.142	11.2244	11.11	11.1402	10.8495	10.7814	10.7007	10.7222	9.86228	9.90655	-0.260505	-0.358832	-0.987229	-0.874865	-1.24773	-1.2337	0.441275	0.502143	0	0	-1	-1	-1	-1	0	0	-	11	1056362	1057466
122350	15		12.9115	12.9232	14.3251	14.3019	14.0121	13.8905	12.5481	12.4837	12.2253	12.7947	-0.312982	-0.411331	-1.78682	-1.09589	-2.0998	-1.50722	0.363419	0.439563	0	0	-1	-1	-1	-1	0	0	-	11	1109179	1111308				KOG1383	Glutamate decarboxylase/sphingosine phosphate lyase	Amino acid transport and metabolism	METABOLISM	Glutamate decarboxylase	IPR002129; IPR010107; IPR002129;	Pyridoxal phosphate-dependent decarboxylase; Glutamate decarboxylase; Pyridoxal phosphate-dependent decarboxylase;
41428	12		13.3177	13.2783	13.7171	13.7645	13.8156	13.7889	13.2487	13.27	13.2489	13.367	0.0984931	0.024446	-0.566708	-0.421949	-0.468215	-0.397503	0.068996	0.00832434	0	0	-1	-1	-1	0	0	0	-	11	1141948	1142612				KOG1572	Predicted protein tyrosine phosphatase	Defense mechanisms	CELLULAR PROCESSES AND SIGNALLING		IPR004861;	Protein-tyrosine phosphatase, SIW14-like;
62971	12		10.4668	10.4655	12.0821	12.1135	12.0075	12.2308	10.9142	10.7864	10.5849	11.0181	-0.0746613	0.117231	-1.42262	-1.21266	-1.49728	-1.09543	-0.447305	-0.320867	0	0	-1	-1	-1	-1	0	0	+	11	1149020	1150138				KOG2504	Monocarboxylate transporter	Carbohydrate transport and metabolism	METABOLISM		IPR011701;	Major facilitator superfamily MFS-1;
108382	48		8.91506	8.61781	8.11544	8.09709	8.37883	8.08697	9.18346	9.16457	9.45132	9.41935	0.263389	-0.0101134	1.07249	1.33237	1.33588	1.32226	-0.268395	-0.546755	0	0	1	1	1	1	0	0	+	12	2799	3357
63919	43		12.8774	12.8775	11.4943	11.1356	11.4159	11.0162	12.616	12.6582	12.8254	12.4142	-0.0783653	-0.11944	1.40947	1.39797	1.3311	1.27853	0.261492	0.219239	0	0	1	0	1	1	0	0	+	12	123970	125218				KOG0053	Cystathionine beta-lyases/cystathionine gamma-synthases	Amino acid transport and metabolism	METABOLISM	Cys/Met metabolism PLP-dependent enzyme	IPR000277;	Cys/Met metabolism, pyridoxal phosphate-dependent enzyme;
22564	16		13.4973	13.6279	14.9099	14.6369	14.2706	13.9108	14.1122	14.0058	14.0443	13.9836	-0.639287	-0.726159	-0.226283	0.0728215	-0.86557	-0.653337	-0.614884	-0.377975	-1	-1	0	0	-1	-1	-1	0	-	12	126486	127660
122374	45		11.9641	12.2572	10.322	9.95572	9.33899	8.9805	11.4073	11.5971	12.8565	12.4174	-0.982974	-0.975214	3.51752	3.43688	2.53455	2.46167	0.556766	0.660109	0	0	1	1	1	1	0	0	+	12	135763	136532
63413	42		13.7992	13.924	12.7994	12.6025	12.2874	12.3806	13.6741	13.8007	13.578	13.5745	-0.512014	-0.221896	1.2906	1.19393	0.778583	0.972033	0.125109	0.123261	0	0	1	1	1	1	0	0	+	12	279827	280283
63703	2		10.9695	10.9335	11.8508	12.042	11.5201	11.6563	10.7614	10.7654	11.059	11.2434	-0.330731	-0.385729	-0.461114	-0.412955	-0.791845	-0.798683	0.20809	0.168125	0	0	0	0	-1	-1	0	0	-	12	361520	361811									IPR003749;	ThiamineS;
63653	45		10.1525	10.346	9.26749	9.28336	9.33786	9.7955	10.0087	10.2652	10.7382	10.9148	0.0703706	0.512141	1.40034	1.11928	1.47071	1.63142	0.143882	0.0808757	0	0	1	0	1	1	0	0	-	12	546434	546941				KOG0502	Integral membrane ankyrin-repeat protein Kidins220 (protein kise D substrate)	General function prediction only	POORLY CHARACTERIZED		IPR002110; IPR002110; IPR002110; IPR002110; IPR002110; IPR002110; IPR002110; IPR002110; IPR002110; IPR002110; IPR002110; IPR002110;	Ankyrin repeat; Ankyrin repeat; Ankyrin repeat; Ankyrin repeat; Ankyrin repeat; Ankyrin repeat; Ankyrin repeat; Ankyrin repeat; Ankyrin repeat; Ankyrin repeat; Ankyrin repeat; Ankyrin repeat;
108537	19		11.3085	11.2457	11.6223	11.4338	11.2122	11.2028	11.2785	11.2465	11.1695	10.9572	-0.410143	-0.23099	-0.0427108	-0.245579	-0.452853	-0.476569	0.0299904	-0.000842926	0	0	0	0	-1	-1	0	0	+	12	570322	571017
49274	13		12.2774	11.817	13.8814	13.8343	13.3931	13.3957	11.771	11.7011	11.9168	12.1156	-0.488297	-0.438581	-1.47624	-1.28005	-1.96454	-1.71863	0.50648	0.115881	0	0	-1	0	-1	-1	0	0	+	12	576344	577627	Glycoside hydrolase	16	Candidate glucan endo-1,3(4)-beta-D-glucosidase						IPR013320;	Concanavalin A-like lectin/glucanase, subgroup;
v1_2_10917	13		14.1417	13.8632	14.9602	15.2666	14.9298	14.8999	13.8647	13.7788	13.9513	14.1995	-0.0304541	-0.3667	-0.978516	-0.700432	-1.00897	-1.06713	0.276997	0.0843825	0	0	-1	0	-1	-1	0	0	+	12	578248	578580
4430	48		10.34	10.3776	9.30174	9.3176	10.285	10.0132	10.3013	10.2335	11.5828	11.2001	0.983256	0.6956	1.29778	1.18686	2.28103	1.88246	0.0387422	0.144144	0	0	1	1	1	1	0	0	+	12	668411	670190				KOG1878	Nuclear receptor coregulator SMRT/SMRTER, contains Myb-like domains	Transcription	INFORMATION STORAGE AND PROCESSING
79089	16		12.8551	12.9081	13.5242	13.7388	12.9616	13.1744	12.6536	12.7016	12.9635	13.0396	-0.562594	-0.564447	0.00196762	-0.134803	-0.560627	-0.69925	0.201474	0.20651	-1	-1	0	0	-1	-1	0	0	+	12	686419	687469
49308	19		13.9571	13.8799	13.9885	14.1158	13.54	13.371	13.8659	13.7611	13.1075	13.2365	-0.448496	-0.744833	-0.432489	-0.134493	-0.880985	-0.879326	0.0911694	0.11877	0	-1	-1	0	-1	-1	0	0	-	12	705849	706559									IPR006913;	Glutathione-dependent formaldehyde-activating, GFA;
26642	6		11.8252	11.8529	13.459	13.4264	12.5825	12.5086	11.2299	11.3704	11.1396	10.5651	-0.876539	-0.917847	-1.4429	-1.94347	-2.31944	-2.86131	0.595355	0.482543	0	0	-1	-1	-1	-1	0	0	+	12	721137	722928				KOG2615	Permease of the major facilitator superfamily	General function prediction only	POORLY CHARACTERIZED		IPR011701;	Major facilitator superfamily MFS-1;
108583	28		12.8512	12.6616	11.8111	10.9747	10.8262	10.1227	11.1848	11.3731	12.2642	11.3311	-0.984944	-0.852015	1.43804	1.20838	0.453097	0.356369	1.66646	1.2885	0	0	1	1	0	0	1	1	+	12	738184	739111
108586	45		12.7079	12.7464	10.4609	10.2664	10.4937	10.6539	12.3593	12.5231	12.7846	12.482	0.032821	0.38756	2.29089	1.82809	2.32371	2.21565	0.348544	0.223277	0	0	1	0	1	1	0	0	+	12	746459	747570
108592	19		13.6485	13.6688	14.0145	13.9562	13.9761	13.7414	13.8227	13.7339	13.5772	13.2897	-0.0384787	-0.214794	-0.398858	-0.451729	-0.437337	-0.666523	-0.174123	-0.0650877	0	0	0	-1	-1	-1	0	0	+	12	776880	778971				KOG1047	Bifunctiol leukotriene A4 hydrolase/aminopeptidase LTA4H	Defense mechanisms	CELLULAR PROCESSES AND SIGNALLING		IPR001930; IPR012777; IPR001930;	Peptidase M1, membrane alanine aminopeptidase; Leukotriene A-4 hydrolase/aminopeptidase; Peptidase M1, membrane alanine aminopeptidase;
63813	14		12.1815	12.2606	13.2796	13.3742	13.2792	13.1891	12.9841	12.9612	12.6629	12.6885	-0.000453166	-0.185112	-0.61633	-0.500582	-0.616783	-0.685694	-0.802583	-0.700529	0	0	-1	0	-1	-1	-1	-1	+	12	796384	796715				KOG0537	Cytochrome b5	Energy production and conversion	METABOLISM		IPR001199; IPR001199; IPR001199; IPR001199;	Cytochrome b5; Cytochrome b5; Cytochrome b5; Cytochrome b5;
122468	16		11.5254	11.6198	12.1544	11.9558	11.9043	11.7819	11.9768	11.8662	11.6649	11.3864	-0.250102	-0.173866	-0.2394	-0.395521	-0.489502	-0.569387	-0.451422	-0.246474	0	0	0	0	-1	-1	0	0	+	12	797672	799472				KOG0628	Aromatic-L-amino-acid/L-histidine decarboxylase	Amino acid transport and metabolism	METABOLISM	GadB, Glutamate decarboxylase and related PLP-dependent proteins	IPR002129; IPR002129;	Pyridoxal phosphate-dependent decarboxylase; Pyridoxal phosphate-dependent decarboxylase;
14_334	45		8.86038	9.10125	7.9911	8.50083	8.17872	7.69564	9.48628	9.50419	9.6559	9.43554	0.18762	-0.805192	1.47717	1.7399	1.66479	0.934711	-0.625903	-0.402939	0	0	1	1	1	0	0	0	-	12	862648	863289
36468	13		9.05037	9.10838	9.86761	10.1238	9.69953	10.0393	8.89848	8.82095	9.15366	9.29831	-0.168078	-0.0844972	-0.54587	-0.74097	-0.713948	-0.825467	0.151891	0.287431	0	0	0	-1	-1	-1	0	0	-	12	939384	941416									IPR001138; IPR001138; IPR001138; IPR007219;	Fungal transcriptional regulatory protein, N-terminal; Fungal transcriptional regulatory protein, N-terminal; Fungal transcriptional regulatory protein, N-terminal; Transcription factor, fungi;
108642	50		8.50783	8.56439	7.27282	7.52201	7.69864	7.96525	9.34765	9.33048	13.1685	11.4933	0.425829	0.443243	5.46989	3.52805	5.89572	3.9713	-0.839823	-0.766088	0	0	1	1	1	1	0	0	+	12	967928	969562				KOG1922	Rho GTPase effector BNI1 and related formins	Signal transduction mechanisms	CELLULAR PROCESSES AND SIGNALLING	Conserved hypothetical protein, Shares limited amino acid sequence identity with yeast Tif3p, Translation initiation factor eIF-4B.
108645	50		11.1307	11.0946	11.1105	10.9243	10.8998	10.7695	11.1181	11.243	11.726	11.5352	-0.210742	-0.154765	0.826257	0.76566	0.615515	0.610894	0.0126184	-0.148387	0	0	1	1	1	1	0	0	-	12	975171	977928
108649	50		12.3364	12.4642	12.3107	12.211	12.2575	12.1885	12.3414	12.3813	12.8409	12.6396	-0.0532946	-0.0224787	0.58346	0.451086	0.530165	0.428607	-0.00498682	0.0829009	0	0	1	0	1	1	0	0	-	12	986365	990489				KOG1216	von Willebrand factor and related coagulation proteins	Defense mechanisms	CELLULAR PROCESSES AND SIGNALLING		IPR000637; IPR000679;	HMG-I/HMG-Y, DNA-binding, conserved site; Zinc finger, GATA-type;
122495	49		8.49415	8.39093	7.87673	8.0758	8.11604	8.05709	11.9195	11.823	11.8917	11.3408	0.239312	-0.018712	3.77569	3.28368	4.01501	3.26497	-3.42539	-3.4321	0	0	1	1	1	1	-1	-1	+	13	13589	15574	Glycoside hydrolase	76	Candidate alpha-1,6-mannanase					related to a bacterial a-1,6-mannanase, Glycoside Hydrolase Family 76	IPR005198;	Glycoside hydrolase, family 76;
108663	49	19	13.2681	13.241	12.3875	12.2687	12.8629	13.2384	13.5413	13.7528	13.8296	14.0877	0.475368	0.969688	0.966667	0.849335	1.44203	1.81902	-0.273225	-0.511824	0	1	1	0	1	1	0	0	-	13	32532	32910
108684	16		8.4186	8.36871	9.26725	9.60016	9.01129	9.03029	8.468	8.29265	8.08357	8.13635	-0.255961	-0.56987	-0.92772	-0.893941	-1.18368	-1.46381	-0.0493989	0.0760584	0	0	-1	-1	-1	-1	0	0	+	13	83767	84293
122505	15		11.5982	11.5879	13.0703	12.9145	12.6506	12.6363	10.9704	11.0162	11.3959	11.8904	-0.419699	-0.278191	-1.25475	-0.745888	-1.67445	-1.02408	0.627724	0.571721	0	0	-1	-1	-1	-1	0	0	+	13	84970	86220				KOG1575	Voltage-gated shaker-like K+ channel, subunit beta/KCB	Energy production and conversion	METABOLISM		IPR001395; IPR001395;	Aldo/keto reductase; Aldo/keto reductase;
64274	16		10.2145	10.1574	11.0212	11.5646	10.328	11.0984	10.1141	10.148	9.93115	10.1509	-0.693227	-0.466259	-0.396817	-0.947485	-1.09004	-1.41374	0.100351	0.00939067	0	0	0	-1	-1	-1	0	0	-	13	100143	101362									IPR001910; IPR001910;	Inosine/uridine-preferring nucleoside hydrolase; Inosine/uridine-preferring nucleoside hydrolase;
108702	30		7.20662	7.61549	7.98167	7.60823	8.24362	8.03613	9.13277	9.09432	8.99764	8.64769	0.261948	0.427899	0.754019	0.611554	1.01597	1.03945	-1.92615	-1.47884	0	0	0	0	1	1	-1	-1	+	13	137362	139518				KOG1869	Splicing coactivator SRm160/300, subunit SRm300	RNA processing and modification	INFORMATION STORAGE AND PROCESSING
64018	28		11.9868	12.0018	11.3925	11.2868	10.5331	10.8237	12.1016	12.2365	12.1399	12.0547	-0.859453	-0.463074	1.60684	1.23095	0.747385	0.767876	-0.11481	-0.234732	0	0	1	1	0	0	0	0	-	13	140487	141483								candidate mating type pheromone G-protein coupled receptor
22660	13		11.3094	11.1797	11.8485	12.0525	11.832	11.8618	11.3712	11.282	11.3598	11.6235	-0.0165815	-0.190752	-0.472143	-0.238232	-0.488724	-0.428984	-0.061772	-0.10228	0	0	-1	0	-1	-1	0	0	-	13	161724	163640				KOG2734	Uncharacterized conserved protein	Function unknown	POORLY CHARACTERIZED		IPR011989; IPR013180;	Armadillo-like helical; Protein of unknown function DUF1716, eukaryotic;
4514	30		12.6468	12.5299	12.0406	12.3506	12.8169	12.9915	13.112	13.1122	13.3545	13.4353	0.776258	0.640821	0.537651	0.443842	1.31391	1.08466	-0.465244	-0.582263	0	0	0	0	1	1	0	0	-	13	287430	288331									IPR000301;	Tetraspanin, subgroup;
64125	50		6.58501	6.81931	6.6471	6.75878	6.54844	6.57517	6.57274	6.79813	11.2591	9.51405	-0.0986585	-0.183606	4.71069	2.93888	4.61203	2.75527	0.0122704	0.0211858	0	0	1	1	1	1	0	0	-	13	326069	329845				KOG0588	Serine/threonine protein kise	Cell cycle control, cell division, chromosome partitioning	METABOLISM		IPR000719; IPR000719; IPR008271; IPR002290; IPR000719;	Protein kinase, catalytic domain; Protein kinase, catalytic domain; Serine/threonine-protein kinase, active site; Serine/threonine-protein kinase domain; Protein kinase, catalytic domain;
122556	50		8.04363	8.02551	8.1072	7.92448	8.54208	8.07263	8.52264	8.87137	10.227	9.63676	0.434888	0.148156	1.68488	1.56413	2.11977	1.71229	-0.479012	-0.845856	0	0	1	1	1	1	0	0	+	13	419674	420670				KOG1611	Predicted short chain-type dehydrogese	General function prediction only	POORLY CHARACTERIZED		IPR002347; IPR002198;	Glucose/ribitol dehydrogenase; Short-chain dehydrogenase/reductase SDR;
35240	30		11.609	11.6253	11.5129	11.2075	11.5685	11.2464	11.6727	11.5911	12.0558	11.8586	0.0556027	0.0388982	0.487308	0.612114	0.542911	0.651012	-0.0637841	0.034145	0	0	0	1	1	1	0	0	-	13	423148	425932				KOG1079	Transcriptiol repressor EZH1	Transcription	INFORMATION STORAGE AND PROCESSING		IPR001214; IPR001214; IPR001214; IPR000637; IPR000637;	SET domain; SET domain; SET domain; HMG-I/HMG-Y, DNA-binding, conserved site; HMG-I/HMG-Y, DNA-binding, conserved site;
108806	2		11.6522	11.7855	12.0879	12.1346	12.1586	12.3245	11.8369	11.8811	11.5552	11.8224	0.0706807	0.189928	-0.603442	-0.502175	-0.532762	-0.312247	-0.184723	-0.0955998	0	0	-1	-1	-1	0	0	0	-	13	465679	467038
64029	15		10.3363	10.2231	10.8873	10.653	10.8221	10.6306	10.1	10.1522	10.0686	10.2253	-0.0651834	-0.0223688	-0.753433	-0.405339	-0.818616	-0.427708	0.236298	0.0709868	0	0	-1	0	-1	-1	0	0	-	13	595645	596800				KOG2525	Folylpolyglutamate synthase	Coenzyme transport and metabolism	METABOLISM		IPR001645; IPR001645;	Folylpolyglutamate synthetase; Folylpolyglutamate synthetase;
64066	20	20	13.1031	13.0856	12.8084	12.9419	12.5857	12.6024	12.5759	12.394	11.9663	11.6996	-0.222781	-0.339483	-0.619325	-0.9028	-0.842106	-1.24228	0.527251	0.691666	0	0	0	0	-1	-1	0	0	-	13	647941	649465
4561	20	20	11.6012	11.4526	11.2717	11.3248	10.815	10.4195	10.9958	10.707	9.87553	8.81058	-0.456656	-0.905247	-0.939503	-1.60895	-1.39616	-2.5142	0.605389	0.745595	0	0	0	-1	-1	-1	0	0	+	13	652250	654149								candidate a-glycosyltransferase, Glycosyltransferase Family 32	IPR007577;	Glycosyltransferase, DXD sugar-binding region;
79361	45		11.4581	11.4727	10.6223	10.3699	10.7418	10.3718	11.3683	11.3191	12.0336	11.7288	0.119547	0.00196881	1.29178	1.357	1.41133	1.35897	0.0898312	0.153613	0	0	1	1	1	1	0	0	+	13	666215	668392
108870	42		11.8392	11.9291	10.785	10.6967	11.3633	11.4594	11.9514	12.0192	11.9804	11.77	0.578257	0.76269	0.617088	0.310588	1.19534	1.07328	-0.112195	-0.0901198	0	1	1	0	1	1	0	0	-	13	671069	671361
108893	19		12.6753	12.6599	13.0037	12.7743	12.2302	12.1586	12.092	12.1716	11.2907	11.5282	-0.773513	-0.61571	-0.939515	-0.630381	-1.71303	-1.24609	0.583297	0.48837	-1	0	-1	0	-1	-1	0	0	-	13	752610	754464				KOG0254	Predicted transporter (major facilitator superfamily)	General function prediction only	POORLY CHARACTERIZED		IPR011701;	Major facilitator superfamily MFS-1;
31415	42		13.2829	13.2889	12.3966	12.2208	12.2591	12.0219	13.1928	13.2246	13.4576	13.0808	-0.137436	-0.198889	1.19852	1.0589	1.06109	0.860009	0.0901003	0.0643604	0	0	1	1	1	1	0	0	+	13	831453	832251				KOG1477	SPRY domain-containing proteins	General function prediction only	POORLY CHARACTERIZED		IPR003877;	SPla/RYanodine receptor SPRY;
22712	26		13.0809	12.9705	13.3266	13.5306	13.3632	13.3738	12.9409	12.8966	12.906	13.123	0.0365997	-0.156787	-0.457263	-0.250759	-0.420663	-0.407546	0.140027	0.0739013	0	0	-1	0	-1	-1	0	0	+	14	59633	60764				KOG3381	Uncharacterized conserved protein	Function unknown	POORLY CHARACTERIZED		IPR002744;	Protein of unknown function DUF59;
108953	16		7.96858	8.10416	9.20347	9.06215	8.74523	8.20872	7.8997	7.99472	8.20616	8.19367	-0.458243	-0.853433	-0.539071	-0.0150454	-0.997314	-0.868478	0.0688714	0.10944	0	0	0	0	-1	-1	0	0	-	14	91734	93252				KOG2527	Sorting nexin SNX11	Intracellular trafficking, secretion, and vesicular transport	CELLULAR PROCESSES AND SIGNALLING		IPR001683; IPR001683; IPR001683;	Phox-like; Phox-like; Phox-like;
64620	13		11.1653	10.9617	11.6957	11.7905	11.7635	11.373	10.9506	10.924	10.9213	10.8627	0.0677788	-0.417477	-0.842206	-0.510266	-0.774428	-0.927743	0.214674	0.0377205	0	0	-1	0	-1	-1	0	0	-	14	111554	113083				KOG1552	Predicted alpha/beta hydrolase	General function prediction only	POORLY CHARACTERIZED		IPR000073;	Alpha/beta hydrolase fold-1;
79510	19		14.4821	14.4968	14.6022	14.6179	14.396	14.2718	14.2563	14.2602	14.1549	14.0972	-0.206213	-0.346029	-0.241132	-0.174648	-0.447345	-0.520677	0.225785	0.236563	0	0	0	0	-1	-1	0	0	-	14	274550	279606				KOG0054	Multidrug resistance-associated protein/mitoxantrone resistance protein, ABC superfamily	Secondary metabolites biosynthesis, transport and catabolism	METABOLISM		IPR003439; IPR003439; IPR003439; IPR003439; IPR003439; IPR003439; IPR011527; IPR011527; IPR003593; IPR003593; IPR001140; IPR003439; IPR001140; IPR003439;	ABC transporter-like; ABC transporter-like; ABC transporter-like; ABC transporter-like; ABC transporter-like; ABC transporter-like; ABC transporter, transmembrane domain, type 1; ABC transporter, transmembrane domain, type 1; ATPase, AAA+ type, core; ATPase, AAA+ type, core; ABC transporter, transmembrane domain; ABC transporter-like; ABC transporter, transmembrane domain; ABC transporter-like;
22739	42		13.9984	14.0718	13.6346	13.4957	13.4481	13.2116	13.8576	13.9283	13.952	13.8401	-0.186476	-0.28402	0.503934	0.628509	0.317458	0.344489	0.14083	0.14353	0	0	1	1	0	0	0	0	-	14	350608	351763
122696	45		13.7521	13.8249	13.119	13.0905	13.2862	13.6123	13.7278	13.7035	13.899	13.8636	0.16719	0.521805	0.612851	0.251251	0.780041	0.773056	0.0242716	0.121387	0	0	1	0	1	1	0	0	-	14	380283	382446				KOG1181	FOG: Low-complexity	Function unknown	POORLY CHARACTERIZED		IPR001849; IPR011993;	Pleckstrin homology; Pleckstrin homology-type;
64827	14		10.5518	10.6566	12.0924	12.3558	11.9242	12.2235	11.4774	11.3769	10.9817	11.178	-0.168238	-0.132282	-0.942439	-1.04551	-1.11068	-1.1778	-0.925576	-0.720302	0	0	-1	-1	-1	-1	-1	0	-	14	414966	417950	Glycoside hydrolase	36	Candidate raffinose synthase domain protein					candidate a-galactosidase, Glycoside Hydrolase Family 36	IPR008811;	Raffinose synthase;
79598	25		14.3218	14.3019	14.4896	14.5542	14.44	14.4387	14.485	14.4905	13.9656	13.9054	-0.0496809	-0.115533	-0.474348	-0.533274	-0.524029	-0.648807	-0.163242	-0.18864	0	0	0	0	-1	-1	0	0	+	14	535626	538250				KOG1124	FOG: TPR repeat	General function prediction only	POORLY CHARACTERIZED
64874	44		14.3514	14.3415	12.6322	12.3131	12.7701	13.1976	14.0138	14.0192	14.1521	14.3571	0.137856	0.884494	1.38199	1.15947	1.51985	2.04397	0.33759	0.322226	0	1	1	1	1	1	0	0	-	14	581971	583909				KOG0254	Predicted transporter (major facilitator superfamily)	General function prediction only	POORLY CHARACTERIZED	protein belonging to the major facilitator superfamily, probable tetracycline resistence protein, 14 transmembrane domains predicted	IPR011701;	Major facilitator superfamily MFS-1;
v1_2_36797	15		8.02286	8.00662	8.8474	9.23338	8.62439	9.01427	7.8558	8.10187	7.79946	7.83598	-0.223011	-0.219102	-0.824924	-1.1783	-1.04793	-1.3974	0.167063	-0.0952538	0	0	-1	-1	-1	-1	0	0	-	14	631936	632516
64784	45		13.4905	13.5541	13.4064	13.2783	13.3415	13.2245	13.8813	13.8346	13.8918	13.7112	-0.0649047	-0.0537499	0.550354	0.486686	0.485449	0.432936	-0.390811	-0.280532	0	0	1	1	1	1	0	0	+	14	681769	683937				KOG1738	Membrane-associated guanylate kise-interacting protein/connector enhancer of KSR-like	Nucleotide transport and metabolism	METABOLISM		IPR001138; IPR001138;	Fungal transcriptional regulatory protein, N-terminal; Fungal transcriptional regulatory protein, N-terminal;
79661	26		12.2773	12.2203	12.4062	12.637	12.5931	12.9445	12.1526	12.1379	11.6596	12.2628	0.186917	0.307488	-0.933507	-0.68162	-0.746591	-0.374132	0.124747	0.0824278	0	0	-1	-1	-1	0	0	0	-	14	686560	687277				KOG4039	Serine/threonine kise TIP30/CC3	Signal transduction mechanisms	CELLULAR PROCESSES AND SIGNALLING		IPR001509;	NAD-dependent epimerase/dehydratase;
22771	13		9.97908	10.1263	10.6255	10.8836	10.703	11.0871	10.1358	10.0647	9.74659	10.0059	0.0775179	0.203494	-0.956448	-1.08118	-0.87893	-0.87769	-0.156747	0.0615245	0	0	-1	-1	-1	-1	0	0	-	14	690616	691642				KOG0725	Reductases with broad range of substrate specificities	General function prediction only	POORLY CHARACTERIZED		IPR002198; IPR002347; IPR002347; IPR002198;	Short-chain dehydrogenase/reductase SDR; Glucose/ribitol dehydrogenase; Glucose/ribitol dehydrogenase; Short-chain dehydrogenase/reductase SDR;
64683	6		9.07456	8.89647	9.60245	9.98281	9.47727	9.32104	8.58801	8.64254	8.63588	8.65686	-0.125183	-0.661774	-0.841385	-0.664174	-0.966569	-1.32595	0.486549	0.253926	0	0	0	0	-1	-1	0	0	-	14	692257	693728				KOG1231	Proteins containing the FAD binding domain	Energy production and conversion	METABOLISM	Hypothetical protein, containing FAD-binding domain	IPR006094;	FAD linked oxidase, N-terminal;
79671	49		9.5116	9.68844	9.94644	10.3323	10.6274	11.4511	11.3202	11.242	11.2935	12.0133	0.680932	1.11878	0.666133	0.562252	1.34706	1.68103	-1.80857	-1.55352	0	0	0	0	1	1	-1	-1	+	14	714385	716449	Carbohydrate esterase	9	Candidate N-acetyl-glucosamine-6-phosphate deacetylase	KOG3892	N-acetyl-glucosamine-6-phosphate deacetylase	Carbohydrate transport and metabolism	METABOLISM	candidate N-acetyl-glucosamine-6-phosphate deacetylase, Carbohydrate Esterase Family 9	IPR013108;	Amidohydrolase 3;
49898	50		10.4596	10.696	11.0064	11.1919	11.5166	11.6478	11.5572	11.5397	11.9435	12.2664	0.510177	0.455926	0.42688	0.618586	0.937057	1.07451	-1.0976	-0.843627	0	0	0	0	1	1	0	0	-	14	721359	723043				KOG3148	Glucosamine-6-phosphate isomerase	Carbohydrate transport and metabolism	METABOLISM		IPR004547; IPR004547; IPR004547; IPR006148;	Glucosamine-6-phosphate isomerase; Glucosamine-6-phosphate isomerase; Glucosamine-6-phosphate isomerase; Glucosamine/galactosamine-6-phosphate isomerase;
79677	49		11.1831	11.1624	11.6104	11.6296	11.4238	11.3181	11.9394	11.958	12.1254	12.2173	-0.186684	-0.311587	0.701618	0.899227	0.514934	0.587641	-0.756386	-0.795572	0	0	1	1	0	0	-1	-1	+	14	728079	729985				KOG1369	Hexokise	Carbohydrate transport and metabolism	METABOLISM	hexokinase	IPR001312; IPR001312; IPR001312; IPR001312; IPR001312;	Hexokinase; Hexokinase; Hexokinase; Hexokinase; Hexokinase;
v1_2_36832	50		11.1525	11.3748	11.1353	11.4497	11.3428	11.6229	11.4792	11.5874	12.1423	12.2977	0.207457	0.17327	0.799595	0.674745	1.00705	0.848015	-0.32675	-0.21261	0	0	0	0	1	1	0	0	+	14	748529	751583
64656	45		10.5903	10.6867	9.40507	9.39403	9.49202	9.70458	10.5975	10.5902	11.6396	11.8253	0.0869502	0.31055	2.14761	2.12074	2.23456	2.43129	-0.00724418	0.0964547	0	0	1	1	1	1	0	0	+	14	765063	765339
4705	42		13.7519	13.7395	13.2601	13.2546	13.4431	13.4122	13.5261	13.5877	13.7788	13.6735	0.182956	0.157668	0.3357	0.261248	0.518656	0.418915	0.225856	0.151727	0	0	0	0	1	1	0	0	+	14	770021	772328				KOG3671	Actin regulatory protein (Wiskott-Aldrich syndrome protein)	Signal transduction mechanisms	CELLULAR PROCESSES AND SIGNALLING		IPR006016;	UspA;
65191	15		7.89625	8.03328	11.9442	12.7248	10.4328	11.632	7.69361	7.64989	8.10635	8.32872	-1.51139	-1.09285	-2.32644	-3.30325	-3.83782	-4.3961	0.202643	0.383383	-1	0	-1	-1	-1	-1	0	0	+	15	25282	27144				KOG0254	Predicted transporter (major facilitator superfamily)	General function prediction only	POORLY CHARACTERIZED		IPR005829; IPR003663; IPR005828;	Sugar transporter, conserved site; Sugar/inositol transporter; General substrate transporter;
65097	15		7.87001	7.97122	9.82026	10.4868	9.94287	9.80652	7.76027	7.79381	7.82609	8.2543	0.122612	-0.680239	-2.11678	-1.55221	-1.99417	-2.23245	0.109738	0.177404	0	0	-1	-1	-1	-1	0	0	+	15	59125	60082				KOG1198	Zinc-binding oxidoreductase	Energy production and conversion	METABOLISM		IPR002085; IPR013154; IPR013149;	Alcohol dehydrogenase superfamily, zinc-containing; Alcohol dehydrogenase GroES-like; Alcohol dehydrogenase, C-terminal;
79726	45		10.7948	10.8767	8.09946	8.17702	8.82749	8.55915	10.7456	10.8634	11.9966	11.5859	0.728037	0.38213	3.16915	3.02674	3.89718	3.40887	0.049205	0.0132904	0	0	1	1	1	1	0	0	-	15	84689	85538
64996	50		6.7914	6.94956	6.43851	6.29117	6.55043	6.31861	6.76955	6.92731	8.84225	8.28168	0.111926	0.0274404	2.29182	1.96308	2.40374	1.99052	0.0218432	0.022254	0	0	1	1	1	1	0	0	+	15	87457	88603				KOG0805	Carbon-nitrogen hydrolase	Amino acid transport and metabolism	METABOLISM	Carbon/nitrogen hydrolase-like protein	IPR003010; IPR000132; IPR000132; IPR003010;	Nitrilase/cyanide hydratase and apolipoprotein N-acyltransferase; Nitrilase/cyanide hydratase, conserved site; Nitrilase/cyanide hydratase, conserved site; Nitrilase/cyanide hydratase and apolipoprotein N-acyltransferase;
65039	16		10.941	11.0434	11.8127	12.0851	10.7516	10.9744	10.6332	10.5585	11.1863	11.2824	-1.06111	-1.11072	0.434755	0.307937	-0.62636	-0.80278	0.307878	0.484923	-1	-1	0	0	0	0	0	0	+	15	94737	95940
26871	15		12.4274	12.2539	12.7533	12.8844	12.6119	12.4389	11.8587	11.7086	12.1779	12.263	-0.141372	-0.445451	-0.433984	-0.175933	-0.575356	-0.621384	0.568677	0.545274	0	0	0	0	-1	-1	1	0	+	15	109520	111437									IPR001138; IPR001138; IPR001138; IPR001138; IPR007219;	Fungal transcriptional regulatory protein, N-terminal; Fungal transcriptional regulatory protein, N-terminal; Fungal transcriptional regulatory protein, N-terminal; Fungal transcriptional regulatory protein, N-terminal; Transcription factor, fungi;
109234	43		14.5016	14.5025	12.6944	12.5811	13.742	13.015	14.3676	14.3242	13.9882	13.7109	1.04757	0.433939	0.246201	0.695894	1.29377	1.12983	0.13401	0.17837	1	0	0	1	1	1	0	0	+	15	115291	116500									IPR005321;	Peptidase S58, DmpA;
109235	43		13.0369	13.2233	7.80786	7.28651	8.89357	8.77649	13.0157	12.646	11.3096	10.0395	1.08571	1.48999	2.41601	1.26304	3.50172	2.75302	0.0211829	0.577262	0	0	1	0	1	1	0	0	-	15	116709	117960				KOG4157	beta-1,6-N-acetylglucosaminyltransferase, contains WSC domain	Posttranslational modification, protein turnover, chaperones	CELLULAR PROCESSES AND SIGNALLING	distantly related to CBM18 modules, Carbohydrate-Binding Module Family 18
109244	26		10.1951	9.96631	11.7398	12.4556	11.6526	11.9647	10.6365	10.4888	9.37942	10.8223	-0.0872315	-0.490919	-2.27318	-1.14242	-2.36041	-1.63334	-0.44143	-0.522471	0	0	-1	0	-1	-1	0	0	-	15	147443	148117
109249	6		11.2202	10.9781	13.0489	12.6963	12.1746	11.8	11.0838	11.0536	10.8503	11.5091	-0.874284	-0.896266	-1.32437	-0.290932	-2.19866	-1.1872	0.136474	-0.0755409	0	0	-1	0	-1	-1	0	0	+	15	174236	175681				KOG4297	C-type lectin	Defense mechanisms	CELLULAR PROCESSES AND SIGNALLING
109253	16		6.27856	6.54526	7.73152	8.08516	6.73996	6.77384	6.33984	6.7036	6.89607	6.39867	-0.991561	-1.31132	0.156106	-0.375169	-0.835456	-1.68649	-0.0612751	-0.158343	-1	-1	0	0	-1	-1	0	0	-	15	190932	191271
v1_2_10266	13		10.9482	11.0154	11.799	11.958	11.7701	11.6711	10.7533	10.7779	10.3973	11.2112	-0.0288487	-0.286826	-1.37278	-0.45991	-1.40163	-0.746736	0.194835	0.237555	0	0	-1	0	-1	-1	0	0	-	15	202619	203589
4744	16		13.1869	13.2267	13.5458	13.6617	13.3832	13.4381	12.9969	13.0354	12.9187	13.0696	-0.1626	-0.223666	-0.464533	-0.3685	-0.627132	-0.592166	0.190013	0.191244	0	0	-1	0	-1	-1	0	0	+	15	204623	206282				KOG2772	Transaldolase	Carbohydrate transport and metabolism	METABOLISM		IPR001585; IPR001585;	Transaldolase; Transaldolase;
122794	19		14.0468	14.071	14.2072	14.1693	13.9667	13.8974	13.9586	13.9164	13.7314	13.4906	-0.24049	-0.271957	-0.235311	-0.406802	-0.4758	-0.67876	0.0881521	0.154584	0	0	0	-1	-1	-1	0	0	-	15	257065	258549
122795	16		12.6175	12.6976	13.837	14.018	13.1203	13.0898	12.3621	12.4037	12.2415	12.0453	-0.716698	-0.928193	-0.878805	-1.0445	-1.5955	-1.9727	0.255455	0.293843	-1	-1	-1	-1	-1	-1	0	0	+	15	261534	263200
49979	16		13.7029	13.7187	14.5316	14.4848	14.0251	14.1198	13.7262	13.7561	13.7701	13.7763	-0.506541	-0.365044	-0.255019	-0.343501	-0.76156	-0.708545	-0.0232278	-0.0374196	-1	0	0	0	-1	-1	0	0	+	15	269239	272668				KOG2262	Sexual differentiation process protein ISP4	Signal transduction mechanisms	CELLULAR PROCESSES AND SIGNALLING		IPR004648; IPR004813; IPR004813;	Tetrapeptide transporter, OPT1/isp4; Oligopeptide transporter OPT superfamily; Oligopeptide transporter OPT superfamily;
109275	45		12.9053	13.0387	12.1175	12.473	12.3685	12.5727	12.9697	13.202	12.9343	12.9805	0.250964	0.0997626	0.565841	0.407757	0.816805	0.50752	-0.0644002	-0.163265	0	0	1	0	1	1	0	0	+	15	304289	304610
109276	11		8.39577	8.65728	9.23755	10.367	10.918	12.3938	8.80674	8.68391	8.35353	9.06442	1.68042	2.02679	-2.56443	-3.32939	-0.884012	-1.3026	-0.410967	-0.0266305	0	1	-1	-1	0	0	0	0	+	15	311158	314074				KOG1114	Tripeptidyl peptidase II	Posttranslational modification, protein turnover, chaperones	CELLULAR PROCESSES AND SIGNALLING		IPR000209; IPR000209;	Peptidase S8/S53, subtilisin/kexin/sedolisin; Peptidase S8/S53, subtilisin/kexin/sedolisin;
65171	13		9.66519	9.79483	10.8689	11.3837	10.7421	11.0772	9.55349	9.55325	9.39012	10.3388	-0.126773	-0.306552	-1.35198	-0.738385	-1.47875	-1.04494	0.111706	0.241585	0	0	-1	-1	-1	-1	0	0	-	15	326192	327122									IPR001279;	Beta-lactamase-like;
65037	49		7.00669	7.18241	6.75607	6.47444	7.15371	7.04174	9.35713	8.99379	9.22261	8.32424	0.397639	0.567305	2.0689	1.2825	2.46654	1.8498	-2.35044	-1.81138	0	0	1	1	1	1	-1	-1	+	15	377657	379021				KOG1626	Inorganic pyrophosphatase/Nucleosome remodeling factor, subunit NURF38	Energy production and conversion	METABOLISM		IPR008162; IPR008162; IPR008162;	Inorganic pyrophosphatase; Inorganic pyrophosphatase; Inorganic pyrophosphatase;
65198	19		11.2469	11.1348	12.0326	11.5923	11.6797	10.8067	11.2843	10.8594	10.1448	9.82875	-0.352962	-0.785563	-1.53483	-0.977954	-1.88779	-1.76352	-0.0373837	0.275394	0	0	-1	0	-1	-1	0	0	+	15	431169	433905				KOG1401	Acetylornithine aminotransferase	Amino acid transport and metabolism	METABOLISM	BioA, Adenosylmethionine-8-amino-7-oxononanoate aminotransferase-like protein	IPR005814; IPR005814; IPR005814; IPR005814; IPR005814; IPR004472; IPR005814;	Aminotransferase class-III; Aminotransferase class-III; Aminotransferase class-III; Aminotransferase class-III; Aminotransferase class-III; Dethiobiotin synthase; Aminotransferase class-III;
109317	19		11.1558	11.2596	11.4029	11.2374	10.5624	10.6465	11.2533	11.2224	10.5709	10.0224	-0.840527	-0.590937	0.00850006	-0.624079	-0.832026	-1.21502	-0.0975852	0.0371215	0	0	0	0	-1	-1	0	0	-	15	449049	450582									IPR009197; IPR009197; IPR010799;	Microcystin LR degradation protein MlrC; Microcystin LR degradation protein MlrC; Microcystin LR degradation protein MlrC, C-terminal;
4774	16		8.98809	9.20506	10.9286	11.0938	9.19333	9.77107	9.23402	9.16608	8.60054	8.0651	-1.73527	-1.32269	-0.592784	-1.70597	-2.32805	-3.02866	-0.245931	0.0389767	-1	0	0	-1	-1	-1	0	0	+	15	451523	453231				KOG0254	Predicted transporter (major facilitator superfamily)	General function prediction only	POORLY CHARACTERIZED		IPR005828;	General substrate transporter;
65162	45		11.0596	11.2821	8.64054	8.4208	9.74576	9.70407	11.607	11.6268	12.1011	11.9865	1.10523	1.28327	2.35538	2.28248	3.46061	3.56575	-0.54747	-0.344621	0	1	1	1	1	1	0	0	+	15	471437	472472	Glycoside hydrolase	18	Endo-N-acetyl-beta-D-glucosaminidase EndoT					distantly related to chitinase, glycoside hydrolase, family 18;Monika Schmoll:chi18-rel1;
109325	42		12.319	12.3413	9.71409	9.74571	11.1729	11.5008	12.0787	12.1048	12.1054	12.0438	1.45876	1.75508	0.932544	0.543027	2.39131	2.2981	0.240298	0.236525	1	1	1	0	1	1	0	0	-	15	473034	474067									IPR001279;	Beta-lactamase-like;
109337	28		11.5022	11.3696	11.3256	11.0597	11.2369	11.1311	12.0214	12.0445	12.4433	12.1973	-0.08871	0.071395	1.20636	1.06626	1.11765	1.13765	-0.519235	-0.674893	0	0	1	1	1	1	0	0	+	15	508547	510457									IPR010730;	Heterokaryon incompatibility;
109346	12		10.4266	10.4096	12.1406	13.0742	11.9642	12.268	10.5635	10.6602	11.1377	11.8653	-0.176376	-0.806192	-0.826531	-0.402668	-1.00291	-1.20886	-0.136969	-0.250612	0	0	0	0	-1	-1	0	0	+	15	560916	561289
122817	43		13.0832	12.8767	12.3244	12.2847	12.3007	12.3948	12.9554	12.821	12.7248	12.7082	-0.0236972	0.11002	0.424146	0.313455	0.400448	0.423475	0.127892	0.0557197	0	0	1	0	1	1	0	0	-	15	616635	619363				KOG2992	Nucleolar GTPase/ATPase p130	Nuclear structure	CELLULAR PROCESSES AND SIGNALLING
65141	15		9.99314	9.94979	11.6966	11.922	11.283	11.9074	10.3286	10.1263	9.52674	10.4432	-0.413611	-0.01457	-1.75627	-1.46419	-2.16988	-1.47876	-0.335507	-0.17651	0	0	-1	0	-1	-1	0	0	-	15	657627	659226				KOG0158	Cytochrome P450 CYP3/CYP5/CYP6/CYP9 subfamilies	Secondary metabolites biosynthesis, transport and catabolism	METABOLISM		IPR001128; IPR001128;	Cytochrome P450; Cytochrome P450;
79807	12		12.968	12.8808	13.675	13.8537	13.4706	13.5909	12.9449	12.9619	13.0285	13.1908	-0.204374	-0.262833	-0.442042	-0.400033	-0.646416	-0.662866	0.0230822	-0.0810696	0	0	-1	0	-1	-1	0	0	-	15	701553	706151				KOG1339	Aspartyl protease	Posttranslational modification, protein turnover, chaperones	CELLULAR PROCESSES AND SIGNALLING		IPR001461; IPR009007; IPR001461;	Peptidase A1; Peptidase aspartic, catalytic; Peptidase A1;
109387	15		9.20359	8.81022	10.5568	11.2796	10.4728	10.4884	8.66705	8.33912	8.49755	8.82501	-0.0839367	-0.791178	-1.97527	-1.66342	-2.05921	-2.4546	0.536544	0.471099	0	0	-1	-1	-1	-1	0	0	-	15	715372	716237
64882	12		9.44494	9.48919	12.2695	12.4845	12.0397	11.9366	10.0721	10.1342	10.2589	11.0164	-0.229709	-0.547878	-1.78085	-0.92022	-2.01056	-1.4681	-0.627147	-0.645013	0	0	-1	0	-1	-1	0	0	+	15	719998	721261				KOG2504	Monocarboxylate transporter	Carbohydrate transport and metabolism	METABOLISM		IPR011701;	Major facilitator superfamily MFS-1;
79813	15		11.6556	11.7981	13.082	13.1198	12.5335	13.0776	11.8064	11.9563	11.7008	11.9368	-0.548485	-0.0422486	-0.832672	-1.14081	-1.38116	-1.18306	-0.150842	-0.158217	0	0	0	-1	-1	-1	0	0	-	15	724950	726493				KOG2614	Kynurenine 3-monooxygese and related flavoprotein monooxygeses	Energy production and conversion	METABOLISM		IPR002938;	Monooxygenase, FAD-binding;
122824	12		7.93641	7.77683	10.1628	13.1446	11.349	12.545	8.16735	7.84822	8.17539	9.27001	1.18625	-0.599534	-3.17363	-3.27502	-1.98738	-3.87456	-0.230938	-0.0713934	0	0	-1	-1	0	-1	0	0	+	15	727615	729292
79816	26		9.2008	9.11397	8.86928	10.2493	14.5835	15.0534	11.2979	11.9474	9.55899	14.3853	5.71424	4.80405	-5.02454	-0.668039	0.689704	4.13601	-2.09713	-2.83338	1	1	-1	0	0	1	0	-1	-	15	739189	740512				KOG2741	Dimeric dihydrodiol dehydrogese	Carbohydrate transport and metabolism	METABOLISM		IPR000683;	Oxidoreductase, N-terminal;
109394	26		10.5468	10.5769	10.7542	10.9	12.8177	13.3569	10.8915	11.0749	10.3915	12.5179	2.06355	2.45694	-2.4262	-0.83897	-0.362645	1.61797	-0.344695	-0.497968	1	1	-1	0	0	1	0	0	+	15	741244	743067									IPR001138; IPR001138; IPR001138; IPR001138;	Fungal transcriptional regulatory protein, N-terminal; Fungal transcriptional regulatory protein, N-terminal; Fungal transcriptional regulatory protein, N-terminal; Fungal transcriptional regulatory protein, N-terminal;
109410	13		8.9994	9.10793	11.1976	11.0419	10.5831	10.764	9.06187	9.06744	9.34847	9.50615	-0.614558	-0.277897	-1.2346	-1.25788	-1.84915	-1.53577	-0.0624752	0.0404876	0	0	-1	-1	-1	-1	0	0	+	15	807897	809350
109444	12		8.63691	8.57587	8.91074	8.90268	9.15676	9.17846	8.71134	8.79757	8.61504	8.72316	0.246017	0.275783	-0.541722	-0.455302	-0.295705	-0.179519	-0.0744283	-0.221695	0	0	-1	-1	0	0	0	0	+	16	76486	77344				KOG4157	beta-1,6-N-acetylglucosaminyltransferase, contains WSC domain	Posttranslational modification, protein turnover, chaperones	CELLULAR PROCESSES AND SIGNALLING
65333	13	21	12.4635	12.2416	14.0857	13.9159	13.9474	13.6851	12.393	12.3203	12.0507	13.1203	-0.13825	-0.230787	-1.89673	-0.564787	-2.03498	-0.795574	0.0704391	-0.0787241	0	0	-1	0	-1	-1	0	0	+	16	101080	103548	Glycoside hydrolase	15	Candidate alpha-glycosidase (Glucoamylase and related glycosyl hydrolases)					candidate a-glycosidase, possible trehalase, Glycoside Hydrolase Family 15	IPR011613;	Glycoside hydrolase 15-related;
30635	20		12.0808	12.0989	11.408	11.3877	11.1236	11.0849	11.1374	11.0826	10.7065	10.6013	-0.284412	-0.302739	-0.417088	-0.483599	-0.701501	-0.786338	0.943432	1.01622	0	0	0	0	-1	-1	1	1	+	16	203198	204182				KOG4297	C-type lectin	Defense mechanisms	CELLULAR PROCESSES AND SIGNALLING
109487	50		10.0522	10.1304	9.79883	10.0759	10.3679	10.702	10.4763	10.6734	10.8716	11.0795	0.569052	0.626147	0.503763	0.377482	1.07281	1.00363	-0.424116	-0.542934	0	0	0	0	1	1	0	0	+	16	210373	213291				KOG2262	Sexual differentiation process protein ISP4	Signal transduction mechanisms	CELLULAR PROCESSES AND SIGNALLING		IPR004648; IPR004813; IPR004813;	Tetrapeptide transporter, OPT1/isp4; Oligopeptide transporter OPT superfamily; Oligopeptide transporter OPT superfamily;
122874	43		13.8031	13.5448	11.2716	11.025	10.9812	11.0578	13.1505	13.2769	13.5351	13.2162	-0.290336	0.0327715	2.55385	2.15848	2.26351	2.19125	0.652607	0.267891	0	0	1	1	1	1	0	0	-	16	242805	243903				KOG2806	Chitise	Carbohydrate transport and metabolism	METABOLISM
65494	42		9.94891	9.48153	7.69801	7.82994	7.868	7.53436	9.03207	9.35432	10.0143	9.39462	0.169992	-0.295579	2.14631	1.86026	2.3163	1.56468	0.916842	0.127216	0	0	1	1	1	1	0	0	-	16	245842	248930				KOG0952	D/R helicase MER3/SLH1, DEAD-box superfamily	RNA processing and modification	INFORMATION STORAGE AND PROCESSING	matellopeptidase-like protein	IPR001570; IPR001570;	Peptidase M4, thermolysin C-terminal; Peptidase M4, thermolysin C-terminal;
65406	49		14.0322	13.977	13.9434	13.9653	13.8085	13.8004	14.4024	14.3953	14.5209	14.3524	-0.134912	-0.1649	0.712379	0.552011	0.577466	0.387111	-0.370204	-0.41835	0	0	1	1	1	0	0	0	-	16	252969	253993	Glycoside hydrolase	16	Candidate cell wall glucanosyltransferase						IPR013320; IPR000757;	Concanavalin A-like lectin/glucanase, subgroup; Glycoside hydrolase, family 16;
65360	13		11.9442	11.9664	12.5291	12.7933	12.2918	12.6708	12.0272	12.0072	12.0205	12.2754	-0.237268	-0.122499	-0.271387	-0.395417	-0.508655	-0.517916	-0.0829461	-0.0408501	0	0	0	0	-1	-1	0	0	+	16	290290	291873				KOG0684	Cytochrome P450	Secondary metabolites biosynthesis, transport and catabolism	METABOLISM		IPR001128; IPR001128; IPR001128;	Cytochrome P450; Cytochrome P450; Cytochrome P450;
79960	45		11.9806	12.1024	11.91	11.72	11.515	11.8457	12.1787	12.2065	12.7223	12.5432	-0.394992	0.125711	1.20728	0.697508	0.812288	0.823219	-0.198111	-0.104064	0	0	1	0	1	1	0	0	-	16	384566	386771	Glycoside hydrolase	47	Candidate alpha-1,2-mannosidase	KOG2204	Mannosyl-oligosaccharide alpha-1,2-mannosidase and related glycosyl hydrolases	Carbohydrate transport and metabolism	METABOLISM		IPR001382; IPR001382; IPR001382;	Glycoside hydrolase, family 47; Glycoside hydrolase, family 47; Glycoside hydrolase, family 47;
22845	2		13.4972	13.5672	14.3804	14.4279	14.1638	14.1581	13.4276	13.5302	13.7665	13.8217	-0.216625	-0.26979	-0.39735	-0.336431	-0.613975	-0.606221	0.0695365	0.0370176	0	0	0	0	-1	-1	0	0	-	16	396234	397836				KOG0039	Ferric reductase, DH/DPH oxidase and related proteins	Inorganic ion transport and metabolism	METABOLISM		IPR013130; IPR013112; IPR013121;	Flavoprotein transmembrane component; FAD-binding 8; Ferric reductase, NAD binding;
4875	13	22	10.4563	10.5279	11.5358	11.6227	11.561	11.3825	10.8106	10.662	10.6667	10.4781	0.0252084	-0.240217	-0.894301	-0.904406	-0.869092	-1.14462	-0.354254	-0.134062	0	0	-1	-1	-1	-1	0	0	-	16	525746	527124
4876	13	22	10.9458	11.0544	12.3643	12.573	12.0807	12.1522	11.1843	10.9319	10.8596	11.3181	-0.283644	-0.420828	-1.22104	-0.834064	-1.50469	-1.25489	-0.238528	0.122493	0	0	-1	-1	-1	-1	0	0	+	16	528703	529857									IPR007535; IPR000627;	Catechol dioxygenase, N-terminal; Intradiol ring-cleavage dioxygenase, C-terminal;
65483	45		13.7567	13.8624	13.8006	13.7595	13.6492	13.5664	13.9869	14.0454	14.3492	14.2939	-0.151406	-0.193074	0.700001	0.727471	0.548595	0.534397	-0.230229	-0.183017	0	0	1	1	1	0	0	0	+	16	553162	553858
122931	49		12.0156	12.1124	12.101	11.9437	12.1167	12.1784	12.371	12.471	12.6965	12.5812	0.0156968	0.234706	0.579779	0.402801	0.595476	0.637507	-0.355345	-0.358583	0	0	1	0	1	1	0	0	+	16	555082	557929									IPR011990;	Tetratricopeptide-like helical;
80019	45		13.7201	13.8239	12.2907	12.7989	11.7523	12.3935	13.6204	13.5297	13.9577	13.6894	-0.53836	-0.405436	2.20539	1.29597	1.66704	0.89053	0.0996974	0.294139	0	0	1	1	1	0	0	0	-	16	595368	596648				KOG1208	Dehydrogeses with different specificities (related to short-chain alcohol dehydrogeses)	Secondary metabolites biosynthesis, transport and catabolism	METABOLISM		IPR002347; IPR002347; IPR002198;	Glucose/ribitol dehydrogenase; Glucose/ribitol dehydrogenase; Short-chain dehydrogenase/reductase SDR;
80026	49		13.2468	13.1866	11.644	11.2864	13.3479	12.6354	14.8294	14.8444	14.7037	14.3951	1.7039	1.34904	1.35579	1.75974	3.05969	3.10878	-1.58255	-1.65778	1	0	1	1	1	1	-1	-1	-	16	609032	610406
65533	49		11.7279	11.7407	11.7898	11.7774	12.0759	12.0634	12.7602	12.87	12.8657	12.6172	0.286122	0.28597	0.789841	0.553849	1.07596	0.839819	-1.0323	-1.12933	0	0	1	0	1	1	-1	-1	+	16	614170	617639				KOG1343	Histone deacetylase complex, catalytic component HDA1	Chromatin structure and dynamics	INFORMATION STORAGE AND PROCESSING		IPR000286; IPR000286; IPR000286; IPR000286;	Histone deacetylase superfamily; Histone deacetylase superfamily; Histone deacetylase superfamily; Histone deacetylase superfamily;
122941	16		13.0741	13.1281	13.5032	13.4001	13.2676	13.2028	13.0548	13.041	12.9242	12.5602	-0.235589	-0.197335	-0.343422	-0.642598	-0.579011	-0.839933	0.0193555	0.0871459	0	0	0	-1	-1	-1	0	0	+	16	624210	625527				KOG4157	beta-1,6-N-acetylglucosaminyltransferase, contains WSC domain	Posttranslational modification, protein turnover, chaperones	CELLULAR PROCESSES AND SIGNALLING		IPR008427;	Extracellular membrane protein, CFEM domain;
122943	49		13.3428	13.279	13.6028	13.2118	13.4114	13.0286	13.5366	13.6482	13.998	13.7394	-0.191399	-0.183182	0.586568	0.710798	0.395168	0.527616	-0.193784	-0.369125	0	0	1	1	0	1	0	0	-	16	642070	643250				KOG2510	SWI-SNF chromatin-remodeling complex protein	Chromatin structure and dynamics	INFORMATION STORAGE AND PROCESSING		IPR001202; IPR001202; IPR001202;	WW/Rsp5/WWP; WW/Rsp5/WWP; WW/Rsp5/WWP;
109643	13		13.6568	13.6186	14.1734	14.1272	13.9199	13.945	13.4223	13.5315	13.672	13.726	-0.25352	-0.182202	-0.247915	-0.219041	-0.501435	-0.401243	0.23449	0.0871358	0	0	0	0	-1	-1	0	0	+	16	717381	718908
122963	45		12.1335	12.0495	11.5166	11.5388	11.8349	11.7959	12.6414	12.4239	12.491	12.4537	0.318273	0.257156	0.656122	0.65776	0.974395	0.914916	-0.50785	-0.374474	0	0	0	0	1	1	0	0	-	16	725089	727711				KOG1186	Copper amine oxidase	Secondary metabolites biosynthesis, transport and catabolism	METABOLISM	Copper amine oxidase	IPR000269; IPR000269; IPR000269;	Copper amine oxidase; Copper amine oxidase; Copper amine oxidase;
122972	49		7.51123	7.73227	8.8473	8.41079	9.4766	9.0611	11.5133	11.33	11.3415	10.8347	0.629304	0.650305	1.86485	1.77356	2.49416	2.42387	-4.00208	-3.59776	0	0	1	1	1	1	-1	-1	+	16	794646	801049				KOG0202	Ca2+ transporting ATPase	Inorganic ion transport and metabolism	METABOLISM	Cation transporting ATPase	IPR001757; IPR001757; IPR001757; IPR006414; IPR001757; IPR001757; IPR001757; IPR004014; IPR008250; IPR005834; IPR006068;	ATPase, P-type, K/Mg/Cd/Cu/Zn/Na/Ca/Na/H-transporter; ATPase, P-type, K/Mg/Cd/Cu/Zn/Na/Ca/Na/H-transporter; ATPase, P-type, K/Mg/Cd/Cu/Zn/Na/Ca/Na/H-transporter; ATPase, P-type, potassium/sodium efflux, fungal; ATPase, P-type, K/Mg/Cd/Cu/Zn/Na/Ca/Na/H-transporter; ATPase, P-type, K/Mg/Cd/Cu/Zn/Na/Ca/Na/H-transporter; ATPase, P-type, K/Mg/Cd/Cu/Zn/Na/Ca/Na/H-transporter; ATPase, P-type cation-tran…
122975	50	23	6.97182	6.88321	7.06545	6.94422	6.96252	6.96845	7.23855	7.23812	10.7429	9.29163	-0.102935	0.0242313	3.78038	2.32318	3.67745	2.34741	-0.266729	-0.354909	0	0	1	1	1	1	0	0	-	17	36186	38450				KOG3544	Collagens (type IV and type XIII), and related proteins	Extracellular structures	CELLULAR PROCESSES AND SIGNALLING		IPR008160; IPR008160; IPR008160; IPR008160;	Collagen triple helix repeat; Collagen triple helix repeat; Collagen triple helix repeat; Collagen triple helix repeat;
66077	50	23	6.11735	6.30309	6.03939	5.79162	6.01227	6.0952	6.40134	6.15705	9.57297	8.07253	-0.0271124	0.303578	3.5607	1.97733	3.53359	2.28091	-0.283997	0.14604	0	0	1	0	1	1	0	0	+	17	39863	40259
50323	50	23	7.09516	7.80633	6.90418	6.86595	6.9076	7.05929	8.9384	9.05014	13.5505	11.6104	0.00342304	0.193337	6.64292	4.55115	6.64634	4.74449	-1.84323	-1.24382	0	0	1	1	1	1	0	0	-	17	40973	41512								ooc1, This protein is transcribed exclusively on cellulose in constant darkness and most probably involved in cellulase signal transduction
4941	20		11.8553	12.0223	11.755	11.442	11.5511	11.5374	11.1941	11.0175	10.658	10.2779	-0.203909	0.0953879	-0.893155	-1.25947	-1.09706	-1.16408	0.661191	1.0048	0	0	-1	-1	-1	-1	0	0	-	17	213561	215700				KOG1176	Acyl-CoA synthetase	Lipid transport and metabolism	METABOLISM		IPR000873; IPR000873;	AMP-dependent synthetase/ligase; AMP-dependent synthetase/ligase;
122998	26		10.9784	10.554	12.0051	11.9546	13.9777	13.8941	12.1187	12.0581	9.57822	13.463	1.97265	1.93943	-4.39948	-0.431084	-2.42683	1.50835	-1.14025	-1.50408	1	1	-1	0	-1	1	-1	-1	+	17	227738	228700									IPR008914;	Phosphatidylethanolamine-binding protein PEBP;
109756	13		11.0693	10.8875	11.461	11.4958	11.438	11.4634	11.1386	11.0781	10.9417	11.0321	-0.022927	-0.0323772	-0.496367	-0.431299	-0.519294	-0.463676	-0.0693216	-0.190565	0	0	-1	0	-1	-1	0	0	+	17	299171	300335									IPR007400;	PrpF protein;
50390	16		11.6901	11.7143	13.0956	12.9527	12.1299	11.9332	11.1622	11.1858	11.6641	11.6709	-0.965743	-1.01945	-0.465764	-0.262346	-1.43151	-1.2818	0.527899	0.528494	-1	-1	0	0	-1	-1	0	0	-	17	300479	302778				KOG4419	5' nucleotidase	Nucleotide transport and metabolism	METABOLISM		IPR004843; IPR006179; IPR004843;	Metallo-dependent phosphatase; 5''-Nucleotidase/apyrase; Metallo-dependent phosphatase;
123008	16		12.5197	12.4723	12.8878	13.0406	12.6986	12.7021	12.5823	12.4867	12.3545	12.2887	-0.189226	-0.338494	-0.344096	-0.41342	-0.533322	-0.751914	-0.0626782	-0.0144048	0	0	0	0	-1	-1	0	0	+	17	303609	304886				KOG4826	C-8,7 sterol isomerase	Lipid transport and metabolism	METABOLISM		IPR007905; IPR007905;	Emopamil-binding; Emopamil-binding;
123009	45		14.0719	14.0589	13.7914	13.8706	14.113	14.4393	14.3409	14.4272	14.5536	14.6721	0.321598	0.568741	0.440599	0.232807	0.762197	0.801548	-0.269066	-0.368327	0	0	0	0	1	1	0	0	-	17	312985	314657
80159	50		13.5354	13.5598	13.4688	13.3242	13.6142	13.689	13.5435	13.7363	13.9086	13.9732	0.14531	0.364812	0.294419	0.284143	0.439729	0.648955	-0.00811153	-0.176442	0	0	0	0	1	1	0	0	-	17	317144	319909
v1_2_11134	13		10.2555	10.349	11.1069	11.1861	11.1169	11.2664	10.4181	10.4299	10.6828	10.5918	0.0100601	0.0803585	-0.434171	-0.674631	-0.424111	-0.594272	-0.162639	-0.0809046	0	0	-1	-1	-1	-1	0	0	-	17	333911	334075
109779	50		9.8669	9.97067	9.17271	9.22171	9.74536	10.4034	9.48209	9.59635	11.5353	11.0752	0.572657	1.18166	1.78998	0.671826	2.36263	1.85349	0.38481	0.374319	0	0	1	0	1	1	0	0	+	17	361846	363397				KOG1216	von Willebrand factor and related coagulation proteins	Defense mechanisms	CELLULAR PROCESSES AND SIGNALLING
65948	20		12.8241	12.5925	12.0357	11.8887	11.6956	11.209	12.4385	12.0377	11.1863	11.0112	-0.340085	-0.679669	-0.509364	-0.197793	-0.849449	-0.877462	0.385595	0.55486	0	0	0	0	-1	-1	0	0	+	17	368966	369827									IPR012093; IPR012093; IPR003829;	Pirin; Pirin; Pirin, N-terminal;
123019	13		10.6112	10.6538	12.0776	11.8288	11.4679	11.4227	10.7733	10.7818	10.8323	11.0194	-0.609635	-0.406059	-0.635659	-0.403351	-1.24529	-0.80941	-0.162159	-0.128025	-1	0	-1	0	-1	-1	0	0	+	17	382428	383694									IPR000719;	Protein kinase, catalytic domain;
65975	13		8.71504	8.61634	10.9682	11.4382	10.8788	11.0902	9.34223	9.1717	9.49644	9.82188	-0.0893446	-0.348036	-1.38239	-1.26831	-1.47173	-1.61635	-0.627191	-0.555363	0	0	-1	-1	-1	-1	0	0	-	17	484306	485493
109850	13		12.8844	12.764	13.6647	13.6587	13.4314	13.4314	12.6326	12.6816	12.8499	13.0488	-0.233221	-0.227299	-0.581576	-0.382618	-0.814797	-0.609916	0.251759	0.0824247	0	0	-1	0	-1	-1	0	0	+	17	590494	593007				KOG1869	Splicing coactivator SRm160/300, subunit SRm300	RNA processing and modification	INFORMATION STORAGE AND PROCESSING
65739	15		9.48818	9.29839	10.1284	10.2815	9.75837	9.76351	9.54304	9.29795	8.74265	8.98422	-0.370021	-0.518037	-1.01572	-0.779286	-1.38574	-1.29732	-0.0548642	0.000434774	0	0	-1	0	-1	-1	0	0	+	17	624244	624868									IPR013096;	Cupin 2, conserved barrel;
109905	15		8.42122	8.30527	10.6305	10.3447	10.1599	9.01143	8.00295	8.10167	8.33248	8.05216	-0.470643	-1.3333	-1.82742	-0.95927	-2.29806	-2.29257	0.418265	0.203607	0	0	-1	0	-1	-1	0	0	-	18	5380	6721									IPR003480;	Transferase;
v1_2_11548	49		8.56376	8.64349	9.70632	9.79634	10.7737	10.5548	10.9419	10.8017	10.9146	11.4343	1.06742	0.758443	0.140897	0.879523	1.20831	1.63797	-2.37819	-2.15819	0	0	0	0	1	1	-1	-1	-	18	9737	10162
109907	4		6.96468	7.00033	9.63306	10.2393	9.27905	8.39332	7.03736	7.05213	7.82678	7.6263	-0.354008	-1.84598	-1.45227	-0.767023	-1.80628	-2.613	-0.0726826	-0.0517998	0	0	0	0	-1	-1	0	0	-	18	13755	14376
80312	12	24	11.5266	11.5811	12.2412	12.3353	12.1574	12.1771	11.5569	11.5318	11.7081	11.8258	-0.0838156	-0.158203	-0.449284	-0.351256	-0.5331	-0.509459	-0.030266	0.0493692	0	0	-1	0	-1	-1	0	0	+	18	49832	54307									IPR001031;	Thioesterase;
80335	50		6.33019	6.43815	6.56675	6.92597	6.71484	6.49967	6.37768	6.62024	7.74851	7.23263	0.148087	-0.426304	1.03367	0.732968	1.18175	0.306664	-0.0474994	-0.182085	0	0	1	1	1	0	0	0	-	18	103052	104152				KOG1502	Flavonol reductase/cinmoyl-CoA reductase	Defense mechanisms	CELLULAR PROCESSES AND SIGNALLING		IPR001509;	NAD-dependent epimerase/dehydratase;
80340	42		12.3215	12.6101	7.96699	7.88032	10.3129	11.4032	12.537	12.6595	13.0365	12.6495	2.34592	3.52292	2.72362	1.24628	5.06953	4.76919	-0.215477	-0.0493818	1	1	1	0	1	1	0	0	+	18	156191	157380								related to a-mannosyltransferases, Glycosyltransferase Family 32	IPR007577;	Glycosyltransferase, DXD sugar-binding region;
30578	25		9.84077	9.76765	10.6605	10.9501	10.3803	10.025	9.63157	9.67367	9.40147	9.68308	-0.280268	-0.925105	-0.978811	-0.341952	-1.25908	-1.26706	0.209203	0.0939882	0	0	-1	0	-1	-1	0	0	-	18	186919	187741				KOG1921	Endonuclease III	Replication, recombition and repair	INFORMATION STORAGE AND PROCESSING		IPR003265; IPR003265;	HhH-GPD domain; HhH-GPD domain;
4999	45		12.3875	12.43	10.954	11.2304	11.3167	11.701	11.9883	12.1504	13.2395	13.5066	0.362761	0.470597	1.92279	1.8056	2.28555	2.27619	0.399224	0.279564	0	0	1	0	1	1	0	0	+	18	192838	196234				KOG0684	Cytochrome P450	Secondary metabolites biosynthesis, transport and catabolism	METABOLISM		IPR001128; IPR001128;	Cytochrome P450; Cytochrome P450;
50593	49		10.5859	10.6422	10.6683	10.8817	10.8101	11.0497	12.5903	12.6069	13.0882	12.8348	0.141864	0.167931	2.27813	1.78512	2.41999	1.95305	-2.00447	-1.96473	0	0	1	1	1	1	-1	-1	+	18	197712	199667				KOG4419	5' nucleotidase	Nucleotide transport and metabolism	METABOLISM		IPR004843; IPR006179; IPR004843; IPR008334;	Metallo-dependent phosphatase; 5''-Nucleotidase/apyrase; Metallo-dependent phosphatase; 5''-Nucleotidase, C-terminal;
80359	12		11.5169	11.5339	12.9508	13.0599	12.91	12.8331	11.9025	11.9419	11.9472	12.4336	-0.0407926	-0.226745	-0.962826	-0.399548	-1.00362	-0.626293	-0.385592	-0.408023	0	0	-1	0	-1	-1	0	0	-	18	213474	215428
50607	12		12.4885	12.4893	13.064	13.3317	13.2309	13.4582	12.4772	12.4193	12.5194	12.9722	0.166875	0.126519	-0.711497	-0.486026	-0.544623	-0.359507	0.0113114	0.0699895	0	0	-1	-1	-1	0	0	0	-	18	231263	233424				KOG0380	Sterol O-acyltransferase/Diacylglycerol O-acyltransferase	Lipid transport and metabolism	METABOLISM		IPR004299;	Membrane bound O-acyl transferase, MBOAT;
5007	13		10.5682	10.4252	11.1861	12.052	11.2766	12.256	10.0621	10.1809	10.2789	10.4738	0.0905504	0.204026	-0.997678	-1.78226	-0.907127	-1.57823	0.506062	0.244354	0	0	-1	-1	-1	-1	0	0	+	18	246511	247818				KOG3947	Phosphoesterases	General function prediction only	POORLY CHARACTERIZED		IPR004843; IPR004843;	Metallo-dependent phosphatase; Metallo-dependent phosphatase;
66311	25		11.6043	11.6497	12.3257	11.9912	12.0822	12.0204	11.3708	11.5001	11.1593	10.5821	-0.243423	0.0292184	-0.922899	-1.43828	-1.16632	-1.40906	0.233482	0.149616	0	0	0	-1	-1	-1	0	0	+	18	265322	267562				KOG0254	Predicted transporter (major facilitator superfamily)	General function prediction only	POORLY CHARACTERIZED		IPR011701;	Major facilitator superfamily MFS-1;
66469	25		12.9716	12.7933	13.1856	13.3116	12.5081	12.6123	11.5325	11.5097	11.8782	12.1803	-0.677555	-0.699359	-0.629918	-0.431992	-1.30747	-1.13135	1.43907	1.28361	0	0	-1	0	-1	-1	1	1	-	18	279806	282193				KOG4264	Nucleo-cytoplasmic protein MLN51	General function prediction only	POORLY CHARACTERIZED
110035	13		10.0484	9.91883	11.9632	12.2256	10.7422	11.6034	8.23367	8.40116	9.02206	8.52715	-1.22104	-0.622212	-1.72012	-3.07629	-2.94115	-3.6985	1.81476	1.51766	0	0	-1	-1	-1	-1	1	0	-	18	459581	461740				KOG2400	Nuclear protein ZAP	Defense mechanisms	CELLULAR PROCESSES AND SIGNALLING
66228	15		8.60889	8.55456	10.9503	10.9141	9.86943	10.0616	7.64308	7.88195	8.1678	7.76289	-1.0809	-0.852442	-1.70163	-2.29872	-2.78252	-3.15117	0.965811	0.672607	0	0	-1	-1	-1	-1	0	0	+	18	464662	466546									IPR006043;	Xanthine/uracil/vitamin C permease;
66453	2		10.5574	10.3161	11.213	11.6848	11.0282	11.1362	10.5015	10.4741	10.5604	10.9999	-0.184824	-0.548653	-0.467733	-0.136234	-0.652557	-0.684887	0.0558874	-0.158012	0	0	0	0	-1	-1	0	0	-	18	529260	530964				KOG0158	Cytochrome P450 CYP3/CYP5/CYP6/CYP9 subfamilies	Secondary metabolites biosynthesis, transport and catabolism	METABOLISM		IPR001128; IPR001128; IPR001128;	Cytochrome P450; Cytochrome P450; Cytochrome P450;
123149	15		10.9619	10.6721	12.4562	12.7394	12.459	11.7068	10.7272	10.3496	9.63767	11.062	0.00281154	-1.03258	-2.82135	-0.644764	-2.81853	-1.67735	0.234737	0.322465	0	0	-1	0	-1	-1	0	0	-	18	533385	534097
66521	16		11.3932	11.3755	12.3989	12.1132	11.9696	11.8446	11.5433	11.5857	11.2833	11.336	-0.429346	-0.268553	-0.686263	-0.508608	-1.11561	-0.777161	-0.150129	-0.210156	0	0	-1	-1	-1	-1	0	0	+	19	46718	48503									IPR000719; IPR000719;	Protein kinase, catalytic domain; Protein kinase, catalytic domain;
110127	13		10.1391	9.80891	13.4461	13.3987	12.8079	12.6423	8.81935	8.96003	9.25016	9.78717	-0.638184	-0.75636	-3.55776	-2.85512	-4.19594	-3.61148	1.31972	0.848874	0	0	-1	-1	-1	-1	0	0	-	19	48765	49254
123199	50		9.01114	9.44337	9.46922	9.29216	9.53471	9.10584	10.1978	10.286	12.7592	11.8477	0.0654954	-0.186324	3.22451	2.74181	3.29001	2.55549	-1.18662	-0.842618	0	0	1	1	1	1	0	0	+	19	69685	70771
110150	15		10.5401	10.4171	11.0995	11.1936	11.0179	10.7929	10.4792	10.3095	9.992	9.93415	-0.0815489	-0.400665	-1.02591	-0.858788	-1.10746	-1.25945	0.0608807	0.107669	0	0	-1	-1	-1	-1	0	0	+	19	88253	89179
66583	45		13.4613	13.5123	11.6104	11.2502	11.7513	11.4499	13.4749	13.4294	13.3959	13.4132	0.140971	0.199759	1.64461	1.96331	1.78558	2.16307	-0.0135645	0.0828895	0	0	1	1	1	1	0	0	-	19	195966	196893
50793	16		7.94492	7.84856	10.0406	10.2938	7.50884	6.64655	6.9464	7.40829	8.54989	7.9188	-2.53179	-3.6473	1.04105	1.27226	-1.49073	-2.37504	0.998525	0.440276	-1	-1	0	0	0	-1	0	0	-	19	206711	208785									IPR002227; IPR002227;	Tyrosinase; Tyrosinase;
v1_2_37915	11		9.19295	9.18861	10.1171	10.5008	10.8074	10.8431	9.31052	9.36728	9.97777	9.83218	0.690281	0.342262	-0.829588	-1.01092	-0.139307	-0.668663	-0.117567	-0.178667	0	0	-1	-1	0	0	0	0	-	19	253127	254167
66804	12		12.8484	12.7803	13.3878	13.5211	13.6541	13.6224	13.121	13.0877	12.9759	13.0435	0.266262	0.101277	-0.678221	-0.57887	-0.411959	-0.477593	-0.272602	-0.307468	0	0	-1	-1	-1	-1	0	0	+	19	254947	256048								candidate a-glycosyltransferase, Glycosyltransferase Family 69
123232	42		14.2306	14.5171	11.5593	12.5378	12.0437	14.3566	14.6659	14.7927	14.6443	14.5781	0.48438	1.81883	2.60061	0.22144	3.08499	2.04027	-0.435238	-0.275539	0	0	1	0	1	1	0	0	-	19	258995	259927	Glycoside hydrolase	12	Endo-beta-1,4-glucanase egl3					cel12a, Glycoside Hydrolase Family 12	IPR002594; IPR013319; IPR002594;	Glycoside hydrolase, family 12; Glycoside hydrolase, family 11/12, catalytic domain; Glycoside hydrolase, family 12;
66819	42		11.4237	12.0108	8.42172	8.97347	10.2347	11.5531	12.7333	12.8095	12.5219	12.6573	1.81297	2.57964	2.28726	1.10422	4.10023	3.68386	-1.30961	-0.798733	1	1	1	0	1	1	0	0	+	19	262498	264172				KOG1286	Amino acid transporters	Amino acid transport and metabolism	METABOLISM	LysP, Amino acid transporters	IPR002293; IPR004840; IPR002293; IPR004841;	Amino acid/polyamine transporter I; Amino acid permease, conserved site; Amino acid/polyamine transporter I; Amino acid permease domain;
123236	50		8.02755	8.24332	7.99141	7.6291	7.97189	7.58807	9.82235	10.0697	14.0837	12.4387	-0.0195235	-0.0410315	6.11177	4.85061	6.09225	4.80957	-1.7948	-1.82641	0	0	1	1	1	1	0	0	-	19	275280	275900
123238	13		13.5496	13.3795	14.1679	14.3734	14.2476	14.1875	13.7639	13.6741	13.318	13.6404	0.079668	-0.185849	-0.929614	-0.547144	-0.849946	-0.732993	-0.214242	-0.294678	0	0	-1	0	-1	-1	0	0	-	19	281700	283151				KOG2565	Predicted hydrolases or acyltransferases (alpha/beta hydrolase superfamily)	General function prediction only	POORLY CHARACTERIZED		IPR010497; IPR000073;	Epoxide hydrolase, N-terminal; Alpha/beta hydrolase fold-1;
110214	20		9.81869	9.76405	9.68699	9.25986	9.32717	8.54321	8.80631	8.64975	8.41066	7.72604	-0.359823	-0.716657	-0.916507	-0.817172	-1.27633	-1.53383	1.01237	1.1143	0	0	-1	0	-1	-1	0	1	+	19	293602	294472
80594	42		12.2339	12.3053	11.984	11.8307	11.7767	11.7817	12.2246	12.2625	12.3065	12.2778	-0.207295	-0.0490407	0.529707	0.496189	0.322412	0.447149	0.00920669	0.042793	0	0	1	1	0	1	0	0	+	19	405457	408376
5107	49		9.9895	10.1761	8.97547	8.27774	9.7434	8.75474	13.0138	12.5467	12.1297	11.3687	0.767927	0.477001	2.3863	2.61398	3.15423	3.09098	-3.0243	-2.37062	0	0	1	1	1	1	-1	-1	+	19	439701	440905									IPR001926; IPR005965; IPR001926;	Pyridoxal phosphate-dependent enzyme, beta subunit; 1-aminocyclopropane-1-carboxylate deaminase; Pyridoxal phosphate-dependent enzyme, beta subunit;
110262	15		10.5746	10.4322	11.3004	11.1699	11.2266	10.9567	9.36638	9.24221	9.2906	9.64994	-0.07382	-0.213186	-1.936	-1.30676	-2.00982	-1.51995	1.20827	1.18996	0	0	-1	-1	-1	-1	1	1	-	19	458349	459663				KOG1198	Zinc-binding oxidoreductase	Energy production and conversion	METABOLISM		IPR002085; IPR002085; IPR013154; IPR013149;	Alcohol dehydrogenase superfamily, zinc-containing; Alcohol dehydrogenase superfamily, zinc-containing; Alcohol dehydrogenase GroES-like; Alcohol dehydrogenase, C-terminal;
110263	2		9.42799	9.28946	10.1481	10.2484	9.99131	9.92677	9.67595	9.51335	9.5085	9.47447	-0.156742	-0.321666	-0.482809	-0.452308	-0.63955	-0.773974	-0.247959	-0.223889	0	0	0	0	-1	-1	0	0	+	19	461151	462590
66689	16		7.41419	7.69467	9.49291	9.19429	7.73101	7.23794	7.16704	7.29118	7.15537	6.607	-1.76189	-1.95635	-0.575648	-0.630941	-2.33754	-2.58729	0.247157	0.403486	-1	-1	0	0	-1	-1	0	0	+	19	483979	485770				KOG1097	Adenine deamise/adenosine deamise	Nucleotide transport and metabolism	METABOLISM	ADGF, Adenosine deaminase-related growth factors	IPR001365;	Adenosine/AMP deaminase;
110272	50		8.02101	8.2336	8.26807	8.5156	8.32315	8.09651	8.21075	8.49788	10.5093	9.7847	0.0550751	-0.419089	2.18617	1.68819	2.24125	1.2691	-0.189738	-0.264287	0	0	1	1	1	1	0	0	-	19	487920	488849
80639	6		8.89764	8.59902	10.6936	10.9666	10.4171	10.771	6.16395	6.16054	6.63385	5.98493	-0.276493	-0.195596	-3.78327	-4.78604	-4.05976	-4.98164	2.73369	2.43849	0	0	-1	-1	-1	-1	1	1	-	19	560796	562128								Hypothetical iron permease involved in high affinity iron uptake	IPR004923;	Iron permease FTR1;
5119	15		11.0622	10.7529	13.1326	13.2336	12.7513	13.2931	7.4483	7.52146	8.27222	7.97244	-0.381217	0.0594292	-4.47912	-5.32062	-4.86034	-5.26119	3.61391	3.23142	0	0	-1	-1	-1	-1	1	1	+	19	563075	565837				KOG1263	Multicopper oxidases	Secondary metabolites biosynthesis, transport and catabolism	METABOLISM	Possible multicopper oxidase with ferroxidase activity. Involved in high affinity iron transport.	IPR002355; IPR002355; IPR011707; IPR001117; IPR011706;	Multicopper oxidase, copper-binding site; Multicopper oxidase, copper-binding site; Multicopper oxidase, type 3; Multicopper oxidase, type 1; Multicopper oxidase, type 2;
80654	12		7.80073	7.81807	10.6724	11.7577	11.8444	12.1947	7.36638	7.57977	9.14361	10.2808	1.172	0.437022	-2.70079	-1.91395	-1.52878	-1.47692	0.434356	0.238298	0	0	-1	-1	0	0	0	0	-	19	580777	583600				KOG1192	UDP-glucuronosyl and UDP-glucosyl transferase	Energy production and conversion	METABOLISM	candidate UDP-glucose, sterol b-glucosyltransferase, Glycosyltransferase Family 1	IPR002213; IPR004276;	UDP-glucuronosyl/UDP-glucosyltransferase; Glycosyl transferase, family 28;
66657	15		10.8922	10.4638	11.415	11.414	11.042	11.1347	9.38585	9.52425	9.5452	9.4878	-0.37299	-0.279284	-1.49676	-1.6469	-1.86975	-1.92618	1.5064	0.939515	0	0	-1	-1	-1	-1	1	0	-	19	584651	586037				KOG2504	Monocarboxylate transporter	Carbohydrate transport and metabolism	METABOLISM		IPR011701;	Major facilitator superfamily MFS-1;
110316	25		13.4523	13.416	14.1797	14.0668	13.1493	12.6682	7.8354	8.58204	9.97856	11.1631	-1.03043	-1.39855	-3.1707	-1.50512	-4.20113	-2.90367	5.61692	4.83399	0	0	-1	0	-1	-1	1	1	-	19	601197	603055				KOG1287	Amino acid transporters	Amino acid transport and metabolism	METABOLISM	PotE, Amino acid transporters	IPR002293; IPR002293; IPR004841;	Amino acid/polyamine transporter I; Amino acid/polyamine transporter I; Amino acid permease domain;
110317	25		6.11303	6.28907	8.02476	8.90243	6.26014	6.21503	6.23936	6.22435	5.8999	6.07951	-1.76462	-2.6874	-0.360247	-0.135525	-2.12487	-2.82292	-0.126326	0.0647199	-1	-1	0	0	-1	-1	0	0	-	19	606001	607344	Glycoside hydrolase	18	Candidate chitinase chi18-17	KOG4701	Chitise	Cell wall/membrane/envelope biogenesis	CELLULAR PROCESSES AND SIGNALLING	candidate chitinase, C-terminal CBM1 module, Glycoside Hydrolase Family 18, chi18-17	IPR000254; IPR000254; IPR001223; IPR000254;	Cellulose-binding domain, fungal; Cellulose-binding domain, fungal; Glycoside hydrolase, family 18, catalytic domain; Cellulose-binding domain, fungal;
80659	7		6.5403	6.83486	10.4716	10.4045	6.72949	7.52799	7.0656	7.29591	7.83407	8.62292	-3.74208	-2.87651	1.10459	1.09493	-2.63749	-1.78158	-0.525299	-0.461043	-1	-1	0	0	-1	-1	0	0	-	19	609177	611531				KOG1238	Glucose dehydrogese/choline dehydrogese/mandelonitrile lyase (GMC oxidoreductase family)	General function prediction only	POORLY CHARACTERIZED		IPR000172; IPR012132; IPR000172; IPR007867;	Glucose-methanol-choline oxidoreductase, N-terminal; Glucose-methanol-choline oxidoreductase; Glucose-methanol-choline oxidoreductase, N-terminal; Glucose-methanol-choline oxidoreductase, C-terminal;
123282	16		8.6852	8.47662	9.55739	9.50477	8.75727	8.14736	7.68751	7.35353	7.90119	7.64475	-0.800127	-1.35741	-0.856081	-0.50261	-1.65621	-1.86002	0.997691	1.12309	0	0	0	0	-1	-1	0	0	+	19	614435	616263
66616	6		9.65072	9.34246	13.1358	12.753	10.7428	9.14899	9.86741	9.36422	9.89309	7.6275	-2.39303	-3.60399	-0.849702	-1.52149	-3.24274	-5.12548	-0.216694	-0.0217683	0	-1	0	0	-1	-1	0	0	+	19	627461	629614				KOG1378	Purple acid phosphatase	Carbohydrate transport and metabolism	METABOLISM	acid phosphatase	IPR004843; IPR004843;	Metallo-dependent phosphatase; Metallo-dependent phosphatase;
123293	25		14.35	14.2777	14.4287	14.4983	14.4479	14.4913	14.052	14.0231	13.6906	14.0481	0.0191179	-0.00703672	-0.757238	-0.443143	-0.73812	-0.45018	0.298013	0.254564	0	0	-1	0	-1	-1	0	0	+	20	68107	72542				KOG0055	Multidrug/pheromone exporter, ABC superfamily	Secondary metabolites biosynthesis, transport and catabolism	METABOLISM	candidate ABC transporter	IPR003439; IPR003439; IPR003439; IPR003439; IPR003439; IPR003439; IPR011527; IPR011527; IPR003439; IPR003439; IPR003593; IPR003593; IPR001140; IPR003439; IPR001140; IPR003439;	ABC transporter-like; ABC transporter-like; ABC transporter-like; ABC transporter-like; ABC transporter-like; ABC transporter-like; ABC transporter, transmembrane domain, type 1; ABC transporter, transmembrane domain, type 1; ABC transporter-like; ABC transporter-like; ATPase, AAA+ type, core; ATPase, AAA+ type, core; ABC transporter, transmembrane domain; ABC transporter-like; ABC transporter, t…
80685	15		8.92052	8.9997	9.7346	10.7872	8.94039	9.90949	7.81054	7.85439	8.09474	8.42643	-0.794209	-0.877733	-0.845648	-1.48306	-1.63986	-2.36079	1.10998	1.14531	0	0	0	-1	-1	-1	0	0	-	20	96878	98555									IPR001810; IPR001810;	F-box domain, cyclin-like; F-box domain, cyclin-like;
110406	16		11.6309	11.5906	12.288	12.3918	11.9367	12.1578	11.8167	11.7734	11.329	11.7289	-0.351231	-0.233994	-0.607751	-0.428883	-0.958982	-0.662876	-0.185799	-0.182807	0	0	-1	0	-1	-1	0	0	+	20	216928	217913				KOG0016	Enoyl-CoA hydratase/isomerase	Lipid transport and metabolism	METABOLISM		IPR001753;	Crotonase, core;
110415	3		12.6132	12.6568	12.547	12.5702	12.8538	12.6532	12.4169	12.5575	13.0648	13.0047	0.306795	0.0830117	0.210974	0.351551	0.51777	0.434562	0.196288	0.0993425	0	0	0	0	1	1	0	0	-	20	233357	234493				KOG1187	Serine/threonine protein kise	Signal transduction mechanisms	CELLULAR PROCESSES AND SIGNALLING		IPR000637;	HMG-I/HMG-Y, DNA-binding, conserved site;
123327	42		13.2737	13.1894	12.2907	12.4727	12.2037	11.7634	13.4243	13.4476	13.7997	13.4761	-0.0869508	-0.709262	1.59601	1.71268	1.50906	1.00342	-0.150589	-0.258129	0	-1	1	1	1	1	0	0	-	20	295394	296364				KOG2510	SWI-SNF chromatin-remodeling complex protein	Chromatin structure and dynamics	INFORMATION STORAGE AND PROCESSING
67024	48		12.3394	12.408	11.8239	11.9242	12.1473	12.4061	12.4306	12.3785	12.8141	12.7455	0.323358	0.481839	0.666759	0.339405	0.990116	0.821243	-0.0911505	0.029491	0	0	0	0	1	1	0	0	-	20	305659	307425				KOG1721	FOG: Zn-finger	General function prediction only	POORLY CHARACTERIZED
67013	13		8.05445	7.86623	10.5531	10.5513	9.94039	9.89239	8.00253	8.26208	8.59266	9.03783	-0.61274	-0.658901	-1.34774	-0.854555	-1.96048	-1.51346	0.0519185	-0.395851	0	0	-1	0	-1	-1	0	0	+	20	313305	315380				KOG0047	Catalase	Inorganic ion transport and metabolism	METABOLISM		IPR002226; IPR002226; IPR011614;	Catalase; Catalase; Catalase, N-terminal;
5182	2		10.4428	10.4498	13.3226	13.4087	12.8691	13.1881	11.6713	11.6546	11.7947	12.0162	-0.453564	-0.220622	-1.07441	-1.17191	-1.52797	-1.39253	-1.22846	-1.20485	0	0	-1	-1	-1	-1	-1	-1	+	20	319967	320933									IPR006314; IPR006314;	Dyp-type peroxidase; Dyp-type peroxidase;
110455	26		9.20045	8.94369	12.5788	12.8461	12.6302	12.0522	9.22173	9.44028	8.7803	10.5658	0.0513882	-0.793951	-3.84986	-1.48634	-3.79847	-2.2803	-0.0212821	-0.496593	0	0	-1	0	-1	-1	0	0	-	20	361108	362086				KOG1014	17 beta-hydroxysteroid dehydrogese type 3, HSD17B3	Lipid transport and metabolism	METABOLISM		IPR002347; IPR002198;	Glucose/ribitol dehydrogenase; Short-chain dehydrogenase/reductase SDR;
66877	13		10.5271	10.5452	11.5855	11.8838	11.256	11.4038	10.5097	10.5153	10.7849	10.6996	-0.329475	-0.480001	-0.471123	-0.704148	-0.800599	-1.18415	0.0173622	0.029897	0	0	0	0	-1	-1	0	0	-	20	436567	438433									IPR012795; IPR011063;	Lysidine-tRNA(Ile) synthetase, N-terminal; PP-loop;
110499	43	25	13.7387	13.8029	10.1975	10.4728	10.7472	11.5474	12.9616	13.0748	12.5838	12.9641	0.549697	1.07454	1.83661	1.41678	2.3863	2.49132	0.777149	0.728078	0	0	1	0	1	1	0	0	-	20	518013	522276				KOG0055	Multidrug/pheromone exporter, ABC superfamily	Secondary metabolites biosynthesis, transport and catabolism	METABOLISM		IPR003439; IPR003439; IPR003439; IPR003439; IPR003439; IPR003439; IPR011527; IPR011527; IPR003439; IPR003439; IPR003593; IPR003593; IPR001140; IPR003439; IPR001140; IPR003439;	ABC transporter-like; ABC transporter-like; ABC transporter-like; ABC transporter-like; ABC transporter-like; ABC transporter-like; ABC transporter, transmembrane domain, type 1; ABC transporter, transmembrane domain, type 1; ABC transporter-like; ABC transporter-like; ATPase, AAA+ type, core; ATPase, AAA+ type, core; ABC transporter, transmembrane domain; ABC transporter-like; ABC transporter, t…
5206	43	25	13.8335	13.9093	9.97684	9.53465	10.0875	10.4284	12.4795	12.7387	12.1967	12.3956	0.110641	0.893722	2.10921	1.96727	2.21985	2.86099	1.35401	1.17064	0	0	1	0	1	1	0	0	+	20	523796	525333				KOG1336	Monodehydroascorbate/ferredoxin reductase	General function prediction only	POORLY CHARACTERIZED		IPR001327;	Pyridine nucleotide-disulphide oxidoreductase, NAD-binding region;
67109	43	25	13.5497	13.5835	7.09372	6.50479	7.94871	8.76132	11.6987	12.0252	11.1677	11.7472	0.854986	2.25652	3.21903	2.98584	4.07402	5.24236	1.85109	1.55831	0	0	0	0	1	1	0	0	+	20	530969	532409
66999	43	25	13.7351	13.7668	7.20687	6.7381	7.22127	8.48867	11.9799	12.4887	11.6577	11.9416	0.0144021	1.75057	4.43648	3.45297	4.45088	5.20353	1.7552	1.27807	0	0	1	0	1	1	0	0	-	20	532659	534586				KOG1177	Long chain fatty acid acyl-CoA ligase	Lipid transport and metabolism	METABOLISM		IPR000873; IPR000873;	AMP-dependent synthetase/ligase; AMP-dependent synthetase/ligase;
66937	16		11.0381	11.1272	11.8946	12.03	11.5398	11.8474	11.3663	11.2749	10.9925	11.0007	-0.354782	-0.182628	-0.547299	-0.846687	-0.902082	-1.02932	-0.328271	-0.147648	0	0	0	-1	-1	-1	0	0	+	20	574944	576984				KOG3855	Monooxygese involved in coenzyme Q (ubiquinone) biosynthesis	Energy production and conversion	METABOLISM		IPR002938; IPR012941;	Monooxygenase, FAD-binding; Phenol hydroxylase, C-terminal dimerisation;
67484	49		10.9213	10.8446	10.5987	10.8173	10.9732	10.6551	11.2276	11.1535	11.6246	11.5035	0.374502	-0.162291	0.651386	0.848495	1.02589	0.686204	-0.30633	-0.308912	0	0	1	1	1	1	0	0	-	21	46217	49146				KOG1096	Adenosine monophosphate deamise	Nucleotide transport and metabolism	METABOLISM	AMPD, AMP deaminase	IPR006329; IPR001365;	AMP deaminase; Adenosine/AMP deaminase;
67275	45		12.9142	13.0434	12.5967	12.7782	12.445	12.9243	13.0056	13.145	13.5724	13.7842	-0.151685	0.146129	1.12739	0.859896	0.975706	1.00603	-0.0914099	-0.101586	0	0	1	0	1	1	0	0	-	21	86606	90358				KOG3417	Ras1 guanine nucleotide exchange factor	Signal transduction mechanisms	CELLULAR PROCESSES AND SIGNALLING	hypothetical Guanine nucleotide exchange factor for Ras-like GTPases (RasGEF)	IPR001452; IPR001895; IPR000651; IPR001452; IPR000651; IPR001895; IPR001452; IPR000651; IPR001895;	Src homology-3 domain; Guanine-nucleotide dissociation stimulator CDC25; Ras-like guanine nucleotide exchange factor, N-terminal; Src homology-3 domain; Ras-like guanine nucleotide exchange factor, N-terminal; Guanine-nucleotide dissociation stimulator CDC25; Src homology-3 domain; Ras-like guanine nucleotide exchange factor, N-terminal; Guanine-nucleotide dissociation stimulator CDC25;
67493	25		11.5327	11.4827	12.3535	12.1371	12.1937	11.7156	11.3582	11.2949	11.0543	10.934	-0.159806	-0.421486	-1.13941	-0.781578	-1.29921	-1.20306	0.174462	0.187888	0	0	-1	-1	-1	-1	0	0	-	21	141534	142811				KOG2329	Alkaline ceramidase	Lipid transport and metabolism	METABOLISM	aPHC, Alkaline phytoceramidase	IPR008901; IPR008901;	Ceramidase; Ceramidase;
80879	15		14.136	13.9935	15.3691	15.2722	14.2292	13.4168	10.1895	10.1728	10.6228	11.0381	-1.13987	-1.85546	-3.60642	-2.37872	-4.74629	-4.23418	3.94653	3.82064	0	-1	-1	-1	-1	-1	1	1	+	21	154693	156704				KOG1237	H+/oligopeptide symporter	Amino acid transport and metabolism	METABOLISM		IPR000109; IPR000109; IPR000109; IPR000109;	Oligopeptide transporter; Oligopeptide transporter; Oligopeptide transporter; Oligopeptide transporter;
67217	14		11.7588	11.7886	12.9226	13.0741	12.9502	13.0089	12.4606	12.4416	12.4454	12.4918	0.0276275	-0.0651552	-0.504838	-0.517108	-0.477211	-0.582263	-0.701814	-0.653071	0	0	-1	-1	-1	-1	-1	-1	+	21	161533	162308				KOG1120	Fe-S cluster biosynthesis protein ISA1 (contains a HesB-like domain)	Inorganic ion transport and metabolism	METABOLISM		IPR000361; IPR000361; IPR000361; IPR000361; IPR000361;	FeS cluster biogenesis; FeS cluster biogenesis; FeS cluster biogenesis; FeS cluster biogenesis; FeS cluster biogenesis;
5275	19		11.1351	10.9496	11.4784	11.1113	11.2061	10.3596	10.6725	10.3738	10.1271	10.0671	-0.272322	-0.751752	-1.07906	-0.292514	-1.35139	-1.04427	0.462607	0.575886	0	0	-1	0	-1	-1	0	0	+	21	289956	290723									IPR001214;	SET domain;
67418	42		12.061	11.9293	10.9868	10.6394	11.2263	10.8083	11.6153	11.9015	12.4417	12.2103	0.23956	0.168856	1.21543	1.40207	1.45499	1.57093	0.445625	0.0277593	0	0	1	1	1	1	0	0	-	21	371115	374795									IPR007087; IPR007087; IPR007087; IPR007087;	Zinc finger, C2H2-type; Zinc finger, C2H2-type; Zinc finger, C2H2-type; Zinc finger, C2H2-type;
51217	12		11.4635	11.5081	12.3259	12.244	12.2807	12.4136	11.2662	11.2886	11.3674	11.8445	-0.0452465	0.169652	-0.913245	-0.569093	-0.958492	-0.399441	0.19727	0.219522	0	0	-1	-1	-1	0	0	0	-	21	425663	427237									IPR011547;	Sulphate transporter;
110653	15		13.5204	13.4005	14.7318	14.6536	14.5118	14.3423	12.6745	12.5731	12.9341	13.6464	-0.21999	-0.311269	-1.57774	-0.695936	-1.79773	-1.00721	0.845889	0.827384	0	0	-1	-1	-1	-1	1	1	+	21	432883	433161
67430	12		12.046	11.6667	13.148	13.3965	13.457	13.9633	11.0659	10.8291	11.2047	12.6634	0.30895	0.566727	-2.25225	-1.29988	-1.9433	-0.733153	0.980014	0.83757	0	0	-1	-1	-1	0	0	0	+	21	439462	440717
123431	27	26	10.497	10.034	9.19793	8.38311	10.2211	9.74534	10.3237	10.5105	10.6407	11.0505	1.02316	1.36223	0.419639	1.30517	1.4428	2.6674	0.173309	-0.476504	0	0	0	0	1	1	0	0	-	21	475794	477076				KOG0143	Iron/ascorbate family oxidoreductases	Secondary metabolites biosynthesis, transport and catabolism	METABOLISM		IPR005123;	Oxoglutarate/iron-dependent oxygenase;
80980	45		14.3631	14.2904	12.4706	12.6167	12.8275	13.1231	13.9447	14.0066	14.377	14.4027	0.356983	0.50641	1.54951	1.27958	1.90649	1.78599	0.41834	0.283785	0	0	0	0	1	1	0	0	+	21	481125	482239								hypothetical porphyromonas-type peptidyl-arginine deiminase, probably forms an alpha/beta propeller structure and may contain an FMN cofactor	IPR007466;	Peptidyl-arginine deiminase, Porphyromonas-type;
27181	15		11.7681	11.7688	12.56	12.7829	12.1679	12.4651	11.79	11.8569	11.6419	11.2214	-0.392151	-0.317833	-0.52599	-1.24365	-0.918141	-1.56148	-0.0219195	-0.0881683	0	0	0	-1	-1	-1	0	0	+	21	506491	508464				KOG0254	Predicted transporter (major facilitator superfamily)	General function prediction only	POORLY CHARACTERIZED		IPR011701;	Major facilitator superfamily MFS-1;
81004	50		7.80744	8.00269	7.83206	7.77386	7.78751	7.48986	7.68673	7.92221	10.3807	9.0484	-0.0445483	-0.283992	2.59321	1.55853	2.54867	1.27454	0.120715	0.0804829	0	0	1	1	1	1	0	0	-	22	28465	29931				KOG1339	Aspartyl protease	Posttranslational modification, protein turnover, chaperones	CELLULAR PROCESSES AND SIGNALLING		IPR001969; IPR001969; IPR001461; IPR009007; IPR001461;	Peptidase aspartic, active site; Peptidase aspartic, active site; Peptidase A1; Peptidase aspartic, catalytic; Peptidase A1;
67540	25		10.3844	10.4366	10.1033	10.8838	10.1401	10.798	9.26451	9.0478	8.21273	8.94155	0.0367789	-0.0858948	-1.92737	-1.85641	-1.89059	-1.9423	1.11985	1.38885	0	0	-1	-1	-1	-1	0	1	-	22	44447	46284
67806	22		12.1227	12.1851	12.6112	12.1274	12.4848	11.8732	12.24	11.9546	11.8263	11.2174	-0.126388	-0.254205	-0.658527	-0.655773	-0.784915	-0.909978	-0.117278	0.230575	0	0	0	0	-1	-1	0	0	-	22	52755	54294				KOG1286	Amino acid transporters	Amino acid transport and metabolism	METABOLISM	LysP, Amino acid transporters	IPR002293; IPR004840; IPR002293; IPR004841;	Amino acid/polyamine transporter I; Amino acid permease, conserved site; Amino acid/polyamine transporter I; Amino acid permease domain;
67562	9		13.8606	13.9924	14.0576	14.0718	14.7053	14.9556	14.4364	14.5273	14.9079	15.1157	0.647688	0.883813	0.202629	0.160164	0.850317	1.04398	-0.575724	-0.534918	0	1	0	0	1	1	0	0	+	22	60631	61774				KOG1558	Fe2+/Zn2+ regulated transporter	Inorganic ion transport and metabolism	METABOLISM		IPR004698; IPR003689;	Zinc/iron permease, fungal/plant; Zinc/iron permease;
81022	13		11.9589	12.0875	13.0529	13.3331	12.9055	13.2936	12.0722	11.9894	12.1286	12.3435	-0.14735	-0.0394304	-0.776928	-0.950129	-0.924279	-0.98956	-0.113224	0.0981465	0	0	-1	-1	-1	-1	0	0	+	22	67916	70030				KOG2533	Permease of the major facilitator superfamily	Carbohydrate transport and metabolism	METABOLISM		IPR011701;	Major facilitator superfamily MFS-1;
110709	13		8.27987	8.47777	10.3414	11.4142	9.23492	10.0062	8.27992	8.38887	8.77931	8.79968	-1.10645	-1.40803	-0.45561	-1.20653	-1.56206	-2.61456	-5.50487e-05	0.0888993	-1	-1	0	-1	-1	-1	0	0	+	22	72866	74984									IPR005502;	ADP-ribosylation/Crystallin J1;
123456	19		12.9175	13.0383	13.6873	13.2828	13.1259	12.0721	12.9458	12.8976	12.699	12.4055	-0.561414	-1.21064	-0.426866	0.333348	-0.988281	-0.877287	-0.0282895	0.140681	0	-1	0	0	-1	-1	0	0	+	22	92982	96680	Glycoside hydrolase	65	Candidate alpha,alpha-trehalase	KOG4125	Acid trehalase	Carbohydrate transport and metabolism	METABOLISM	candidate a,a-trehalase, Glycoside Hydrolase Family 65	IPR005196; IPR005195; IPR005194;	Glycoside hydrolase family 65, N-terminal; Glycoside hydrolase family 65, central catalytic; Glycoside hydrolase, family 65, C-terminal;
67761	42		12.1179	12.3282	11.0104	10.6186	10.5752	10.9437	11.982	12.3446	12.768	12.4543	-0.435232	0.325155	2.1929	1.5106	1.75767	1.83575	0.135859	-0.0163699	0	0	1	1	1	1	0	0	-	22	102960	105076				KOG0045	Cytosolic Ca2+-dependent cysteine protease (calpain), large subunit (EF-Hand protein superfamily)	Signal transduction mechanisms	CELLULAR PROCESSES AND SIGNALLING		IPR001300; IPR001300; IPR001300;	Peptidase C2, calpain, catalytic domain; Peptidase C2, calpain, catalytic domain; Peptidase C2, calpain, catalytic domain;
123460	6		12.3058	12.2061	12.6468	12.6697	12.5041	12.5618	12.4305	12.3079	12.1437	12.0628	-0.142667	-0.107878	-0.360381	-0.498993	-0.503048	-0.60687	-0.124675	-0.101856	0	0	0	0	-1	-1	0	0	-	22	112352	114371
67778	25		9.01663	9.07227	10.1246	10.0416	9.73306	9.90565	8.63661	8.39804	7.81875	8.59864	-0.391558	-0.135917	-1.91431	-1.307	-2.30586	-1.44292	0.380012	0.674229	0	0	-1	0	-1	-1	0	0	-	22	166734	167463				KOG1201	Hydroxysteroid 17-beta dehydrogese 11	Secondary metabolites biosynthesis, transport and catabolism	METABOLISM		IPR002347;	Glucose/ribitol dehydrogenase;
123468	15		9.61802	9.16447	11.6872	11.7175	11.2121	10.9859	8.38627	8.2502	8.24112	8.89848	-0.475122	-0.73158	-2.97093	-2.08744	-3.44605	-2.81902	1.23175	0.914264	0	0	-1	-1	-1	-1	0	0	+	22	168107	169559				KOG2550	IMP dehydrogese/GMP reductase	Nucleotide transport and metabolism	METABOLISM	Dioxygenases related to 2-nitropropane dioxygenase	IPR004136;	2-nitropropane dioxygenase, NPD;
67541	16		7.20409	7.37865	8.92474	8.50959	7.50898	8.02227	7.37192	7.41773	7.111	6.80629	-1.41576	-0.487316	-0.397979	-1.21598	-1.81374	-1.7033	-0.167832	-0.0390801	0	0	0	0	-1	-1	0	0	-	22	197293	198925				KOG0254	Predicted transporter (major facilitator superfamily)	General function prediction only	POORLY CHARACTERIZED		IPR003663; IPR005828;	Sugar/inositol transporter; General substrate transporter;
123473	19		13.647	13.7508	13.9911	13.8791	13.6796	14.0047	13.8104	13.9458	13.3057	13.359	-0.31148	0.12564	-0.373869	-0.645735	-0.685348	-0.520095	-0.163414	-0.194982	0	0	0	-1	-1	-1	0	0	+	22	206600	208507				KOG0253	Syptic vesicle transporter SV2 (major facilitator superfamily)	General function prediction only	POORLY CHARACTERIZED		IPR011701;	Major facilitator superfamily MFS-1;
81070	42		13.2364	13.1386	12.7756	12.8482	12.9953	12.901	13.337	13.3232	13.4052	13.2627	0.219649	0.0528004	0.409892	0.361622	0.629541	0.414422	-0.100607	-0.18465	0	0	1	0	1	1	0	0	+	22	210132	212026				KOG2195	Transferrin receptor and related proteins containing the protease-associated (PA) domain	Posttranslational modification, protein turnover, chaperones	CELLULAR PROCESSES AND SIGNALLING	aminopeptidase	IPR003137; IPR003137; IPR007484;	Protease-associated domain, PA; Protease-associated domain, PA; Peptidase M28;
110761	16	27	11.9839	11.9909	13.7885	13.786	12.8353	12.9235	11.9677	11.9972	11.9117	12.1398	-0.953206	-0.86255	-0.923601	-0.783695	-1.87681	-1.64625	0.0161458	-0.00629991	-1	-1	-1	-1	-1	-1	0	0	-	22	212846	214151				KOG3071	Fatty acyl-CoA elongase/Polyunsaturated fatty acid specific elongation enzyme	Lipid transport and metabolism	METABOLISM
67692	16		6.77228	6.74426	8.71428	9.33359	7.17289	7.13569	6.67071	6.64406	6.77526	6.47615	-1.54139	-2.1979	-0.397631	-0.659538	-1.93902	-2.85744	0.101576	0.1002	0	-1	0	0	-1	-1	0	0	+	22	256670	258284				KOG0255	Syptic vesicle transporter SVOP and related transporters (major facilitator superfamily)	General function prediction only	POORLY CHARACTERIZED		IPR011701;	Major facilitator superfamily MFS-1;
81082	49		6.88934	6.88564	5.93805	6.30146	6.05823	6.03444	8.46532	9.41146	10.8072	9.21081	0.120176	-0.267022	4.74902	3.17637	4.8692	2.90935	-1.57598	-2.52582	0	0	1	1	1	1	0	0	+	22	301131	302204				KOG0224	Aquaporin (major intrinsic protein family)	Carbohydrate transport and metabolism	METABOLISM		IPR000425; IPR000425; IPR000425; IPR012269; IPR000425;	Major intrinsic protein; Major intrinsic protein; Major intrinsic protein; Aquaporin; Major intrinsic protein;
81087	43		12.5202	12.8177	7.21176	7.12625	8.39808	8.49956	13.5242	13.4755	12.7311	11.5147	1.18632	1.37331	4.33301	3.01518	5.51933	4.3885	-1.004	-0.657757	0	1	1	1	1	1	0	0	-	22	330175	332154				KOG2195	Transferrin receptor and related proteins containing the protease-associated (PA) domain	Posttranslational modification, protein turnover, chaperones	CELLULAR PROCESSES AND SIGNALLING		IPR003137; IPR003137; IPR007484;	Protease-associated domain, PA; Protease-associated domain, PA; Peptidase M28;
81097	12		11.1861	11.0353	12.6309	12.7563	12.7593	12.6088	11.1724	11.1531	11.5082	12.2495	0.128464	-0.147551	-1.25117	-0.359325	-1.12271	-0.506876	0.0137248	-0.117747	0	0	-1	0	-1	-1	0	0	-	22	351497	353149				KOG1607	Protein transporter of the TRAM (translocating chain-associating membrane) superfamily	Intracellular trafficking, secretion, and vesicular transport	CELLULAR PROCESSES AND SIGNALLING		IPR006634; IPR006634; IPR013599;	TRAM/LAG1/CLN8 homology domain; TRAM/LAG1/CLN8 homology domain; TRAM1-like protein;
51365	43		14.8315	14.946	13.5054	13.82	14.3661	14.3274	15.235	15.1079	14.8255	14.4697	0.860638	0.507447	0.459487	0.142298	1.32013	0.649746	-0.403486	-0.16183	1	0	0	0	1	1	0	0	-	22	425891	428793				KOG4266	Subtilisin kexin isozyme-1/site 1 protease, subtilase superfamily	Posttranslational modification, protein turnover, chaperones	CELLULAR PROCESSES AND SIGNALLING		IPR003137; IPR000209; IPR000209; IPR000209; IPR003137; IPR010435;	Protease-associated domain, PA; Peptidase S8/S53, subtilisin/kexin/sedolisin; Peptidase S8/S53, subtilisin/kexin/sedolisin; Peptidase S8/S53, subtilisin/kexin/sedolisin; Protease-associated domain, PA; Peptidase S8A, DUF1034 C-terminal;
110830	6		7.36691	7.58261	9.00599	8.51124	8.27814	7.42959	7.22441	7.12188	7.08731	7.00483	-0.727849	-1.08165	-1.19083	-0.424764	-1.91868	-1.50641	0.142505	0.460721	0	0	-1	0	-1	-1	0	0	-	22	434522	434970
81122	40		11.5736	11.6536	8.5252	7.81675	7.76734	6.62424	10.0043	9.83802	10.7437	9.21099	-0.757859	-1.19251	2.97633	2.58675	2.21847	1.39424	1.56923	1.81554	0	0	1	1	1	0	0	0	-	22	438078	440004
67752	49		11.5958	11.854	11.3999	11.1971	11.0181	11.5619	12.2327	12.2496	13.0345	12.8008	-0.381858	0.364851	2.01646	1.23889	1.6346	1.60374	-0.636897	-0.395613	0	0	1	1	1	1	0	0	+	22	479526	481526				KOG0254	Predicted transporter (major facilitator superfamily)	General function prediction only	POORLY CHARACTERIZED		IPR003663; IPR005828;	Sugar/inositol transporter; General substrate transporter;
67597	9		6.99796	7.0874	6.94798	7.21348	10.8081	13.88	7.09624	7.65682	11.3772	14.2207	3.86013	6.66653	0.569048	0.340677	4.42918	7.00721	-0.0982785	-0.569419	1	1	0	0	1	1	0	0	-	22	481978	483685									IPR013027;	FAD-dependent pyridine nucleotide-disulphide oxidoreductase;
110843	9		7.55638	7.75475	7.85205	7.89147	8.03354	8.43406	7.76121	7.57552	9.10537	9.85024	0.18149	0.54259	1.07183	1.41618	1.25332	1.95877	-0.204832	0.179229	0	0	0	1	1	1	0	0	-	22	484812	486528				KOG3764	Vesicular amine transporter	Intracellular trafficking, secretion, and vesicular transport	CELLULAR PROCESSES AND SIGNALLING		IPR011701;	Major facilitator superfamily MFS-1;
110866	13		12.4411	12.3481	13.1826	13.0056	13.0039	12.8579	12.5131	12.4383	12.3369	12.3484	-0.178714	-0.147776	-0.666915	-0.509498	-0.845629	-0.657274	-0.0719998	-0.0902297	0	0	-1	0	-1	-1	0	0	+	23	8838	10146									IPR010168; IPR002933; IPR011650;	Peptidase M20D, amidohydrolase; Peptidase M20; Peptidase M20, dimerisation;
33371	15		6.73242	6.66873	7.56683	8.45227	6.97673	7.19811	6.77103	6.67922	6.51591	6.50106	-0.590105	-1.25416	-0.460819	-0.697046	-1.05092	-1.95121	-0.038614	-0.010487	0	-1	0	0	-1	-1	0	0	+	23	11311	11929									IPR013078;	Histidine phosphatase superfamily, clade-1;
68019	26		6.93871	6.98491	9.71842	10.252	9.95039	10.0496	8.81458	9.03316	8.20828	8.88618	0.231967	-0.202419	-1.74211	-1.16337	-1.51015	-1.36579	-1.87587	-2.04825	0	0	-1	0	-1	-1	-1	-1	+	23	15439	16234				KOG3798	Predicted Zn-dependent hydrolase (beta-lactamase superfamily)	General function prediction only	POORLY CHARACTERIZED
110880	11		10.051	9.83857	10.8066	11.7546	11.6747	12.2123	9.84982	10.1267	9.37099	9.9811	0.868151	0.457657	-2.30374	-2.23115	-1.43559	-1.77349	0.201181	-0.288154	0	0	-1	-1	0	-1	0	0	-	23	45533	46007
81150	13		10.1179	9.92084	11.0584	11.171	10.9988	10.9336	10.2343	10.0006	9.99729	10.1432	-0.0595926	-0.237424	-1.00151	-0.790368	-1.06111	-1.02779	-0.116362	-0.0797564	0	0	-1	0	-1	-1	0	0	+	23	92501	94115									IPR006076;	FAD dependent oxidoreductase;
27706	16		9.20192	9.3197	11.3482	11.163	9.87404	10.2645	8.72274	8.56526	8.16619	8.29266	-1.47412	-0.898514	-1.70786	-1.97187	-3.18197	-2.87038	0.479176	0.754438	0	0	-1	-1	-1	-1	0	0	+	23	100097	102011				KOG0157	Cytochrome P450 CYP4/CYP19/CYP26 subfamilies	Lipid transport and metabolism	METABOLISM		IPR001128; IPR001128;	Cytochrome P450; Cytochrome P450;
110901	15		8.84383	8.96955	10.5295	10.7905	9.63034	10.1109	8.52819	8.39717	8.11266	8.00448	-0.899143	-0.679611	-1.51768	-2.1064	-2.41682	-2.78601	0.315639	0.572377	0	0	-1	-1	-1	-1	0	0	+	23	103358	105426								fungal specific transcription factor domain-containing protein	IPR007219;	Transcription factor, fungi;
123538	42		14.0804	14.1076	13.0422	13.6536	13.7563	14.1212	14.093	14.1018	14.138	14.0948	0.714109	0.467613	0.381717	-0.0264686	1.09583	0.441145	-0.0126279	0.00580069	1	0	0	0	1	1	0	0	+	23	199013	201055	Glycoside hydrolase	72	Candidate beta-1 3-glucanosyltransferase					candidate membrane-bound b-1,3-glucanosyltransglycosylase, Glycoside Hydrolase Family 72	IPR004886;	Glycolipid anchored surface protein GAS1;
5403	16		10.8053	10.7783	11.4513	11.3326	11.2086	11.1482	10.8453	10.7252	10.7967	10.7851	-0.242767	-0.184448	-0.411921	-0.363149	-0.654688	-0.547597	-0.0399659	0.0531136	0	0	0	0	-1	-1	0	0	+	23	201449	202575				KOG1681	Enoyl-CoA isomerase	Lipid transport and metabolism	METABOLISM		IPR001753;	Crotonase, core;
110931	13		10.0676	10.1123	10.9207	10.941	10.4596	10.7261	9.89436	10.0008	9.93908	9.87178	-0.461162	-0.214944	-0.520484	-0.854319	-0.981646	-1.06926	0.173229	0.11152	0	0	0	-1	-1	-1	0	0	-	23	202745	203129				KOG3451	Uncharacterized conserved protein	Function unknown	POORLY CHARACTERIZED		IPR009400;	Nucleotide excision repair, TFIIH, subunit TTDA;
123539	13		11.8607	11.8232	12.9418	12.9456	12.1577	12.7899	11.6677	11.6201	11.155	11.9037	-0.784072	-0.155635	-1.00276	-0.88623	-1.78683	-1.04187	0.193015	0.203085	0	0	-1	-1	-1	-1	0	0	+	23	204458	205035
67907	15		8.88668	8.61892	11.0336	11.6539	10.1692	10.1273	7.98401	8.04102	9.03722	8.97013	-0.864436	-1.52658	-1.13198	-1.15722	-1.99642	-2.68379	0.902665	0.577905	0	-1	-1	-1	-1	-1	0	0	+	23	382322	383064
81271	45		11.3809	11.4857	10.7636	10.3826	10.8027	10.7951	11.9003	12.0685	12.4319	12.2485	0.0390989	0.41255	1.62922	1.4534	1.66832	1.86595	-0.519383	-0.58278	0	0	1	1	1	1	0	0	+	23	402101	404145				KOG0024	Sorbitol dehydrogese	Secondary metabolites biosynthesis, transport and catabolism	METABOLISM	xdh1, involved in xylose utilisation pathway, xylitol dehydrogenase	IPR002328; IPR002085; IPR002085; IPR013154; IPR013149;	Alcohol dehydrogenase, zinc-containing, conserved site; Alcohol dehydrogenase superfamily, zinc-containing; Alcohol dehydrogenase superfamily, zinc-containing; Alcohol dehydrogenase GroES-like; Alcohol dehydrogenase, C-terminal;
41035	45		14.068	13.865	11.9762	11.7725	11.525	11.7226	14.0489	14.1775	14.3858	13.92	-0.451178	-0.0499357	2.86078	2.19741	2.4096	2.14748	0.0191026	-0.312484	0	0	1	1	1	1	0	0	+	23	406393	407375				KOG3227	Calcium-responsive transcription coactivator	Transcription	INFORMATION STORAGE AND PROCESSING	hypothetical G-protein coupled receptor protein
68036	42		13.7531	13.5759	12.4471	12.3538	13.0113	13.7377	13.3292	13.323	13.7437	14.3795	0.564141	1.38392	0.732426	0.64182	1.29657	2.02574	0.423881	0.252907	0	1	0	0	1	1	0	0	+	23	412173	413905				KOG0053	Cystathionine beta-lyases/cystathionine gamma-synthases	Amino acid transport and metabolism	METABOLISM	MetC, Cystathionine beta-lyases/cystathionine gamma-synthases	IPR000277;	Cys/Met metabolism, pyridoxal phosphate-dependent enzyme;
72379	50		9.99061	10.4003	10.809	10.484	10.7818	10.8283	10.8326	10.9804	14.303	13.258	-0.0272274	0.3443	3.52123	2.42966	3.49401	2.77396	-0.841981	-0.580046	0	0	1	1	1	1	0	0	+	23	444132	448277				KOG1217	Fibrillins and related proteins containing Ca2+-binding EGF-like domains	Signal transduction mechanisms	CELLULAR PROCESSES AND SIGNALLING	hypothetical proteinase inhibitor with similarity to the H. lixii conidiospore surface protein cmp1	IPR000737; IPR000737; IPR000737; IPR000737; IPR000737; IPR000737; IPR000737; IPR000737;	Proteinase inhibitor I7, squash; Proteinase inhibitor I7, squash; Proteinase inhibitor I7, squash; Proteinase inhibitor I7, squash; Proteinase inhibitor I7, squash; Proteinase inhibitor I7, squash; Proteinase inhibitor I7, squash; Proteinase inhibitor I7, squash;
67938	13		9.14008	8.91357	9.69454	10.2074	9.40608	10.0302	8.98699	9.01023	8.80806	9.24554	-0.288463	-0.177224	-0.598018	-0.784661	-0.886481	-0.961885	0.153086	-0.0966511	0	0	0	0	-1	-1	0	0	-	23	448861	449752				KOG0725	Reductases with broad range of substrate specificities	General function prediction only	POORLY CHARACTERIZED		IPR002198; IPR002347; IPR002198;	Short-chain dehydrogenase/reductase SDR; Glucose/ribitol dehydrogenase; Short-chain dehydrogenase/reductase SDR;
81296	43		13.335	13.2553	11.8028	11.5942	12.0179	11.845	12.9579	13.036	12.8652	12.5545	0.215089	0.250811	0.847297	0.709481	1.06239	0.960292	0.377137	0.219281	0	0	1	1	1	1	0	0	-	23	471159	472120				KOG1596	Fibrillarin and related nucleolar R-binding proteins	RNA processing and modification	INFORMATION STORAGE AND PROCESSING
111048	15		7.08263	7.00032	8.00916	8.19196	7.63577	7.45828	7.14551	6.9486	6.91062	6.98465	-0.373393	-0.733687	-0.725144	-0.473628	-1.09854	-1.20731	-0.0628752	0.0517204	0	0	0	0	-1	-1	0	0	-	24	108556	109627									IPR000537;	UbiA prenyltransferase;
111049	15		7.45152	7.83202	8.93621	9.26528	8.53485	8.1554	7.34589	7.29333	7.44203	7.21018	-0.40136	-1.10988	-1.09282	-0.945223	-1.49418	-2.0551	0.105636	0.538684	0	0	0	0	-1	-1	0	0	+	24	110606	112886				KOG0157	Cytochrome P450 CYP4/CYP19/CYP26 subfamilies	Lipid transport and metabolism	METABOLISM		IPR001128; IPR001128; IPR001128;	Cytochrome P450; Cytochrome P450; Cytochrome P450;
23171	45		13.072	13.0507	11.0143	12.4922	11.2545	11.8537	13.0962	13.0825	13.5771	13.6277	0.240198	-0.63853	2.32264	1.77396	2.56284	1.13543	-0.0241855	-0.0317787	0	0	1	1	1	0	0	0	+	24	123560	193078				KOG1178	Non-ribosomal peptide synthetase/alpha-aminoadipate reductase and related enzymes	Secondary metabolites biosynthesis, transport and catabolism	METABOLISM		IPR006163; IPR006163; IPR006163; IPR006163; IPR006163; IPR006163; IPR006163; IPR006163; IPR006163; IPR006163; IPR006163; IPR006163; IPR006163; IPR006163; IPR006163; IPR006163; IPR006163; IPR006163; IPR006163; IPR000873; IPR000873; IPR000873; IPR000873; IPR000873; IPR000873; IPR000873; IPR000873; IPR000873; IPR000873; IPR000873; IPR000873; IPR000873; IPR000873; IPR000873; IPR000873; IPR000873; IPR…	Phosphopantetheine-binding; Phosphopantetheine-binding; Phosphopantetheine-binding; Phosphopantetheine-binding; Phosphopantetheine-binding; Phosphopantetheine-binding; Phosphopantetheine-binding; Phosphopantetheine-binding; Phosphopantetheine-binding; Phosphopantetheine-binding; Phosphopantetheine-binding; Phosphopantetheine-binding; Phosphopantetheine-binding; Phosphopantetheine-binding; Phospho…
111053	13		10.376	10.0755	12.6609	12.8224	12.3888	12.7094	11.0658	11.0007	11.0561	11.6901	-0.272125	-0.113057	-1.33269	-1.01926	-1.60482	-1.13231	-0.68982	-0.925218	0	0	-1	0	-1	-1	0	0	-	24	193442	195396				KOG4197	FOG: PPR repeat	General function prediction only	POORLY CHARACTERIZED		IPR003695;	Ppx/GppA phosphatase;
68122	38	28	13.3057	13.2227	13.2096	12.0003	12.7009	11.2889	13.2168	13.1238	12.2642	10.9556	-0.508696	-0.711411	-0.436738	-0.333327	-0.945435	-1.04474	0.088866	0.098919	0	0	0	0	-1	-1	0	0	-	24	208193	209718				KOG2533	Permease of the major facilitator superfamily	Carbohydrate transport and metabolism	METABOLISM		IPR011701;	Major facilitator superfamily MFS-1;
123614	43		14.1708	14.1086	13.2562	12.7893	13.3455	13.0112	14.1919	14.1574	14.0486	13.5987	0.0893548	0.221929	0.703112	0.587454	0.792467	0.809384	-0.0211592	-0.0487994	0	0	1	1	1	1	0	0	+	24	220519	221116				KOG4157	beta-1,6-N-acetylglucosaminyltransferase, contains WSC domain	Posttranslational modification, protein turnover, chaperones	CELLULAR PROCESSES AND SIGNALLING
123616	45		13.3504	13.5349	11.1604	11.3076	11.2477	11.6122	13.8156	13.8991	14.1206	14.0187	0.0872706	0.304645	2.87299	2.40648	2.96026	2.71112	-0.465191	-0.364238	0	0	1	1	1	1	0	0	-	24	229182	229916
111074	2		11.6373	11.5894	12.169	12.1126	12.2882	11.9133	11.6563	11.6431	11.5661	11.5771	0.119155	-0.199214	-0.722105	-0.3362	-0.60295	-0.535413	-0.0189705	-0.0537768	0	0	-1	0	-1	-1	0	0	+	24	244035	245584				KOG2958	Galactose-1-phosphate uridylyltransferase	Energy production and conversion	METABOLISM	gal7, galactose-1-phosphate uridylyltransferase	IPR001937; IPR001937; IPR001937; IPR001937; IPR001937; IPR005849; IPR005850;	Galactose-1-phosphate uridyl transferase, class I; Galactose-1-phosphate uridyl transferase, class I; Galactose-1-phosphate uridyl transferase, class I; Galactose-1-phosphate uridyl transferase, class I; Galactose-1-phosphate uridyl transferase, class I; Galactose-1-phosphate uridyl transferase, N-terminal; Galactose-1-phosphate uridyl transferase, C-terminal;
68207	19		11.746	11.6497	11.9305	11.8961	11.7963	11.7415	11.8676	11.7259	11.1752	11.2453	-0.134173	-0.154602	-0.621103	-0.49618	-0.755275	-0.650782	-0.121552	-0.0761808	0	0	-1	0	-1	-1	0	0	-	24	259391	259989
68348	49		11.9806	12.0104	11.8763	12.1098	11.9289	12.1321	12.4449	12.5838	12.7722	12.8708	0.0525565	0.0223144	0.843307	0.738675	0.895863	0.760989	-0.464284	-0.57341	0	0	1	1	1	1	0	0	+	24	287496	288595									IPR013217;	Methyltransferase type 12;
111094	43		8.8558	8.90239	7.95021	7.62413	8.15367	8.43156	9.51333	9.2326	8.94391	8.6102	0.20346	0.807434	0.790237	0.178644	0.993697	0.986078	-0.657526	-0.330216	0	0	0	0	1	1	0	0	-	24	293398	294326								candidate carbohydrate-binding protein, Carbohydrate-Binding Module Family 13	IPR000772; IPR000772;	Ricin B lectin; Ricin B lectin;
27948	6		13.3865	13.3772	13.8943	13.8288	13.6509	13.5288	13.1636	13.073	13.3236	13.202	-0.243371	-0.300029	-0.327282	-0.326823	-0.570653	-0.626852	0.222896	0.304128	0	0	0	0	-1	-1	0	0	+	24	323428	324687				KOG2641	Predicted seven transmembrane receptor - rhodopsin family	Signal transduction mechanisms	CELLULAR PROCESSES AND SIGNALLING	hypothetical seven transmembrane receptor - rhodopsin type	IPR005178;	Protein of unknown function DUF300;
123636	12	29	13.0109	13.0098	13.6481	13.6805	13.5041	13.6446	12.8761	12.8212	12.9714	13.1616	-0.144002	-0.035842	-0.532758	-0.483018	-0.67676	-0.51886	0.1348	0.188647	0	0	-1	-1	-1	-1	0	0	-	24	326708	328643				KOG4157	beta-1,6-N-acetylglucosaminyltransferase, contains WSC domain	Posttranslational modification, protein turnover, chaperones	CELLULAR PROCESSES AND SIGNALLING		IPR002889;	Carbohydrate-binding WSC;
v1_2_14332	12	29	11.7525	11.7394	12.6326	12.7059	12.5014	12.736	11.5966	11.5196	11.7494	11.9955	-0.131215	0.0300658	-0.751947	-0.740448	-0.883162	-0.710382	0.155837	0.219777	0	0	-1	-1	-1	-1	0	0	+	24	328840	329016
111102	12	29	10.9485	10.8106	11.8294	12.1706	11.9699	12.0475	10.9629	10.941	11.0852	11.3285	0.140505	-0.123086	-0.884707	-0.71898	-0.744202	-0.842066	-0.0143477	-0.130362	0	0	-1	-1	-1	-1	0	0	+	24	336644	337619				KOG4306	Glycosylphosphatidylinositol-specific phospholipase C	Signal transduction mechanisms	CELLULAR PROCESSES AND SIGNALLING	hypothetical phospholipase C	IPR000909; IPR000909; IPR000909;	Phospholipase C, phosphatidylinositol-specific , X domain; Phospholipase C, phosphatidylinositol-specific , X domain; Phospholipase C, phosphatidylinositol-specific , X domain;
51650	42		14.6295	14.5707	13.2786	13.1349	13.6227	13.7327	14.4985	14.4574	14.5834	14.3837	0.344066	0.597796	0.960701	0.650997	1.30477	1.24879	0.130925	0.113275	0	0	1	0	1	1	0	0	-	24	343816	347050				KOG1134	Uncharacterized conserved protein	General function prediction only	POORLY CHARACTERIZED		IPR003864;	Protein of unknown function DUF221;
68336	25		7.3021	7.26462	7.54501	7.96298	7.69813	7.6855	7.26416	7.04946	6.858	7.01804	0.153111	-0.277479	-0.840129	-0.66746	-0.687018	-0.944939	0.0379458	0.215159	0	0	-1	0	-1	-1	0	0	-	24	384601	385813				KOG1575	Voltage-gated shaker-like K+ channel, subunit beta/KCB	Energy production and conversion	METABOLISM		IPR001395; IPR001395;	Aldo/keto reductase; Aldo/keto reductase;
111119	15		7.34692	7.19174	9.30089	8.838	8.35519	8.374	7.03719	6.8152	7.19558	7.17438	-0.945705	-0.463997	-1.15961	-1.19962	-2.10531	-1.66362	0.309732	0.376538	0	0	-1	-1	-1	-1	0	0	+	24	386595	387558								Basic-leucine zipper (bZIP) transcription factor	IPR004827;	Basic-leucine zipper (bZIP) transcription factor;
68161	16		7.77631	8.0094	9.95644	9.73964	9.13892	8.99477	7.72044	7.52143	8.04608	7.80476	-0.817522	-0.744868	-1.09283	-1.19001	-1.91035	-1.93488	0.0558707	0.487971	0	0	-1	-1	-1	-1	0	0	-	24	388233	389112				KOG1515	Arylacetamide deacetylase	Defense mechanisms	CELLULAR PROCESSES AND SIGNALLING		IPR013094;	Alpha/beta hydrolase fold-3;
111126	16		6.85854	6.95346	7.80038	8.6704	7.11347	7.14559	6.84268	6.71643	6.76803	6.42591	-0.686901	-1.52481	-0.345444	-0.719678	-1.03234	-2.24449	0.0158557	0.237028	0	-1	0	0	-1	-1	0	0	-	24	399811	403919				KOG1001	Helicase-like transcription factor HLTF/D helicase RAD5, DEAD-box superfamily	Transcription	INFORMATION STORAGE AND PROCESSING		IPR001841; IPR001841; IPR011545; IPR001650; IPR000330; IPR001650;	Zinc finger, RING-type; Zinc finger, RING-type; DNA/RNA helicase, DEAD/DEAH box type, N-terminal; DNA/RNA helicase, C-terminal; SNF2-related; DNA/RNA helicase, C-terminal;
111138	12		10.7356	10.9897	11.4509	12.0837	11.7695	12.2118	11.0688	11.0392	10.6539	11.1241	0.318566	0.128166	-1.11561	-1.08768	-0.797041	-0.959517	-0.333133	-0.0495297	0	0	-1	-1	0	-1	0	0	+	24	433646	436615	Glycoside hydrolase	95	Candidate alpha-L-fucosidase
123655	28		12.6698	12.6267	12.3221	12.2333	12.0795	12.0263	12.7673	12.8784	12.9341	12.5007	-0.242652	-0.206976	0.854627	0.474357	0.611975	0.26738	-0.0974989	-0.251674	0	0	1	1	1	0	0	0	+	24	479758	481012				KOG1620	Inositol polyphosphate multikise, component of the ARGR transcription regulatory complex	Transcription	INFORMATION STORAGE AND PROCESSING	Protein involved in regulation of arginine-responsive genes	IPR005522;	Inositol polyphosphate kinase;
123658	49		13.2861	13.2092	12.9618	12.8519	13.2949	13.3922	13.6141	13.521	13.6841	13.6818	0.333035	0.540339	0.389276	0.289589	0.722312	0.829928	-0.328007	-0.311793	0	1	0	0	1	1	0	0	-	24	490652	496857									IPR003191;	Guanylate-binding protein, C-terminal;
51686	13		12.7907	12.8307	13.7417	13.7415	13.2743	13.4622	12.5514	12.7243	12.484	12.9813	-0.467327	-0.279336	-0.790387	-0.480891	-1.25771	-0.760227	0.239291	0.106427	0	0	-1	0	-1	-1	0	0	+	25	8874	10026				KOG3043	Predicted hydrolase related to dienelactone hydrolase	General function prediction only	POORLY CHARACTERIZED		IPR002925;	Dienelactone hydrolase;
v1_2_14557	42	30	13.0065	12.975	11.069	9.75685	11.6932	11.2339	12.7438	12.9906	13.2419	12.7777	0.624155	1.47701	1.54878	1.54388	2.17293	3.0209	0.262711	-0.0155807	0	1	1	1	1	1	0	0	+	25	25237	25482
v1_2_14484	42	30	13.2012	13.2065	11.344	10.0861	11.9648	11.4928	12.944	13.2258	13.4903	13.0729	0.620774	1.40674	1.52548	1.58012	2.14626	2.98686	0.257172	-0.019386	0	1	1	1	1	1	0	0	+	25	25561	25845
v1_2_14504	42	30	13.2477	13.2784	11.5683	10.2737	12.1028	11.6697	13.0177	13.2847	13.5869	13.1718	0.534523	1.39599	1.48413	1.5021	2.01865	2.89809	0.229949	-0.00627775	0	1	1	1	1	1	0	0	+	25	25918	26493
81454	13		11.0577	11.1681	11.6259	11.4797	11.4615	11.3415	10.8851	10.8484	10.6905	10.9671	-0.164455	-0.138212	-0.770969	-0.374401	-0.935424	-0.512613	0.172664	0.319733	0	0	-1	0	-1	-1	0	0	-	25	66082	67715				KOG1592	Asparagise	Amino acid transport and metabolism	METABOLISM		IPR000246; IPR000246; IPR000246;	Peptidase T2, asparaginase 2; Peptidase T2, asparaginase 2; Peptidase T2, asparaginase 2;
v1_2_39449	25		11.6206	11.4251	12.1405	12.3096	11.7983	11.6545	11.2875	11.2017	10.796	11.2072	-0.342224	-0.655152	-1.0023	-0.447276	-1.34452	-1.10243	0.333056	0.223396	0	0	-1	0	-1	-1	0	0	-	25	68275	70244
123681	19		13.409	13.4393	13.7122	13.6172	13.5424	13.5193	13.3289	13.3422	13.1133	13.1985	-0.169838	-0.0978493	-0.429068	-0.320837	-0.598906	-0.418686	0.0800791	0.0971082	0	0	-1	0	-1	-1	0	0	+	25	130549	131869				KOG1209	1-Acyl dihydroxyacetone phosphate reductase and related dehydrogeses	Secondary metabolites biosynthesis, transport and catabolism	METABOLISM	similar to oxidoreductase, short chain dehydrogenase/reductase family	IPR002347; IPR002198;	Glucose/ribitol dehydrogenase; Short-chain dehydrogenase/reductase SDR;
68492	42		12.8454	12.9318	12.1759	11.5534	12.074	11.9182	12.6834	12.7153	12.8855	12.7526	-0.101911	0.364759	0.811514	0.834454	0.709604	1.19921	0.162026	0.216531	0	0	1	1	1	1	0	0	+	25	153221	154537				KOG2210	Oxysterol-binding protein	Signal transduction mechanisms	CELLULAR PROCESSES AND SIGNALLING		IPR000648; IPR000648; IPR000648; IPR000648;	Oxysterol-binding protein; Oxysterol-binding protein; Oxysterol-binding protein; Oxysterol-binding protein;
68582	28		13.8629	13.8087	13.1955	13.1894	13.1149	13.0035	13.5073	13.6001	13.6888	13.4052	-0.0806139	-0.185883	0.573956	0.401736	0.493342	0.215853	0.355601	0.208607	0	0	1	1	1	0	0	0	+	25	184341	186794								Conserved hypothetical protein, Shares significant amino acid sequence identity (E = 0.0) with yeast tRNA ligase (TRL1 gene product).	IPR012387; IPR012387; IPR012387; IPR012387;	tRNA ligase, fungi; tRNA ligase, fungi; tRNA ligase, fungi; tRNA ligase, fungi;
111236	42		12.9613	13.0358	8.94682	8.78921	10.489	10.3244	12.7537	12.8937	12.2798	11.5251	1.54216	1.53519	1.79078	1.20074	3.33295	2.73593	0.207562	0.142138	0	0	1	0	1	1	0	0	+	25	199103	199637				KOG3139	N-acetyltransferase	General function prediction only	POORLY CHARACTERIZED		IPR000182;	GCN5-related N-acetyltransferase;
68660	25		11.4526	11.3992	11.7191	11.7067	11.0223	10.912	10.9569	10.9525	10.8827	10.8455	-0.696782	-0.794668	-0.139532	-0.0665355	-0.836314	-0.861203	0.495734	0.446648	-1	-1	0	0	-1	-1	1	0	+	25	208615	209917
68588	25		11.0604	11.064	12.9068	12.8211	10.016	10.0838	8.33631	8.44487	7.99978	8.23905	-2.89076	-2.73732	-2.01622	-1.84476	-4.90699	-4.58207	2.7241	2.61913	-1	-1	-1	-1	-1	-1	1	1	+	25	213015	213828
23209	11		12.0282	12.0439	12.5807	12.6407	12.6809	12.7765	12.2617	12.3037	12.1526	12.3175	0.100196	0.135822	-0.528258	-0.459043	-0.428062	-0.323221	-0.233448	-0.259801	0	0	-1	-1	-1	0	0	0	-	25	214393	216898				KOG4419	5' nucleotidase	Nucleotide transport and metabolism	METABOLISM		IPR004843; IPR006179; IPR004843; IPR008334;	Metallo-dependent phosphatase; 5''-Nucleotidase/apyrase; Metallo-dependent phosphatase; 5''-Nucleotidase, C-terminal;
123713	45		13.0524	13.3193	12.4618	12.3584	12.2992	12.4952	13.263	13.3336	13.7331	13.5921	-0.162655	0.136887	1.43391	1.09682	1.27126	1.23371	-0.210616	-0.014296	0	0	1	0	1	1	0	0	+	25	309217	311725
81536	49		5.70043	5.86325	5.97274	6.40053	6.52829	5.943	12.8545	12.8816	12.8165	12.0525	0.555546	-0.457535	6.28819	6.10948	6.84374	5.65194	-7.15405	-7.01836	0	0	1	1	1	1	-1	-1	-	25	317841	321950				KOG0202	Ca2+ transporting ATPase	Inorganic ion transport and metabolism	METABOLISM	Cation transporting ATPase	IPR001757; IPR001757; IPR001757; IPR006414; IPR001757; IPR001757; IPR001757; IPR001757; IPR004014; IPR008250; IPR005834; IPR006068;	ATPase, P-type, K/Mg/Cd/Cu/Zn/Na/Ca/Na/H-transporter; ATPase, P-type, K/Mg/Cd/Cu/Zn/Na/Ca/Na/H-transporter; ATPase, P-type, K/Mg/Cd/Cu/Zn/Na/Ca/Na/H-transporter; ATPase, P-type, potassium/sodium efflux, fungal; ATPase, P-type, K/Mg/Cd/Cu/Zn/Na/Ca/Na/H-transporter; ATPase, P-type, K/Mg/Cd/Cu/Zn/Na/Ca/Na/H-transporter; ATPase, P-type, K/Mg/Cd/Cu/Zn/Na/Ca/Na/H-transporter; ATPase, P-type, K/Mg/Cd/Cu…
123718	15		13.6352	13.7843	15.2273	15.2315	14.7631	14.5469	7.99958	8.86093	8.8098	10.3786	-0.464186	-0.684516	-5.95331	-4.16836	-6.4175	-4.85287	5.63559	4.92336	0	0	-1	-1	-1	-1	1	1	-	25	329551	331622				KOG1303	Amino acid transporters	Amino acid transport and metabolism	METABOLISM	Transmembrane amino acid transporter	IPR013057;	Amino acid transporter, transmembrane;
68574	12		7.8996	7.85855	11.5804	12.1507	12.0658	12.165	7.75252	7.92047	8.59637	10.0693	0.485399	0.01429	-3.46945	-2.09563	-2.98405	-2.08134	0.147084	-0.0619231	0	0	-1	-1	-1	-1	0	0	+	25	362041	363340
68590	19		11.4417	11.4166	11.7937	11.9694	11.2097	11.9851	11.2567	11.0125	9.8572	10.5839	-0.583988	0.0157026	-1.35253	-1.40122	-1.93652	-1.38551	0.185047	0.404081	0	0	-1	-1	-1	-1	0	0	-	25	373643	374948				KOG0023	Alcohol dehydrogese, class V	Secondary metabolites biosynthesis, transport and catabolism	METABOLISM	alcohol dehydrogenase	IPR002328; IPR002085; IPR002085; IPR013154; IPR013149;	Alcohol dehydrogenase, zinc-containing, conserved site; Alcohol dehydrogenase superfamily, zinc-containing; Alcohol dehydrogenase superfamily, zinc-containing; Alcohol dehydrogenase GroES-like; Alcohol dehydrogenase, C-terminal;
68876	25		10.8885	10.6831	11.3603	11.5402	11.2719	11.0264	11.0286	10.7584	10.1434	10.4692	-0.088429	-0.513788	-1.12842	-0.55719	-1.21685	-1.07098	-0.140191	-0.0752568	0	0	-1	0	-1	-1	0	0	+	26	40977	41427
68843	49		12.1549	12.101	11.4801	11.4261	11.4456	11.7138	12.8129	12.776	12.5418	12.3944	-0.0345286	0.28765	1.09622	0.680622	1.06169	0.968272	-0.657995	-0.675072	0	0	1	1	1	1	-1	-1	-	26	86009	86814				KOG4826	C-8,7 sterol isomerase	Lipid transport and metabolism	METABOLISM		IPR007905; IPR007905;	Emopamil-binding; Emopamil-binding;
81609	33		12.6025	12.5956	12.8874	12.7188	12.4486	12.3861	12.7581	12.8897	12.2279	12.0574	-0.438832	-0.332771	-0.22065	-0.328684	-0.659482	-0.661456	-0.155568	-0.294108	0	0	0	0	-1	-1	0	0	-	26	95242	96624				KOG0498	K+-channel ERG and related proteins, contain PAS/PAC sensor domain	Signal transduction mechanisms	CELLULAR PROCESSES AND SIGNALLING	cellulose signaling associated protein ENVOY, env1	IPR000014;	PAS;
51893	43		14.5509	14.5334	13.5536	13.7444	14.1172	14.3992	14.5655	14.4964	14.486	14.5724	0.563645	0.654808	0.368771	0.173257	0.932416	0.828065	-0.0145605	0.037047	0	0	0	0	1	1	0	0	+	26	166418	170004				KOG2408	Peroxidase/oxygese	General function prediction only	POORLY CHARACTERIZED		IPR002007; IPR002007;	Haem peroxidase, animal; Haem peroxidase, animal;
111395	20		13.085	13.054	11.5995	11.4133	10.7284	10.7414	11.6625	11.4555	10.2285	10.3066	-0.871042	-0.671933	-0.49992	-0.434782	-1.37096	-1.10672	1.42242	1.59859	0	0	0	0	-1	-1	1	1	+	26	268609	269401									IPR000682;	Protein-L-isoaspartate(D-aspartate) O-methyltransferase;
34252	19		12.6273	12.6075	13.0655	13.2573	12.8186	12.9705	12.9678	12.8983	12.3511	12.3799	-0.246988	-0.286778	-0.467463	-0.59059	-0.714451	-0.877368	-0.340537	-0.290875	0	0	0	0	-1	-1	0	0	+	26	384634	385019
68812	42		14.3184	14.3069	13.8268	12.9965	13.8484	13.4402	14.9903	14.9692	15.3331	14.9913	0.0215432	0.443682	1.48469	1.55109	1.50624	1.99478	-0.6719	-0.662309	0	0	1	1	1	1	0	0	+	26	397066	399106				KOG0254	Predicted transporter (major facilitator superfamily)	General function prediction only	POORLY CHARACTERIZED		IPR005829; IPR003663; IPR005828;	Sugar transporter, conserved site; Sugar/inositol transporter; General substrate transporter;
111442	15		9.33916	9.16714	11.9385	11.6488	11.4286	10.29	9.58803	9.37207	8.76965	8.51162	-0.509942	-1.35885	-2.65894	-1.77834	-3.16888	-3.13719	-0.248867	-0.204935	0	0	-1	0	-1	-1	0	0	-	27	30118	30787
111444	25		7.11663	7.17371	7.48677	7.71359	7.39979	7.09133	7.08553	6.95304	6.82069	6.78848	-0.0869783	-0.622255	-0.579099	-0.302855	-0.666078	-0.92511	0.0310978	0.220669	0	0	0	0	-1	-1	0	0	-	27	38185	38445
69026	16		10.411	10.4784	12.814	12.5728	12.4259	11.9066	11.4336	10.9974	11.2512	11.0785	-0.388067	-0.666212	-1.17472	-0.828085	-1.56279	-1.4943	-1.02254	-0.519022	0	0	0	0	-1	-1	0	0	+	27	61358	63122				KOG0254	Predicted transporter (major facilitator superfamily)	General function prediction only	POORLY CHARACTERIZED	sugar transporter	IPR003663; IPR005828;	Sugar/inositol transporter; General substrate transporter;
123818	49		14.7364	14.8294	12.7181	12.8305	14.9891	15.1986	15.1363	15.104	15.6038	15.5279	2.27105	2.3681	0.614651	0.329211	2.8857	2.69731	-0.399923	-0.274589	1	1	0	0	1	1	0	0	+	27	125447	126446	Glycoside hydrolase	11	Endo-beta-1,4-xylanase xyn2					xylanase 2 (EC 3.2.1.8), Glycoside Hydrolase Family 11	IPR001137; IPR001137; IPR013319; IPR001137;	Glycoside hydrolase, family 11; Glycoside hydrolase, family 11; Glycoside hydrolase, family 11/12, catalytic domain; Glycoside hydrolase, family 11;
69066	21		9.59857	9.43468	9.22467	8.93586	10.3014	10.579	9.75115	9.48541	8.34968	9.05367	1.07674	1.64314	-1.95172	-1.52534	-0.874984	0.117806	-0.152583	-0.0507275	0	1	-1	-1	0	0	0	0	-	27	150522	151777									IPR000073;	Alpha/beta hydrolase fold-1;
5647	25		8.58071	8.1155	8.261	8.44271	9.10007	8.9211	7.94788	7.64988	6.97952	7.50842	0.839069	0.47839	-2.12055	-1.41268	-1.28148	-0.934291	0.632832	0.465626	0	0	-1	-1	-1	0	0	0	+	27	154283	155767								hypothetical GPCR, PTH11-type
5651	13		8.4865	8.35735	10.0805	10.307	10.3397	9.91904	8.84266	8.73565	8.71811	9.07164	0.259192	-0.387939	-1.62158	-0.847397	-1.36239	-1.23534	-0.356162	-0.378297	0	0	-1	0	-1	-1	0	0	+	27	173559	174213
69077	27		10.1999	10.2703	9.3034	9.86519	10.1021	10.3983	10.2857	10.253	10.1439	10.4449	0.798679	0.533155	0.0418686	0.0465238	0.840547	0.579679	-0.0858134	0.0173126	1	0	0	0	1	1	0	0	-	27	185258	186656									IPR001138;	Fungal transcriptional regulatory protein, N-terminal;
72488	15		8.29821	8.40891	10.1851	10.1591	9.36865	9.02225	7.55125	7.65487	8.44919	7.74237	-0.816451	-1.13684	-0.919454	-1.27988	-1.73591	-2.41672	0.746957	0.754037	0	0	0	0	-1	-1	0	0	-	27	187515	189902	Glycoside hydrolase	95	Candidate alpha-L-fucosidase					related to a bacterial a-L-fucosidase, Glycoside Hydrolase Family 95
5656	20		10.3363	10.3537	10.804	10.4721	9.57568	9.34195	9.25057	9.01804	8.73934	8.62435	-1.2283	-1.13011	-0.836344	-0.717598	-2.06464	-1.84771	1.08576	1.33569	-1	-1	-1	0	-1	-1	1	1	+	27	191211	192813				KOG0254	Predicted transporter (major facilitator superfamily)	General function prediction only	POORLY CHARACTERIZED		IPR005829; IPR003663; IPR005828;	Sugar transporter, conserved site; Sugar/inositol transporter; General substrate transporter;
68973	6		8.30914	8.13922	8.9856	8.68948	8.29209	8.62039	8.15125	8.09249	7.91013	7.94624	-0.693506	-0.0690874	-0.381959	-0.674149	-1.07547	-0.743237	0.157883	0.0467298	0	0	0	0	-1	-1	0	0	+	27	202989	204501				KOG1378	Purple acid phosphatase	Carbohydrate transport and metabolism	METABOLISM		IPR004843; IPR004843;	Metallo-dependent phosphatase; Metallo-dependent phosphatase;
111514	13		7.42563	7.2358	7.86928	8.28025	7.42012	7.95606	7.52329	7.48345	7.04291	7.29019	-0.449166	-0.324186	-0.377209	-0.665871	-0.826376	-0.990058	-0.0976527	-0.247654	0	0	0	0	-1	-1	0	0	+	27	205802	207035
111516	26		11.6046	11.5711	12.2607	12.3794	12.2036	12.3562	11.5999	11.6883	11.3043	11.6202	-0.0571112	-0.0232459	-0.899323	-0.735955	-0.956434	-0.7592	0.00462728	-0.117223	0	0	-1	-1	-1	-1	0	0	+	27	210605	212325
111527	43		11.8165	11.983	10.0163	10.0953	9.99141	10.5997	11.9495	11.8069	11.1373	11.1506	-0.0248796	0.504343	1.14592	0.550961	1.12104	1.0553	-0.13308	0.176093	0	0	1	0	1	1	0	0	+	27	235387	235997
81756	42		14.5697	14.5285	14.0263	13.6855	14.1928	14.0669	14.3588	14.4303	14.7019	14.4888	0.166579	0.381449	0.509102	0.421839	0.675681	0.803289	0.210896	0.0981496	0	0	1	0	1	1	0	0	+	27	250496	251964
69064	19		9.76177	9.99583	10.4097	10.1784	10.2471	9.99124	9.79817	10.0263	9.78064	9.41128	-0.162645	-0.187185	-0.466414	-0.579965	-0.629058	-0.76715	-0.0364042	-0.0304228	0	0	0	0	-1	-1	0	0	+	27	279059	279935				KOG4533	Uncharacterized conserved protein	Function unknown	POORLY CHARACTERIZED
68988	26		8.72955	8.68435	11.7657	13.5093	12.7899	12.9388	9.22724	9.46833	8.60868	10.0445	1.02422	-0.570518	-4.18126	-2.89429	-3.15704	-3.46481	-0.497697	-0.783987	0	0	-1	-1	-1	-1	0	0	-	27	286622	288011				KOG0254	Predicted transporter (major facilitator superfamily)	General function prediction only	POORLY CHARACTERIZED		IPR011701;	Major facilitator superfamily MFS-1;
68990	43		12.5386	12.5377	11.2877	11.2338	11.7889	11.7579	12.7772	12.6328	12.3087	12.1597	0.501213	0.524097	0.519821	0.401787	1.02103	0.925884	-0.238601	-0.0951173	0	0	0	0	1	1	0	0	+	27	320806	322641				KOG2533	Permease of the major facilitator superfamily	Carbohydrate transport and metabolism	METABOLISM		IPR011701;	Major facilitator superfamily MFS-1;
111566	6		8.30241	8.37441	11.1011	10.4246	9.06627	9.08876	7.91263	8.31785	8.72844	8.09797	-2.0348	-1.3358	-0.337836	-0.990785	-2.37264	-2.32658	0.389777	0.0565547	-1	0	0	0	-1	-1	0	0	+	27	374286	374886
111570	13		10.1634	10.1369	11.1201	11.3249	11.1888	11.3815	10.3533	10.0318	10.1062	10.4957	0.0687906	0.0565476	-1.08263	-0.885812	-1.01384	-0.829265	-0.189839	0.105056	0	0	-1	-1	-1	-1	0	0	+	27	386393	387346				KOG0725	Reductases with broad range of substrate specificities	General function prediction only	POORLY CHARACTERIZED		IPR002347; IPR002198;	Glucose/ribitol dehydrogenase; Short-chain dehydrogenase/reductase SDR;
123865	45		12.1303	11.8755	10.7272	10.1974	9.96321	10.0933	13.3896	13.3798	12.8911	12.169	-0.764027	-0.104159	2.92785	2.07571	2.16383	1.97155	-1.25928	-1.50435	0	0	1	1	1	1	0	0	+	27	406983	409067
68948	7		11.2706	11.2131	11.4866	11.4892	11.0214	10.9166	11.2389	11.1408	10.8869	10.8444	-0.465131	-0.572626	-0.134506	-0.0722306	-0.599636	-0.644857	0.0317406	0.0722858	0	-1	0	0	-1	-1	0	0	+	27	418501	418948
23297	25		13.4222	13.3998	13.264	13.3814	13.169	13.3091	12.8418	12.9231	12.5467	12.9102	-0.0950602	-0.0722584	-0.622236	-0.398934	-0.717296	-0.471192	0.58034	0.476733	0	0	-1	0	-1	-1	1	1	-	28	52535	53787				KOG2913	Predicted membrane protein	Function unknown	POORLY CHARACTERIZED		IPR006603; IPR006603;	Cystinosin/ERS1p repeat; Cystinosin/ERS1p repeat;
81843	49		8.67698	8.66588	8.46512	8.8131	9.59507	9.89491	11.4116	11.3866	10.8907	10.7261	1.12995	1.08181	1.29563	0.83122	2.42558	1.91303	-2.73464	-2.72071	0	0	1	0	1	1	-1	-1	+	28	95835	98076				KOG4126	Alkaline phosphatase	Inorganic ion transport and metabolism	METABOLISM		IPR001952; IPR001952;	Alkaline phosphatase; Alkaline phosphatase;
123888	12		11.6861	11.6249	13.1536	13.5172	12.9611	13.4243	12.3258	12.1956	11.4323	12.4439	-0.192568	-0.0929902	-1.52875	-0.980315	-1.72132	-1.0733	-0.639709	-0.570713	0	0	-1	0	-1	-1	0	0	+	28	103532	105526								homology to A. falvus Aflatoxin biosynthesis gene hypA
123911	42		9.29102	9.36242	8.3243	8.377	9.08842	9.07047	10.0705	10.0847	10.0176	9.66762	0.764121	0.693472	0.929172	0.59715	1.69329	1.29062	-0.779467	-0.722296	0	0	1	0	1	1	0	0	+	28	203774	205264				KOG1187	Serine/threonine protein kise	Signal transduction mechanisms	CELLULAR PROCESSES AND SIGNALLING	hypothetical protein
123914	15		13.2794	13.1614	14.0167	14.2699	14.0724	14.2045	13.5133	13.2489	12.5019	13.1878	0.0557538	-0.0653878	-1.57052	-1.0167	-1.51476	-1.08209	-0.233891	-0.0875353	0	0	-1	-1	-1	-1	0	0	-	28	239523	240975
69316	13		12.6631	12.6584	13.0438	13.2043	12.6505	12.9963	12.1986	12.1665	12.1748	12.2512	-0.393324	-0.207952	-0.475693	-0.745078	-0.869017	-0.95303	0.464472	0.49198	0	0	0	-1	-1	-1	0	0	+	28	271733	272777
69375	13		12.6203	12.6337	13.0221	13.2553	12.5931	12.9696	12.1217	12.1631	12.1246	12.2851	-0.429004	-0.285777	-0.468449	-0.684487	-0.897453	-0.970263	0.498639	0.470613	0	0	0	-1	-1	-1	0	0	+	28	272924	274109
111717	13		13.3776	13.3207	13.6763	13.6864	13.5865	13.5211	13.2741	13.2987	13.2582	13.2831	-0.0898018	-0.165321	-0.328268	-0.237978	-0.41807	-0.403299	0.103499	0.0220088	0	0	0	0	-1	-1	0	0	+	28	375373	376519									IPR011616;	bZIP transcription factor, bZIP-1;
69276	45		13.6843	13.9244	12.4159	12.0196	12.1878	13.4147	13.6476	13.8858	14.1133	13.8132	-0.22805	1.39513	1.92549	0.398449	1.69744	1.79358	0.0367114	0.0385446	0	0	1	0	1	1	0	0	-	28	376804	378262	Glycoside hydrolase	30	Candidate endo-beta-1,4-xylanase	KOG2566	Beta-glucocerebrosidase	Carbohydrate transport and metabolism	METABOLISM	Glycoside hydrolase Family GH30, candidate glycoside hydrolase	IPR001139; IPR001139;	Glycoside hydrolase, family 30; Glycoside hydrolase, family 30;
123940	42		12.7719	13.2593	10.4374	10.192	11.4228	13.1548	13.1686	13.5262	14.1916	13.8024	0.985379	2.96278	2.76881	0.647557	3.75419	3.61034	-0.396719	-0.266911	0	1	1	0	1	1	0	0	+	28	380280	381720	Carbohydrate esterase	15	Glucuronoyl esterase cip2					cip2, candidate cellulose-binding protein, Carbohydrate-Binding Module Family 1	IPR000254; IPR000254; IPR000254; IPR000254;	Cellulose-binding domain, fungal; Cellulose-binding domain, fungal; Cellulose-binding domain, fungal; Cellulose-binding domain, fungal;
69181	50		5.78699	5.86818	5.96283	6.20753	6.60991	6.15772	6.00462	6.1229	7.18421	8.19256	0.647081	-0.0498025	0.574296	2.03484	1.22138	1.98504	-0.217632	-0.254718	0	0	0	1	1	1	0	0	+	28	385446	385752
111729	25		7.93051	7.69917	8.49434	9.45569	7.50159	7.33623	6.82224	6.82292	6.41171	6.63896	-0.99275	-2.11946	-1.08988	-0.697274	-2.08263	-2.81673	1.10827	0.876246	0	0	0	0	-1	-1	0	0	+	28	403418	404252
52222	6	31	11.8095	11.5156	12.2973	12.0455	11.8032	11.4694	10.7566	10.8309	11.4245	11.114	-0.494041	-0.576166	-0.37877	-0.355327	-0.872811	-0.931493	1.05293	0.684722	0	0	0	0	-1	-1	1	0	-	29	22426	25045				KOG0504	FOG: Ankyrin repeat	General function prediction only	POORLY CHARACTERIZED		IPR002110; IPR002110; IPR002110; IPR002110; IPR002110; IPR002110; IPR002110; IPR002110;	Ankyrin repeat; Ankyrin repeat; Ankyrin repeat; Ankyrin repeat; Ankyrin repeat; Ankyrin repeat; Ankyrin repeat; Ankyrin repeat;
69650	6	31	10.6521	9.50691	11.7916	11.9911	10.7138	9.32338	8.09403	7.69246	8.26064	8.02939	-1.07778	-2.6677	-2.45315	-1.29399	-3.53093	-3.96169	2.55811	1.81445	0	-1	-1	0	-1	-1	1	0	-	29	27059	28641				KOG1231	Proteins containing the FAD binding domain	Energy production and conversion	METABOLISM	Hypothetical protein, containing FAD-binding domain and SignalP-predicted secretion signal	IPR006094; IPR012951;	FAD linked oxidase, N-terminal; Berberine/berberine-like;
123946	6	31	14.2875	14.1009	14.4196	14.4049	14.2352	13.7771	13.829	13.7978	13.6604	13.6288	-0.184353	-0.627874	-0.574844	-0.148244	-0.759197	-0.776118	0.458522	0.303156	0	0	0	0	-1	-1	0	0	+	29	31404	32661				KOG1205	Predicted dehydrogese	Secondary metabolites biosynthesis, transport and catabolism	METABOLISM	hypothetical dehydrogenase associated with cellulase signal transduction	IPR002347; IPR002198;	Glucose/ribitol dehydrogenase; Short-chain dehydrogenase/reductase SDR;
111742	6	31	11.1452	10.834	11.911	12.0432	11.2724	10.4156	10.2983	10.1738	10.3141	9.83868	-0.63858	-1.62764	-0.958367	-0.576883	-1.59695	-2.20452	0.846906	0.660168	0	-1	0	0	-1	-1	0	0	-	29	33179	34109				KOG4057	Uncharacterized conserved protein	Function unknown	POORLY CHARACTERIZED		IPR001138; IPR001138; IPR001138; IPR001138;	Fungal transcriptional regulatory protein, N-terminal; Fungal transcriptional regulatory protein, N-terminal; Fungal transcriptional regulatory protein, N-terminal; Fungal transcriptional regulatory protein, N-terminal;
69652	30		8.04839	8.23647	7.86643	7.73849	8.5269	7.82792	9.37174	9.25815	9.48495	9.07841	0.660472	0.0894335	0.95805	1.25049	1.61852	1.33992	-1.32335	-1.02168	0	0	0	0	1	1	0	0	+	29	45158	48553				KOG3178	Hydroxyindole-O-methyltransferase and related SAM-dependent methyltransferases	General function prediction only	POORLY CHARACTERIZED		IPR013027; IPR001077;	FAD-dependent pyridine nucleotide-disulphide oxidoreductase; O-methyltransferase, family 2;
69605	12		6.31941	6.40797	7.83956	8.54571	8.62666	8.0678	6.41816	6.33274	7.02666	6.82579	0.787104	-0.477908	-1.6	-1.24201	-0.812897	-1.71992	-0.0987491	0.0752354	0	0	-1	-1	0	-1	0	0	-	29	48783	50043				KOG0053	Cystathionine beta-lyases/cystathionine gamma-synthases	Amino acid transport and metabolism	METABOLISM	MetC, Cystathionine beta-lyases/cystathionine gamma-synthases	IPR000277; IPR000277;	Cys/Met metabolism, pyridoxal phosphate-dependent enzyme; Cys/Met metabolism, pyridoxal phosphate-dependent enzyme;
69486	25		6.37058	6.6911	7.13886	8.3301	7.32551	7.13479	6.67792	6.50588	6.14653	6.45625	0.186651	-1.19531	-1.17898	-0.67854	-0.992327	-1.87385	-0.30734	0.185221	0	-1	-1	0	-1	-1	0	0	+	29	82073	83299
v1_2_46005	50		8.12712	8.2593	7.7178	7.74356	7.84979	7.1401	7.29278	7.73891	9.89057	9.13243	0.131991	-0.603466	2.04078	1.99233	2.17277	1.38887	0.834339	0.520391	0	0	1	1	1	0	0	0	-	29	83559	84556
123955	50		10.9649	11.4999	10.3538	10.2969	9.94536	9.80937	9.92855	10.0365	13.0646	12.3004	-0.408396	-0.48755	3.11922	2.49107	2.71082	2.00352	1.03634	1.46341	0	0	1	1	1	1	0	0	+	29	85781	86516								hypothetical protein bearing a cerato-platanin domain, related to N. crassa SnodProt1	IPR010829;	Cerato-platanin;
69489	43		13.0412	13.0346	12.5447	12.362	12.4027	12.3526	13.1734	13.2106	12.9533	12.836	-0.141974	-0.00940833	0.55056	0.483433	0.408586	0.474024	-0.132204	-0.175947	0	0	1	1	1	1	0	0	+	29	141573	143630				KOG1282	Serine carboxypeptidases (lysosomal cathepsin A)	Posttranslational modification, protein turnover, chaperones	CELLULAR PROCESSES AND SIGNALLING	Serine carboxypeptidase	IPR001563; IPR001563; IPR001563; IPR001563;	Peptidase S10, serine carboxypeptidase; Peptidase S10, serine carboxypeptidase; Peptidase S10, serine carboxypeptidase; Peptidase S10, serine carboxypeptidase;
82014	25		7.19328	7.16094	12.8878	13.0904	8.82032	7.77376	7.45194	6.99121	6.74078	7.12936	-4.06753	-5.31669	-2.07953	-0.644399	-6.14706	-5.96109	-0.258657	0.169732	-1	-1	-1	0	-1	-1	0	0	+	29	234589	236482				KOG1303	Amino acid transporters	Amino acid transport and metabolism	METABOLISM	Transmembrane amino acid transporter protein	IPR013057;	Amino acid transporter, transmembrane;
69656	26		10.2832	10.1907	10.7423	11.6799	11.1373	11.7828	10.0215	10.0126	9.85883	10.5752	0.395003	0.10297	-1.27849	-1.20764	-0.883491	-1.10467	0.261686	0.178138	0	0	-1	-1	-1	-1	0	0	-	29	236599	237229				KOG2084	Predicted histone tail methylase containing SET domain	Chromatin structure and dynamics	INFORMATION STORAGE AND PROCESSING		IPR002893; IPR002893;	Zinc finger, MYND-type; Zinc finger, MYND-type;
82017	43		14.0869	13.9996	10.6724	11.2786	11.7243	11.4704	14.4138	14.4165	13.6897	13.2705	1.05192	0.191788	1.96543	1.80015	3.01735	1.99194	-0.326902	-0.416856	0	0	1	1	1	1	0	0	+	29	251702	253900				KOG0254	Predicted transporter (major facilitator superfamily)	General function prediction only	POORLY CHARACTERIZED		IPR011701;	Major facilitator superfamily MFS-1;
123978	45		12.2375	11.9416	8.35877	9.61579	9.39355	10.1747	13.1386	13.0209	12.6192	13.1576	1.03478	0.558904	3.22564	2.98294	4.26042	3.54185	-0.90112	-1.07938	0	0	1	1	1	1	0	0	+	29	254951	257250				KOG1238	Glucose dehydrogese/choline dehydrogese/mandelonitrile lyase (GMC oxidoreductase family)	General function prediction only	POORLY CHARACTERIZED	alcohol oxidase	IPR000172; IPR012132; IPR000172; IPR007867;	Glucose-methanol-choline oxidoreductase, N-terminal; Glucose-methanol-choline oxidoreductase; Glucose-methanol-choline oxidoreductase, N-terminal; Glucose-methanol-choline oxidoreductase, C-terminal;
111818	12		8.1343	8.07783	10.6597	12.3865	10.9046	12.2533	7.81487	7.7088	7.95383	9.39679	0.244874	-0.13321	-2.95072	-2.85655	-2.70585	-2.98976	0.319438	0.369028	0	0	-1	-1	-1	-1	0	0	-	29	268986	270177				KOG1339	Aspartyl protease	Posttranslational modification, protein turnover, chaperones	CELLULAR PROCESSES AND SIGNALLING		IPR001461; IPR001461; IPR001461; IPR009007; IPR001461;	Peptidase A1; Peptidase A1; Peptidase A1; Peptidase aspartic, catalytic; Peptidase A1;
111832	15		12.1388	12.1745	13.3603	13.2528	13.0128	12.8284	11.7594	11.747	11.5661	12.0431	-0.347488	-0.424408	-1.44667	-0.785257	-1.79415	-1.20966	0.37938	0.427491	0	0	-1	-1	-1	-1	0	0	-	29	304276	305291									IPR008030;	NmrA-like;
111837	6		12.8608	12.7571	13.3332	13.1686	12.3821	11.8951	11.9196	12.0517	12.2287	11.6487	-0.951071	-1.27349	-0.153361	-0.246394	-1.10443	-1.51989	0.94122	0.70543	0	-1	0	0	-1	-1	0	0	+	29	313958	315279									IPR000073;	Alpha/beta hydrolase fold-1;
111838	6		7.72499	7.66537	12.0242	12.3998	9.5006	9.16115	8.29193	7.86155	8.76375	8.2069	-2.52365	-3.23864	-0.736853	-0.954247	-3.2605	-4.19288	-0.566939	-0.196182	-1	-1	0	0	-1	-1	0	0	+	29	315964	318417
69555	16		7.85279	7.75708	12.6536	12.7813	10.8514	11.9229	7.4222	7.10981	7.05075	7.31843	-1.80221	-0.858486	-3.80063	-4.60443	-5.60283	-5.46291	0.430594	0.647269	0	0	-1	-1	-1	-1	0	0	-	29	327423	328260									IPR000250; IPR000250;	Peptidase G1, eqolisin; Peptidase G1, eqolisin;
v1_2_39661	43		12.9652	12.8166	10.278	10.114	10.2856	9.88697	11.1096	11.1739	11.9656	11.5025	0.00758013	-0.227002	1.67998	1.61555	1.68756	1.38855	1.85557	1.64269	0	0	1	1	1	1	1	1	+	29	336401	341963
69611	43		13.199	13.0933	10.9391	11.4585	12.1471	12.9231	13.1103	13.1088	13.143	13.3859	1.20803	1.46465	0.995915	0.462712	2.20395	1.92736	0.0886579	-0.0154201	1	1	1	0	1	1	0	0	-	29	358734	360414				KOG2533	Permease of the major facilitator superfamily	Carbohydrate transport and metabolism	METABOLISM		IPR011701;	Major facilitator superfamily MFS-1;
69500	42		10.2652	9.92104	6.13574	6.08482	7.37402	7.68329	10.3957	10.541	11.2733	12.3114	1.23828	1.59847	3.89925	4.62808	5.13754	6.22654	-0.130451	-0.619956	0	0	1	1	1	1	0	0	+	29	363888	364549								protein related to PTH11-type GPCRs
123999	15		10.5122	10.4214	11.4105	11.3305	11.282	10.7826	10.1649	10.1645	10.4345	10.656	-0.128539	-0.547894	-0.847483	-0.126613	-0.976022	-0.674506	0.347338	0.256838	0	0	-1	0	-1	-1	0	0	+	30	1854	6697				KOG0134	DH:flavin oxidoreductase/12-oxophytodienoate reductase	Energy production and conversion	METABOLISM		IPR002110; IPR002110; IPR002110; IPR002110; IPR002110; IPR002110; IPR002110; IPR002110; IPR002110; IPR002110; IPR002110; IPR002110; IPR002110; IPR002110; IPR002110; IPR002110; IPR002110; IPR002110; IPR002110; IPR002110; IPR002110; IPR001155;	Ankyrin repeat; Ankyrin repeat; Ankyrin repeat; Ankyrin repeat; Ankyrin repeat; Ankyrin repeat; Ankyrin repeat; Ankyrin repeat; Ankyrin repeat; Ankyrin repeat; Ankyrin repeat; Ankyrin repeat; Ankyrin repeat; Ankyrin repeat; Ankyrin repeat; Ankyrin repeat; Ankyrin repeat; Ankyrin repeat; Ankyrin repeat; Ankyrin repeat; Ankyrin repeat; NADH:flavin oxidoreductase/NADH oxidase, N-terminal;
111873	26		6.7476	6.99712	9.11309	9.65171	9.32194	8.75519	7.16266	7.40118	7.36005	8.05162	0.208847	-0.89652	-1.96189	-0.703564	-1.75304	-1.60008	-0.415054	-0.404056	0	0	-1	0	-1	-1	0	0	+	30	35268	37197									IPR001138; IPR001138; IPR001138; IPR001138;	Fungal transcriptional regulatory protein, N-terminal; Fungal transcriptional regulatory protein, N-terminal; Fungal transcriptional regulatory protein, N-terminal; Fungal transcriptional regulatory protein, N-terminal;
69834	16		10.8901	10.9847	13.8872	13.9397	11.9927	12.0979	10.7449	10.4905	10.7576	10.7773	-1.89448	-1.84187	-1.23506	-1.32053	-3.12954	-3.1624	0.14518	0.494197	-1	-1	-1	-1	-1	-1	0	0	+	30	44326	46170				KOG2533	Permease of the major facilitator superfamily	Carbohydrate transport and metabolism	METABOLISM		IPR011701;	Major facilitator superfamily MFS-1;
72704	16		9.95331	10.1243	12.6968	12.7425	9.77801	10.6489	9.64737	9.83876	9.77126	9.68855	-2.91877	-2.09364	-0.00674967	-0.960314	-2.92552	-3.05396	0.30594	0.285534	-1	-1	0	0	-1	-1	0	0	-	30	46278	48256	Glycoside hydrolase	27	alpha-galactosidase agl3	KOG2366	Alpha-D-galactosidase (melibiase)	Carbohydrate transport and metabolism	METABOLISM	Glycoside Hydrolase Family 27	IPR000111; IPR000111;	Glycoside hydrolase, clan GH-D; Glycoside hydrolase, clan GH-D;
69742	49		7.4693	7.82439	7.18464	6.95629	7.42651	6.88829	8.1743	8.25542	10.5275	9.22751	0.241871	-0.0679999	3.10102	2.33922	3.34289	2.27122	-0.704995	-0.43103	0	0	1	1	1	1	0	0	+	30	50989	51763
111888	16	32	9.45182	9.5292	11.4562	12.1786	10.5902	10.9981	10.117	10.1142	9.66399	9.27579	-0.866047	-1.18052	-0.926191	-1.72227	-1.79224	-2.9028	-0.665174	-0.585039	0	0	0	-1	-1	-1	0	0	+	30	65338	66548				KOG0255	Syptic vesicle transporter SVOP and related transporters (major facilitator superfamily)	General function prediction only	POORLY CHARACTERIZED		IPR011701;	Major facilitator superfamily MFS-1;
69755	43		11.6497	11.6526	10.4592	10.5066	10.5098	10.0137	11.8817	11.7615	11.6309	11.0827	0.0506585	-0.492907	1.12107	1.06894	1.17173	0.576036	-0.232069	-0.108921	0	0	1	1	1	0	0	0	-	30	66752	67841									IPR010349;	L-asparaginase II;
111890	50		8.75464	8.77595	7.74371	7.04137	7.90305	8.26254	9.76865	9.50507	10.1416	9.74572	0.159337	1.22116	2.23852	1.48318	2.39786	2.70434	-1.01401	-0.72912	0	0	0	0	1	1	0	0	-	30	69105	71048				KOG2493	+/Pi symporter	Inorganic ion transport and metabolism	METABOLISM		IPR001204; IPR001204;	Phosphate transporter; Phosphate transporter;
82068	16		11.3072	11.485	12.4022	12.5846	11.6912	11.8529	11.7585	11.8004	11.5956	11.5529	-0.710973	-0.73166	-0.0956686	-0.300051	-0.806641	-1.03171	-0.451281	-0.315438	0	0	0	0	-1	-1	0	0	+	30	87064	89750				KOG2513	Protein required for meiotic chromosome segregation	Cell cycle control, cell division, chromosome partitioning	METABOLISM		IPR007632;	Anoctamin/TMEM 16;
69811	19		7.55287	7.44667	10.292	9.09891	8.15994	6.73593	8.23673	7.60353	7.05903	6.2162	-2.13203	-2.36299	-1.1009	-0.519727	-3.23294	-2.88271	-0.683864	-0.156857	0	0	0	0	-1	-1	0	0	-	30	91417	92956				KOG2410	Gamma-glutamyltransferase	Amino acid transport and metabolism	METABOLISM	Gamma-glutamyltranspeptidase-like protein	IPR000101; IPR000101;	Gamma-glutamyltranspeptidase; Gamma-glutamyltranspeptidase;
111901	15		7.6156	7.59533	8.23446	8.7008	7.73104	7.59351	7.05052	7.13705	7.14136	6.86422	-0.503412	-1.10729	-0.58968	-0.729284	-1.09309	-1.83658	0.565075	0.458279	0	-1	0	0	-1	-1	0	0	+	30	96797	97769									IPR008030;	NmrA-like;
27259	15		8.1588	8.25172	9.67733	9.95301	8.79161	8.45379	7.58099	7.72464	7.99851	7.86737	-0.885718	-1.49922	-0.793103	-0.586424	-1.67882	-2.08564	0.577811	0.527088	0	-1	0	0	-1	-1	0	0	+	30	107047	108440	Glycoside hydrolase	27	Candidate alpha-galactosidase	KOG2366	Alpha-D-galactosidase (melibiase)	Carbohydrate transport and metabolism	METABOLISM	candidate a-galactosidase, Glycoside Hydrolase Family 27	IPR000111; IPR000111;	Glycoside hydrolase, clan GH-D; Glycoside hydrolase, clan GH-D;
5812	19		9.49177	9.52266	11.5443	11.1447	10.6119	10.0603	10.2748	10.0804	10.0244	9.78616	-0.932403	-1.08436	-0.587556	-0.274164	-1.51996	-1.35853	-0.783023	-0.557724	0	-1	0	0	-1	-1	0	0	+	30	111338	112454				KOG1575	Voltage-gated shaker-like K+ channel, subunit beta/KCB	Energy production and conversion	METABOLISM		IPR001395; IPR001395;	Aldo/keto reductase; Aldo/keto reductase;
111915	45		13.5755	13.7105	9.51083	9.1305	9.44949	9.91984	13.2166	13.4325	14.4007	14.229	-0.0613365	0.789335	4.95116	4.30914	4.88982	5.09848	0.358912	0.277962	0	0	1	1	1	1	0	0	+	30	132080	132512
69727	43		13.4881	13.4752	12.9271	12.733	12.844	12.8893	13.5109	13.4657	13.3657	13.2774	-0.0831294	0.156227	0.521682	0.388095	0.438553	0.544323	-0.0228056	0.00948149	0	0	1	0	1	1	0	0	+	30	156522	156849
111955	49		8.22163	8.23261	8.23016	7.88909	8.49566	8.16633	9.84941	9.88418	9.57035	8.8915	0.265495	0.277241	1.07469	0.725162	1.34019	1.0024	-1.62778	-1.65157	0	0	1	0	1	1	-1	-1	+	30	227700	228722				KOG4157	beta-1,6-N-acetylglucosaminyltransferase, contains WSC domain	Posttranslational modification, protein turnover, chaperones	CELLULAR PROCESSES AND SIGNALLING
69692	50		10.8351	11.0864	9.91813	9.68176	8.1281	7.81831	7.6024	8.31525	12.1252	12.2434	-1.79003	-1.86345	3.99705	4.42514	2.20702	2.56169	3.23273	2.7712	0	0	1	1	0	1	1	1	-	30	241195	242191								hypothetical Quinoprotein amine dehydrogenase, beta chain-like
69956	15		11.8444	11.4152	14.9732	15.188	14.246	14.4209	10.8021	10.5928	10.1132	11.7866	-0.727206	-0.767115	-4.13278	-2.63431	-4.85998	-3.40142	1.0423	0.822335	0	0	-1	-1	-1	-1	0	0	+	31	29688	30795				KOG0023	Alcohol dehydrogese, class V	Secondary metabolites biosynthesis, transport and catabolism	METABOLISM	AdhP, Zn-dependent alcohol dehydrogenases	IPR002328; IPR006140; IPR002085; IPR002085; IPR013154; IPR013149;	Alcohol dehydrogenase, zinc-containing, conserved site; D-isomer specific 2-hydroxyacid dehydrogenase, NAD-binding; Alcohol dehydrogenase superfamily, zinc-containing; Alcohol dehydrogenase superfamily, zinc-containing; Alcohol dehydrogenase GroES-like; Alcohol dehydrogenase, C-terminal;
23368	43		14.3923	14.4283	12.7984	12.766	13.0719	13.3149	13.8	13.9357	13.6279	13.7989	0.27353	0.548903	0.555924	0.483995	0.829453	1.0329	0.592269	0.492644	0	0	0	0	1	1	0	0	+	31	57593	59549				KOG1399	Flavin-containing monooxygese	Secondary metabolites biosynthesis, transport and catabolism	METABOLISM	ornithine monooxygenase
5849	15		10.8288	10.6534	11.7778	11.7677	12.0814	11.4231	10.6369	10.4124	10.2641	10.1998	0.303597	-0.344522	-1.81731	-1.22339	-1.51372	-1.56791	0.191849	0.240961	0	0	-1	-1	-1	-1	0	0	-	31	103227	103927									IPR010371; IPR005624;	Protein of unknown function DUF967; Protein of unknown function DUF336;
112014	16		6.49505	6.57634	9.58369	10.2965	8.8148	8.51546	6.39939	6.67538	7.2389	7.32554	-0.768895	-1.78108	-1.5759	-1.18992	-2.3448	-2.971	0.0956617	-0.0990318	0	0	-1	0	-1	-1	0	0	+	31	153922	154741				KOG1014	17 beta-hydroxysteroid dehydrogese type 3, HSD17B3	Lipid transport and metabolism	METABOLISM		IPR002347;	Glucose/ribitol dehydrogenase;
27219	15		7.98088	8.02264	10.5204	10.8106	9.76284	10.0814	8.69196	8.64288	8.54682	8.29778	-0.757601	-0.729258	-1.21602	-1.78362	-1.97362	-2.51287	-0.711084	-0.620247	0	0	0	-1	-1	-1	0	0	-	31	204531	205805	Glycoside hydrolase	27	Candidate alpha-galactosidase	KOG2366	Alpha-D-galactosidase (melibiase)	Carbohydrate transport and metabolism	METABOLISM	Glycoside Hydrolase Family 27, candidate a-galactosidase	IPR000111; IPR000111;	Glycoside hydrolase, clan GH-D; Glycoside hydrolase, clan GH-D;
69857	45		8.12619	8.7532	7.80516	7.34914	7.85948	7.91032	9.64017	9.91253	9.99426	8.61625	0.0543191	0.561179	2.13477	0.705936	2.18909	1.26712	-1.51398	-1.15933	0	0	1	0	1	1	-1	0	+	31	211232	212012									IPR005834;	Haloacid dehalogenase-like hydrolase;
69901	16		6.49356	6.6396	8.8496	7.59728	6.71437	6.33065	6.7496	6.58908	6.30346	6.116	-2.13523	-1.26663	-0.410903	-0.214658	-2.54613	-1.48128	-0.256042	0.0505264	-1	0	0	0	-1	-1	0	0	-	31	217479	219237				KOG0254	Predicted transporter (major facilitator superfamily)	General function prediction only	POORLY CHARACTERIZED		IPR005829; IPR003663; IPR005828;	Sugar transporter, conserved site; Sugar/inositol transporter; General substrate transporter;
38603	25		11.2076	11.2535	12.263	12.0421	11.6274	11.4256	10.8185	10.8017	10.928	10.9525	-0.635631	-0.616493	-0.699346	-0.473053	-1.33498	-1.08955	0.389161	0.451751	-1	-1	-1	-1	-1	-1	0	0	+	32	21773	22993									IPR011701;	Major facilitator superfamily MFS-1;
5863	15		12.7244	12.6422	12.8823	13.0757	12.9659	12.9249	12.8131	12.7735	12.4352	12.6599	0.0835432	-0.150813	-0.530657	-0.264982	-0.447114	-0.415795	-0.0887798	-0.131337	0	0	-1	0	-1	-1	0	0	+	32	28666	29598				KOG1683	Hydroxyacyl-CoA dehydrogese/enoyl-CoA hydratase	Lipid transport and metabolism	METABOLISM		IPR001753;	Crotonase, core;
124051	25		13.6634	13.921	13.9342	14.1277	13.4803	13.1255	11.6675	11.6465	10.8878	10.1901	-0.453919	-1.00217	-2.59251	-2.93547	-3.04642	-3.93764	1.99582	2.27448	0	0	-1	-1	-1	-1	1	1	-	32	70429	72249				KOG2182	Hydrolytic enzymes of the alpha/beta hydrolase fold	Posttranslational modification, protein turnover, chaperones	CELLULAR PROCESSES AND SIGNALLING		IPR008758; IPR008758;	Peptidase S28; Peptidase S28;
70025	13		12.2531	12.0915	13.0053	12.9752	12.9219	12.9842	12.2949	12.1865	12.1114	12.3301	-0.0834302	0.00892046	-0.810512	-0.654068	-0.893942	-0.645147	-0.0417795	-0.0950244	0	0	-1	-1	-1	-1	0	0	+	32	97686	98980				KOG1198	Zinc-binding oxidoreductase	Energy production and conversion	METABOLISM		IPR002085; IPR002085; IPR002085; IPR013154; IPR013149;	Alcohol dehydrogenase superfamily, zinc-containing; Alcohol dehydrogenase superfamily, zinc-containing; Alcohol dehydrogenase superfamily, zinc-containing; Alcohol dehydrogenase GroES-like; Alcohol dehydrogenase, C-terminal;
124059	49		14.1666	14.2331	14.117	13.9282	14.4621	14.3844	15.0166	15.0866	15.0459	14.6236	0.345145	0.456249	0.583772	0.239164	0.928917	0.695413	-0.85007	-0.853506	0	0	1	0	1	1	-1	-1	-	32	122064	122608
37525	45		12.4646	12.5019	9.86257	10.5283	10.1178	10.445	12.8622	12.743	12.667	12.7238	0.25526	-0.0833278	2.54922	2.27885	2.80448	2.19552	-0.397583	-0.24109	0	0	1	1	1	1	0	0	+	32	183429	185292								hypothetical GPCR, GprK-type
70021	42		10.9304	10.7757	7.5512	7.27936	9.09996	8.88797	10.3624	10.4499	10.7846	10.1612	1.54876	1.60861	1.68463	1.27328	3.23339	2.88189	0.568002	0.325861	0	1	1	0	1	1	0	0	+	32	203334	206164	Carbohydrate esterase	3	Candidate acetyl xylan esterase					candidate esterase related to acetyl xylan esterase, Carbohydrate Esterase Family 3	IPR001087; IPR013517; IPR013517;	Lipase, GDSL; FG-GAP; FG-GAP;
v1_2_16170	42		10.1889	9.95804	7.9259	7.74131	8.59391	8.78697	9.57863	9.68348	9.86657	9.41986	0.668007	1.04566	1.27265	0.632896	1.94066	1.67855	0.610229	0.274557	0	0	1	0	1	1	0	0	+	32	206242	206430
82208	50		10.3136	10.9222	7.81439	7.73013	8.60011	7.4514	9.67484	9.89095	13.7846	13.0017	0.785719	-0.278737	5.18454	5.55028	5.97025	5.27154	0.638782	1.03124	0	0	1	1	1	1	0	0	-	33	8794	15746				KOG1202	Animal-type fatty acid synthase and related proteins	Lipid transport and metabolism	METABOLISM		IPR003231; IPR003231; IPR006163; IPR006163; IPR000794; IPR000794; IPR009081; IPR009081; IPR000794; IPR000794; IPR001227; IPR006163; IPR006163; IPR001031;	Acyl carrier protein (ACP); Acyl carrier protein (ACP); Phosphopantetheine-binding; Phosphopantetheine-binding; Beta-ketoacyl synthase; Beta-ketoacyl synthase; Acyl carrier protein-like; Acyl carrier protein-like; Beta-ketoacyl synthase; Beta-ketoacyl synthase; Acyl transferase domain; Phosphopantetheine-binding; Phosphopantetheine-binding; Thioesterase;
52476	45		12.6065	12.7617	10.811	10.6458	11.3234	10.9474	11.9011	12.1025	14.1546	13.9377	0.512413	0.301604	2.83119	2.99036	3.34361	3.29196	0.705489	0.659152	0	0	1	1	1	1	0	0	-	33	17094	17867
124079	50		6.56284	7.14114	6.23092	6.21314	6.4854	6.38725	6.97156	7.44738	11.8188	10.1885	0.25448	0.174111	5.33335	3.80128	5.58783	3.97539	-0.408712	-0.306244	0	0	1	1	1	1	0	0	+	33	18641	20946				KOG1263	Multicopper oxidases	Secondary metabolites biosynthesis, transport and catabolism	METABOLISM	Hypothetical Extracellular Multicopper Oxidase	IPR002355; IPR002355; IPR011707; IPR001117; IPR011706;	Multicopper oxidase, copper-binding site; Multicopper oxidase, copper-binding site; Multicopper oxidase, type 3; Multicopper oxidase, type 1; Multicopper oxidase, type 2;
70197	7		9.54887	9.53687	12.4039	11.5383	10.5422	10.7588	10.3387	10.3766	9.86498	10.0495	-1.86172	-0.779488	-0.677225	-0.709275	-2.53894	-1.48876	-0.78983	-0.83977	-1	0	0	0	-1	-1	0	0	+	33	43320	44376				KOG3798	Predicted Zn-dependent hydrolase (beta-lactamase superfamily)	General function prediction only	POORLY CHARACTERIZED
112134	16		8.981	8.90029	10.0925	10.2795	9.45292	9.64574	8.49413	8.63403	8.57415	8.7236	-0.639563	-0.633725	-0.878769	-0.922145	-1.51833	-1.55587	0.486873	0.266267	0	0	0	0	-1	-1	0	0	+	33	74042	78783				KOG2614	Kynurenine 3-monooxygese and related flavoprotein monooxygeses	Energy production and conversion	METABOLISM		IPR002938; IPR007219;	Monooxygenase, FAD-binding; Transcription factor, fungi;
70108	16		8.15767	8.1256	8.62847	8.76756	8.4499	8.72328	8.11763	7.94115	7.67491	7.91174	-0.178566	-0.0442816	-0.774994	-0.811539	-0.953561	-0.855821	0.0400389	0.184449	0	0	0	0	-1	-1	0	0	+	33	79579	80889				KOG0255	Syptic vesicle transporter SVOP and related transporters (major facilitator superfamily)	General function prediction only	POORLY CHARACTERIZED		IPR011701;	Major facilitator superfamily MFS-1;
70186	15		6.55637	6.83108	7.90037	7.80175	7.00476	6.96272	6.53553	6.78123	6.65426	6.59409	-0.895601	-0.839038	-0.350502	-0.368621	-1.2461	-1.20766	0.0208339	0.0498554	-1	-1	0	0	-1	-1	0	0	+	33	90062	91280	Glycoside hydrolase	28	Candidate polygalacturonase/xylogalacturonan hydrolase					candidate polygalacturonase, Glycoside Hydrolase Family 28	IPR000743; IPR012334; IPR000743;	Glycoside hydrolase, family 28; Pectin lyase fold; Glycoside hydrolase, family 28;
52489	16		12.0795	12.045	14.1373	14.1042	12.6177	12.2675	11.5542	11.2056	10.603	10.216	-1.51957	-1.83677	-2.01473	-2.05143	-3.5343	-3.88819	0.525347	0.839412	0	-1	-1	-1	-1	-1	0	0	-	33	91388	92938				KOG2466	Uridine permease/thiamine transporter/allantoin transport	Nucleotide transport and metabolism	METABOLISM	hypothetical cytosine-purine permease	IPR001248; IPR001248;	Permease, cytosine/purines, uracil, thiamine, allantoin; Permease, cytosine/purines, uracil, thiamine, allantoin;
124083	42		12.6774	12.662	11.3719	11.051	11.996	11.5576	12.6199	12.5325	12.4284	12.3335	0.624161	0.506574	0.432407	0.77591	1.05657	1.28248	0.0574737	0.129487	0	0	0	1	1	1	0	0	+	33	95770	96583
112147	50		6.96576	7.13434	6.95784	6.68837	7.00098	7.37544	7.29271	6.88397	9.45584	8.56631	0.0431344	0.687071	2.45487	1.19087	2.498	1.87794	-0.32695	0.250372	0	0	1	0	1	1	0	0	+	33	105118	106378
5894	6		10.0021	9.94921	10.7022	10.7869	10.6668	10.4771	9.95165	9.64936	9.45166	9.63884	-0.0354675	-0.309767	-1.21511	-0.83827	-1.25058	-1.14804	0.050429	0.299844	0	0	-1	0	-1	-1	0	0	+	33	106858	107963				KOG2742	Predicted oxidoreductase	General function prediction only	POORLY CHARACTERIZED		IPR000683;	Oxidoreductase, N-terminal;
52520	42		13.6266	13.6496	12.6605	13.048	12.9073	13.3121	13.9493	13.9579	13.9849	13.8752	0.246843	0.264072	1.07761	0.563064	1.32445	0.827136	-0.322661	-0.308263	0	0	1	1	1	1	0	0	-	34	4679	5690				KOG1674	Cyclin	General function prediction only	POORLY CHARACTERIZED		IPR013763; IPR006671;	Cyclin-related; Cyclin, N-terminal;
112193	15		10.579	10.6049	11.1502	11.3239	10.9962	10.9814	10.6274	10.6582	10.2143	10.4842	-0.15396	-0.342505	-0.781962	-0.497162	-0.935922	-0.839668	-0.0484038	-0.0532547	0	0	-1	0	-1	-1	0	0	+	34	90769	91847									IPR001214;	SET domain;
70311	25		13.8529	13.8157	13.6903	13.629	13.5234	13.4549	13.0571	13.178	13.2269	13.189	-0.166861	-0.174096	-0.296494	-0.265922	-0.463355	-0.440018	0.795749	0.637656	0	0	0	0	-1	-1	1	1	+	34	102617	104949				KOG2614	Kynurenine 3-monooxygese and related flavoprotein monooxygeses	Energy production and conversion	METABOLISM		IPR002938;	Monooxygenase, FAD-binding;
112202	26		10.8679	10.6957	12.6403	13.0627	13.3044	13.0385	10.7692	10.7994	10.5615	11.8879	0.664096	-0.0241237	-2.74288	-1.15067	-2.07878	-1.17479	0.0986768	-0.103745	0	0	-1	-1	-1	-1	0	0	+	34	116331	118633				KOG2992	Nucleolar GTPase/ATPase p130	Nuclear structure	CELLULAR PROCESSES AND SIGNALLING		IPR001138; IPR001138; IPR001138;	Fungal transcriptional regulatory protein, N-terminal; Fungal transcriptional regulatory protein, N-terminal; Fungal transcriptional regulatory protein, N-terminal;
72788	25		12.4594	12.4583	12.212	13.0706	11.7683	12.4005	9.02493	9.25239	10.8831	11.3021	-0.443693	-0.670076	-0.885185	-1.09845	-1.32888	-1.76852	3.43449	3.20588	0	0	0	0	-1	-1	1	1	+	35	96067	97714				KOG2246	Galactosyltransferases	Carbohydrate transport and metabolism	METABOLISM	distantly related to b-glycosyltransferases, Glycosyltransferase Family 31
112258	50		7.85476	8.49396	7.4622	6.99536	7.38709	7.82375	8.74948	9.06939	13.4762	11.8813	-0.0751074	0.828388	6.08913	4.05754	6.01402	4.88592	-0.894718	-0.575428	0	0	1	1	1	1	0	0	+	35	103148	103958				KOG3158	HSP90 co-chaperone p23	Posttranslational modification, protein turnover, chaperones	CELLULAR PROCESSES AND SIGNALLING
112267	6		9.56582	9.27134	10.4966	10.8968	9.8033	9.46819	8.23126	8.20947	8.38805	8.14663	-0.693345	-1.42863	-1.41526	-1.32156	-2.1086	-2.75018	1.33456	1.06187	0	-1	-1	-1	-1	-1	1	0	-	35	129876	131361									IPR001810;	F-box domain, cyclin-like;
124136	15		11.3594	11.3829	11.8791	11.8707	11.8334	11.517	11.156	10.9685	10.5322	10.8621	-0.0456854	-0.353732	-1.30114	-0.654902	-1.34682	-1.00863	0.203458	0.414394	0	0	-1	0	-1	-1	0	0	-	35	133179	134596				KOG0725	Reductases with broad range of substrate specificities	General function prediction only	POORLY CHARACTERIZED		IPR002347; IPR002198;	Glucose/ribitol dehydrogenase; Short-chain dehydrogenase/reductase SDR;
70400	15		6.75748	6.64471	7.89125	8.24778	8.00337	7.07461	6.5455	6.6228	6.73942	6.5536	0.112123	-1.17317	-1.26395	-0.521013	-1.15183	-1.69418	0.211981	0.0219102	0	-1	-1	0	-1	-1	0	0	-	35	135183	136464
70429	16		9.20537	9.10908	10.1993	10.7837	9.88201	9.63337	8.90809	8.75598	9.08335	9.16818	-0.317272	-1.15037	-0.798653	-0.465187	-1.11592	-1.61556	0.297282	0.353104	0	0	0	0	-1	-1	0	0	-	36	8158	9109				KOG1204	Predicted dehydrogese	Secondary metabolites biosynthesis, transport and catabolism	METABOLISM		IPR002347; IPR002198;	Glucose/ribitol dehydrogenase; Short-chain dehydrogenase/reductase SDR;
70414	15	33	8.43801	8.1567	9.9632	10.425	9.89296	9.78045	8.09386	8.03279	8.18271	8.64927	-0.0702347	-0.644552	-1.71025	-1.13118	-1.78049	-1.77573	0.344146	0.123904	0	0	-1	0	-1	-1	0	0	+	36	9989	11552									IPR001138; IPR001138; IPR001138;	Fungal transcriptional regulatory protein, N-terminal; Fungal transcriptional regulatory protein, N-terminal; Fungal transcriptional regulatory protein, N-terminal;
112276	15	33	9.39121	9.30692	9.81244	10.0415	9.81561	9.61051	9.05444	8.8074	8.70999	8.55903	0.00316983	-0.431	-1.10561	-1.05148	-1.10245	-1.48248	0.336774	0.499517	0	0	-1	0	-1	-1	0	0	+	36	17531	18167
23415	43		14.1226	13.8904	6.47603	6.40074	8.85174	7.38235	13.8278	13.7568	13.6522	12.5926	2.37571	0.981607	4.80049	5.2103	7.1762	6.1919	0.294758	0.133574	1	0	1	1	1	1	0	0	+	36	24613	27102				KOG1286	Amino acid transporters	Amino acid transport and metabolism	METABOLISM		IPR002293; IPR002293; IPR004841;	Amino acid/polyamine transporter I; Amino acid/polyamine transporter I; Amino acid permease domain;
82360	13		12.8405	12.7169	13.3371	13.2655	13.2799	13.4271	12.7546	12.8272	12.7448	12.8858	-0.0571759	0.16153	-0.535105	-0.541295	-0.592281	-0.379764	0.0859628	-0.110265	0	0	-1	-1	-1	0	0	0	-	36	62685	64153				KOG4372	Predicted alpha/beta hydrolase	General function prediction only	POORLY CHARACTERIZED		IPR007751;	Protein of unknown function DUF676, hydrolase-like;
5970	13		9.14063	9.046	12.6904	12.877	11.9979	12.1562	9.53459	9.33807	9.8378	10.6422	-0.692466	-0.720797	-2.16014	-1.51407	-2.8526	-2.23487	-0.39396	-0.292068	0	0	-1	-1	-1	-1	0	0	-	36	124470	126246				KOG3968	Atrazine chlorohydrolase/guanine deamise	Nucleotide transport and metabolism	METABOLISM		IPR006680;	Amidohydrolase 1;
5971	25		8.6355	8.79398	9.22063	9.2666	9.28492	8.98419	8.73621	8.63139	8.24668	8.25461	0.0642885	-0.282409	-1.03824	-0.729577	-0.973951	-1.01199	-0.100711	0.162589	0	0	-1	0	-1	-1	0	0	+	36	131300	132221
124169	6		12.8345	12.9857	13.0251	13.1217	12.7792	12.7569	12.4748	12.4752	12.1459	12.0451	-0.24592	-0.364848	-0.633303	-0.711772	-0.879222	-1.07662	0.359756	0.510514	0	0	-1	-1	-1	-1	0	0	-	36	132352	133554									IPR008030;	NmrA-like;
70527	12		8.9012	8.43883	13.2061	13.6681	13.0761	12.8801	9.10564	9.01944	11.0633	11.8031	-0.130053	-0.787958	-2.01282	-1.07706	-2.14287	-1.86502	-0.204443	-0.580602	0	0	-1	0	-1	-1	0	0	-	37	11295	13282				KOG1325	Lysophospholipase	Lipid transport and metabolism	METABOLISM	lysophospholipase	IPR002642; IPR002642;	Lysophospholipase, catalytic domain; Lysophospholipase, catalytic domain;
72800	49		11.393	11.3397	11.3617	10.4658	11.736	11.0809	12.9697	13.0146	13.0145	12.668	0.374327	0.615059	1.27849	1.58717	1.65282	2.20223	-1.57678	-1.67487	0	0	1	1	1	1	-1	-1	-	37	18564	20641				KOG1187	Serine/threonine protein kise	Signal transduction mechanisms	CELLULAR PROCESSES AND SIGNALLING	hypothetical protein
124175	50		8.57416	9.09068	7.96465	8.35426	8.29289	9.84211	8.86759	9.39473	12.4768	12.1433	0.328235	1.48785	4.18394	2.30117	4.51217	3.78902	-0.293426	-0.304052	0	0	1	1	1	1	0	0	-	37	43167	44530	Glycoside hydrolase	64	Candidate endo-1,3-beta-glucanase					candidate b-1,3-glucanase, Glycoside Hydrolase Family 64
112392	16		8.34887	8.37098	12.2638	12.0003	10.2177	10.5001	8.49349	8.21862	7.81956	8.57508	-2.04609	-1.5002	-2.39816	-1.92498	-4.44425	-3.42518	-0.144623	0.152358	0	0	-1	0	-1	-1	0	0	+	38	92327	93055	Glycoside hydrolase	11	Candidate endo-beta-1,4-xylanase xyn5					candidate chitinase;Glycoside Hydrolase Family 18	IPR001137; IPR013319; IPR001137;	Glycoside hydrolase, family 11; Glycoside hydrolase, family 11/12, catalytic domain; Glycoside hydrolase, family 11;
82523	6		9.01144	9.0191	10.1353	9.60581	9.70881	9.25706	8.5314	9.03499	9.28071	8.64395	-0.426527	-0.348751	-0.428098	-0.613104	-0.854625	-0.961855	0.480039	-0.0158841	0	0	0	0	-1	-1	0	0	+	39	81809	83502
70830	16		9.65675	9.66319	12.0868	11.9024	10.6443	10.6324	9.72981	9.8671	9.24313	9.73194	-1.44248	-1.27004	-1.40115	-0.900454	-2.84364	-2.1705	-0.073067	-0.203918	-1	-1	-1	-1	-1	-1	0	0	+	41	28605	30316				KOG0255	Syptic vesicle transporter SVOP and related transporters (major facilitator superfamily)	General function prediction only	POORLY CHARACTERIZED		IPR011701;	Major facilitator superfamily MFS-1;
124249	49		9.74172	10.0164	9.49692	8.64703	9.66053	9.22017	10.5633	10.669	10.9194	10.6733	0.163617	0.573139	1.25882	1.45318	1.42244	2.02632	-0.82153	-0.65253	0	0	0	1	1	1	0	0	+	41	46358	48411				KOG2992	Nucleolar GTPase/ATPase p130	Nuclear structure	CELLULAR PROCESSES AND SIGNALLING
70829	14		8.71783	8.65415	11.9981	12.2054	11.4469	11.855	10.8833	10.5217	9.47992	10.2594	-0.551163	-0.350459	-1.96703	-1.59558	-2.51819	-1.94604	-2.16548	-1.86758	0	0	-1	-1	-1	-1	-1	-1	+	41	57084	58720				KOG0255	Syptic vesicle transporter SVOP and related transporters (major facilitator superfamily)	General function prediction only	POORLY CHARACTERIZED		IPR011701;	Major facilitator superfamily MFS-1;
112499	25		11.3381	10.717	13.0796	12.8437	11.7929	11.8167	9.41727	8.9352	9.28803	10.9429	-1.28667	-1.02704	-2.50487	-0.873762	-3.79153	-1.9008	1.92084	1.78184	0	0	-1	0	-1	-1	0	0	+	42	6740	9938									IPR001138; IPR007219;	Fungal transcriptional regulatory protein, N-terminal; Transcription factor, fungi;
70845	45		11.2039	11.5443	10.8307	10.3415	10.7031	10.5526	11.6379	11.7353	12.1933	12.0593	-0.127644	0.211086	1.49027	1.50664	1.36263	1.71773	-0.433981	-0.191034	0	0	1	1	1	1	0	0	+	42	13474	15858	Glycoside hydrolase	55	Candidate beta-1,3-glucanase					Glycoside Hydrolase Family 55, candidate b-1,3-glucanase	IPR012334; IPR012334;	Pectin lyase fold; Pectin lyase fold;
82591	27		12.4366	12.4891	12.0369	12.1493	12.847	13.0834	12.3967	12.3615	12.6253	12.762	0.810104	0.934138	-0.221683	-0.321452	0.588421	0.612686	0.0398783	0.127572	1	1	0	0	1	1	0	0	+	42	49276	50482				KOG2742	Predicted oxidoreductase	General function prediction only	POORLY CHARACTERIZED		IPR000683; IPR004104;	Oxidoreductase, N-terminal; Oxidoreductase, C-terminal;
52875	12		12.9776	12.9469	13.6075	13.6662	13.4856	13.5949	12.7703	12.8333	12.9032	13.2206	-0.121944	-0.0712779	-0.582329	-0.374242	-0.704272	-0.44552	0.20729	0.113632	0	0	-1	0	-1	-1	0	0	+	42	62393	64697									IPR001138; IPR001138; IPR001138;	Fungal transcriptional regulatory protein, N-terminal; Fungal transcriptional regulatory protein, N-terminal; Fungal transcriptional regulatory protein, N-terminal;
28409	16		9.78454	10.0854	11.5567	11.5215	10.1223	10.7313	10.1536	10.1545	9.80934	9.55121	-1.43446	-0.79029	-0.312933	-1.18005	-1.74739	-1.97034	-0.369101	-0.0690996	-1	0	0	-1	-1	-1	0	0	+	43	20586	21932				KOG0255	Syptic vesicle transporter SVOP and related transporters (major facilitator superfamily)	General function prediction only	POORLY CHARACTERIZED		IPR011701;	Major facilitator superfamily MFS-1;
82599	49		12.4895	12.5496	12.0234	12.0408	12.2472	12.2483	12.889	12.8485	13.2218	13.0732	0.223773	0.207525	0.974594	0.824912	1.19837	1.03244	-0.399543	-0.298929	0	0	1	1	1	1	0	0	+	43	49812	52570
70907	49		12.0931	12.1237	11.8028	12.0509	12.167	12.3151	13.6451	13.6921	13.6346	13.5553	0.364187	0.264187	1.46762	1.24016	1.83181	1.50435	-1.55199	-1.5684	0	0	1	0	1	1	-1	-1	+	44	28599	28971				KOG4177	Ankyrin	Cell wall/membrane/envelope biogenesis	CELLULAR PROCESSES AND SIGNALLING		IPR002110; IPR002110; IPR002110; IPR002110; IPR002110; IPR002110; IPR002110; IPR002110; IPR002110; IPR002110; IPR002110; IPR002110; IPR002110;	Ankyrin repeat; Ankyrin repeat; Ankyrin repeat; Ankyrin repeat; Ankyrin repeat; Ankyrin repeat; Ankyrin repeat; Ankyrin repeat; Ankyrin repeat; Ankyrin repeat; Ankyrin repeat; Ankyrin repeat; Ankyrin repeat;
82616	13		12.3333	12.2285	12.955	13.2887	12.9051	13.0042	12.322	12.2645	12.1774	12.3999	-0.0498437	-0.284499	-0.727713	-0.604249	-0.777557	-0.888748	0.0113088	-0.0359922	0	0	-1	0	-1	-1	0	0	-	44	38862	40755	Glycoside hydrolase	5	Candidate membrane bound endoglucanase cel5b					cel5b, candidate membrane-bound endoglucanase, Glycoside Hydrolase Family 5	IPR001547;	Glycoside hydrolase, family 5;
70949	19		9.21253	8.722	10.0949	9.90338	9.69943	8.56712	8.9977	8.64819	8.34015	7.39426	-0.395472	-1.33626	-1.35927	-1.17286	-1.75474	-2.50912	0.214828	0.0738088	0	0	0	0	-1	-1	0	0	-	45	37934	39818				KOG1185	Thiamine pyrophosphate-requiring enzyme	Amino acid transport and metabolism	METABOLISM	IlvB, Thiamine pyrophosphate-requiring enzyme	IPR000399; IPR012001; IPR011766;	TPP-binding enzyme, conserved site; Thiamine pyrophosphate enzyme, N-terminal TPP-binding domain; Thiamine pyrophosphate enzyme, C-terminal TPP-binding;
82623	15		10.8634	10.6484	14.5492	14.4706	13.7937	13.1164	7.79573	7.31141	8.31117	9.19735	-0.755469	-1.35413	-5.48254	-3.91908	-6.23801	-5.2732	3.0677	3.33702	0	0	-1	-1	-1	-1	0	1	+	45	47062	49184
70962	25		6.54914	6.8196	8.14848	7.87097	6.75019	6.99306	6.75546	6.67459	6.26577	6.54514	-1.39829	-0.877915	-0.484416	-0.447913	-1.8827	-1.32583	-0.206321	0.14501	-1	0	0	0	-1	-1	0	0	+	45	53145	55314									IPR000209;	Peptidase S8/S53, subtilisin/kexin/sedolisin;
70934	16		6.05894	6.33328	12.7319	12.541	6.43959	6.53504	6.38485	6.15236	6.15701	6.13382	-6.29232	-6.00598	-0.282585	-0.401217	-6.57491	-6.4072	-0.325907	0.180924	-1	-1	0	0	-1	-1	0	0	+	45	59722	62530				KOG2262	Sexual differentiation process protein ISP4	Signal transduction mechanisms	CELLULAR PROCESSES AND SIGNALLING		IPR004648; IPR004813; IPR004813;	Tetrapeptide transporter, OPT1/isp4; Oligopeptide transporter OPT superfamily; Oligopeptide transporter OPT superfamily;
70972	30		6.09894	6.32663	6.11826	6.37258	6.4293	6.40431	6.36245	6.5221	7.33622	7.16645	0.311038	0.0317318	0.906924	0.762135	1.21796	0.793867	-0.263509	-0.195478	0	0	1	0	1	1	0	0	+	46	17130	18984				KOG0255	Syptic vesicle transporter SVOP and related transporters (major facilitator superfamily)	General function prediction only	POORLY CHARACTERIZED		IPR011701;	Major facilitator superfamily MFS-1;
71005	43	34	14.3755	14.4198	8.03554	8.45769	8.17835	8.61412	12.9216	13.5536	12.9553	12.7063	0.142807	0.156437	4.77698	4.09222	4.91979	4.24866	1.45399	0.866247	0	0	1	1	1	1	0	0	-	46	26764	32533				KOG1178	Non-ribosomal peptide synthetase/alpha-aminoadipate reductase and related enzymes	Secondary metabolites biosynthesis, transport and catabolism	METABOLISM	candidate non-ribosomal peptide synthetase (NRPS)	IPR006163; IPR006163; IPR000873; IPR010071; IPR009081; IPR009081; IPR000873; IPR006163; IPR001242; IPR006163; IPR001242;	Phosphopantetheine-binding; Phosphopantetheine-binding; AMP-dependent synthetase/ligase; Amino acid adenylation; Acyl carrier protein-like; Acyl carrier protein-like; AMP-dependent synthetase/ligase; Phosphopantetheine-binding; Condensation domain; Phosphopantetheine-binding; Condensation domain;
112590	43	34	14.1788	14.164	7.62231	8.1177	8.53739	9.43245	13.4806	13.7326	13.1139	12.9065	0.915072	1.31474	4.57656	3.47404	5.49163	4.78878	0.698159	0.43138	0	0	1	1	1	1	0	0	+	46	34241	35361				KOG4840	Predicted hydrolases or acyltransferases (alpha/beta hydrolase superfamily)	General function prediction only	POORLY CHARACTERIZED		IPR013744;	Protein of unknown function DUF1749;
71010	43	34	14.5073	14.5011	8.68212	9.55947	9.9634	10.3405	13.8316	14.036	13.3413	13.0997	1.28128	0.781066	3.37788	2.75913	4.65916	3.5402	0.675719	0.465121	0	0	1	1	1	1	0	0	-	46	35454	39484				KOG0055	Multidrug/pheromone exporter, ABC superfamily	Secondary metabolites biosynthesis, transport and catabolism	METABOLISM		IPR003439; IPR003439; IPR003439; IPR003439; IPR003439; IPR003439; IPR011527; IPR011527; IPR003439; IPR003439; IPR003593; IPR003593; IPR001140; IPR003439; IPR001140; IPR003439;	ABC transporter-like; ABC transporter-like; ABC transporter-like; ABC transporter-like; ABC transporter-like; ABC transporter-like; ABC transporter, transmembrane domain, type 1; ABC transporter, transmembrane domain, type 1; ABC transporter-like; ABC transporter-like; ATPase, AAA+ type, core; ATPase, AAA+ type, core; ABC transporter, transmembrane domain; ABC transporter-like; ABC transporter, t…
82628	43	34	14.7362	14.7033	6.19143	6.33803	6.89641	7.16578	13.5975	14.1456	13.2462	13.2698	0.704976	0.827755	6.3498	6.10407	7.05478	6.93182	1.13869	0.557781	0	0	1	1	1	1	0	0	-	46	40417	41852
6085	43	34	13.0234	12.9956	6.13712	6.11593	6.10223	6.34729	11.1739	11.8395	10.4246	11.0887	-0.0348912	0.231354	4.32242	4.74136	4.28753	4.97272	1.84952	1.15608	0	0	1	1	1	1	0	0	+	46	42242	43114				KOG1680	Enoyl-CoA hydratase	Lipid transport and metabolism	METABOLISM		IPR001753;	Crotonase, core;
71008	43	34	14.9204	14.9597	7.09268	7.0435	7.42581	7.7325	13.7573	14.3115	13.5743	13.3728	0.333138	0.688999	6.14847	5.64033	6.48161	6.32932	1.16311	0.648148	0	0	1	1	1	1	0	0	+	46	44744	46658				KOG0254	Predicted transporter (major facilitator superfamily)	General function prediction only	POORLY CHARACTERIZED		IPR011701;	Major facilitator superfamily MFS-1;
112596	25		12.576	12.4711	12.9114	12.8797	12.8727	12.433	11.817	11.7813	11.6671	11.9971	-0.0387408	-0.44662	-1.20557	-0.435975	-1.24431	-0.882595	0.758945	0.689812	0	0	-1	0	-1	-1	0	0	-	46	50025	51201				KOG2614	Kynurenine 3-monooxygese and related flavoprotein monooxygeses	Energy production and conversion	METABOLISM		IPR002938;	Monooxygenase, FAD-binding;
82633	6		14.4411	14.3424	15.2207	15.0742	14.904	14.7718	14.0693	14.1232	14.1258	14.291	-0.316702	-0.302391	-0.778204	-0.48082	-1.09491	-0.783211	0.371845	0.219189	0	0	-1	-1	-1	-1	0	0	-	46	54519	56496	Glycoside hydrolase	72	Candidate beta-1 3-glucanosyltransferase						IPR004886; IPR012946;	Glycolipid anchored surface protein GAS1; X8;
124277	50		9.67684	9.67406	9.8087	9.80652	9.5606	9.26473	10.2768	10.1371	13.2225	11.9265	-0.2481	-0.541783	3.66193	2.66178	3.41383	2.12	-0.599986	-0.463018	0	0	1	1	1	1	0	0	-	48	7108	7919
6103	26		6.45772	6.67641	8.78363	9.30225	11.9855	12.3068	7.1549	7.23948	6.27927	10.119	3.20188	3.00456	-5.70624	-2.18775	-2.50436	0.816802	-0.697186	-0.563068	1	1	-1	0	-1	0	0	0	-	50	29863	31533				KOG0255	Syptic vesicle transporter SVOP and related transporters (major facilitator superfamily)	General function prediction only	POORLY CHARACTERIZED		IPR011701;	Major facilitator superfamily MFS-1;
112656	25	35	9.81403	9.83581	10.3826	10.663	10.2791	10.5842	9.30665	9.35355	9.0505	9.826	-0.103517	-0.0787159	-1.22856	-0.758244	-1.33208	-0.83696	0.507381	0.482267	0	0	-1	-1	-1	-1	0	0	+	53	15692	17391				KOG0118	FOG: RRM domain	General function prediction only	POORLY CHARACTERIZED
73104	25	35	9.61049	9.56651	10.2053	10.646	10.131	10.3552	9.05422	9.23002	8.9869	9.48388	-0.0742987	-0.29082	-1.14414	-0.871342	-1.21844	-1.16216	0.556275	0.336489	0	0	-1	0	-1	-1	0	0	-	53	17569	19422								N-terminal binuclear Zn cluster-containing/DNA binding domain-containing protein	IPR001138; IPR001138; IPR001138; IPR001138; IPR007219;	Fungal transcriptional regulatory protein, N-terminal; Fungal transcriptional regulatory protein, N-terminal; Fungal transcriptional regulatory protein, N-terminal; Fungal transcriptional regulatory protein, N-terminal; Transcription factor, fungi;
6107	43		14.7242	14.6848	9.6068	10.0046	9.31535	10.3789	12.9564	13.5088	12.8858	12.9928	-0.291451	0.374291	3.5704	2.6139	3.27895	2.98819	1.76775	1.176	0	0	1	0	1	1	0	0	-	53	27069	29843				KOG0039	Ferric reductase, DH/DPH oxidase and related proteins	Inorganic ion transport and metabolism	METABOLISM		IPR013130; IPR013112; IPR013121;	Flavoprotein transmembrane component; FAD-binding 8; Ferric reductase, NAD binding;
6108	15		12.3723	12.3607	12.7703	12.6748	12.6592	12.6969	12.1952	12.2623	11.9837	12.08	-0.111113	0.0220814	-0.675477	-0.616856	-0.786591	-0.594775	0.177047	0.0984183	0	0	-1	-1	-1	-1	0	0	+	54	5345	6623				KOG1269	SAM-dependent methyltransferases	Lipid transport and metabolism	METABOLISM		IPR013217;	Methyltransferase type 12;
82662	11		7.80443	7.82902	10.3142	11.3663	11.7123	12.5184	9.49205	9.21295	8.993	10.0968	1.3981	1.15214	-2.71934	-2.4216	-1.32124	-1.26946	-1.68761	-1.38393	0	0	-1	-1	0	0	0	0	-	54	6904	7710								hypothetical protein bearing a cerato-platanin domain, related to N. crassa SnodProt1 and T. atroviride epr1	IPR010829;	Cerato-platanin;
124296	25		12.8105	12.9734	13.8862	14.8125	11.8224	11.7954	11.7082	11.9649	10.253	10.8861	-2.06384	-3.01711	-1.56942	-0.909291	-3.63326	-3.9264	1.10227	1.00851	0	-1	0	0	-1	-1	0	0	-	62	9247	9940				KOG0855	Alkyl hydroperoxide reductase, thiol specific antioxidant and related enzymes	Posttranslational modification, protein turnover, chaperones	CELLULAR PROCESSES AND SIGNALLING		IPR012335; IPR013740;	Thioredoxin fold; Redoxin;
71170	50		7.76904	8.69581	8.4076	9.31727	8.10547	9.60961	8.35752	8.78898	12.119	11.4253	-0.302132	0.292341	4.01349	1.81571	3.71136	2.10805	-0.588481	-0.093165	0	0	1	0	1	1	0	0	-	69	2445	4131
