# Supplementary material for: The effects of extracellular pH and of the transcriptional regulator PACI on the transcriptome of Trichoderma reesei
Source: Microb Cell Fact. 2015 Apr 30;14:63. doi: 10.1186/s12934-015-0247-z (PMC4446002; doi:10.1186/s12934-015-0247-z)
Supplement: Additional file 2: — Transcriptional profiling data of the genes affected by the pac1 deletion. Gene identifiers are as in the T. reesei database version 2.0 and 1.2 (in the latter, v1_2 precedes the gene ID) or as in [26]. Signal intensities (log2 scale), fold changes (log2 scale) and significance test (R package limma, p < 0.01, log2 fold change > 0.4) are shown for the genes from two different time points of cultivations. Colour scales of yellow, red and green indicate different intensities of signals, red representing the strongest and green the weakest signals. The intensity of the red and blue colour indicates the strength of positive and negative fold change, respectively. In the significance test, 1 indicates induction and −1 repression. QM9414II indicates the control culture (QM9414) for ∆pac1. Annotations are shown according to the Eukaryotic orthologous group classification and as the manual annotations from the JGI T. reesei 2.0 database. Functional Interpro domain identifiers are as in the InterPro database. Annotations of glycoside hydrolase, carbohydrate esterase and polysaccharide lyase genes are as in [30]. [file 12934_2015_247_MOESM2_ESM.xlsx]

## Sheet: Genes affected by PACI
					pH6	pH6	pH3	pH3	pH4.5	pH4.5	pH6	pH6	pH6	pH6	QM9414	QM9414	QM9414	QM9414	QM9414	QM9414	∆pac1 vs QM9414	∆pac1 vs QM9414	QM9414	QM9414	QM9414	QM9414	QM9414	QM9414	∆pac1 vs QM9414	∆pac1 vs QM9414
Gene ID	Mfuzz cluster	Co-regulated cluster	PACI induced	PACI repressed	∆pac1_1	∆pac1_2	QM9414_1	QM9414_2	QM9414_1	QM9414_2	QM9414II_1	QM9414II_2	QM9414_1	QM9414_2	pH4.5_1 vs pH3_1	pH4.5_2 vs pH3_2	pH6_1 vs pH4.5_1	pH6_2 vs pH4.5_2	pH6_1 vs pH3_1	pH6_2 vs pH3_2	pH6_1 vs pH6_1	pH6_2 vs pH6_2	pH4.5_1 vs pH3_1	pH4.5_2 vs pH3_2	pH6_1 vs pH4.5_1	pH6_2 vs pH4.5_2	pH6_1 vs pH3_1	pH6_2 vs pH3_2	pH6_1 vs pH6_1	pH6_2 vs pH6_2	Strand	Scaffold No	Start	End	CAZy class	CAZy family	CAZy annotation	KOG ID	KOG definition	KOG class	KOG group	JGI Annotation	Interpro IDs	Interpro definition
v1_2_11548	49		x		8.56376	8.64349	9.70632	9.79634	10.7737	10.5548	10.9419	10.8017	10.9146	11.4343	1.06742	0.758443	0.140897	0.879523	1.20831	1.63797	-2.37819	-2.15819	0	0	0	0	1	1	-1	-1	-	18	9737	10162
79671	49		x		9.5116	9.68844	9.94644	10.3323	10.6274	11.4511	11.3202	11.242	11.2935	12.0133	0.680932	1.11878	0.666133	0.562252	1.34706	1.68103	-1.80857	-1.55352	0	0	0	0	1	1	-1	-1	+	14	714385	716449	Carbohydrate esterase	9	Candidate N-acetyl-glucosamine-6-phosphate deacetylase	KOG3892	N-acetyl-glucosamine-6-phosphate deacetylase	Carbohydrate transport and metabolism	METABOLISM	candidate N-acetyl-glucosamine-6-phosphate deacetylase, Carbohydrate Esterase Family 9	IPR013108;	Amidohydrolase 3;
47268	49		x		10.513	10.5161	10.6918	10.6577	10.5426	10.5995	11.445	11.4463	12.4765	12.1514	-0.149117	-0.0582398	1.93388	1.55191	1.78476	1.49367	-0.931932	-0.930181	0	0	1	1	1	1	-1	-1	-	7	548989	551996	Glycoside hydrolase	3	Candidate beta-glucosidase bgl3i					candidate b-glucosidase, Glycoside Hydrolase Family 3	IPR001764; IPR001764; IPR002772;	Glycoside hydrolase, family 3, N-terminal; Glycoside hydrolase, family 3, N-terminal; Glycoside hydrolase, family 3, C-terminal;
122495	49		x		8.49415	8.39093	7.87673	8.0758	8.11604	8.05709	11.9195	11.823	11.8917	11.3408	0.239312	-0.018712	3.77569	3.28368	4.01501	3.26497	-3.42539	-3.4321	0	0	1	1	1	1	-1	-1	+	13	13589	15574	Glycoside hydrolase	76	Candidate alpha-1,6-mannanase					related to a bacterial a-1,6-mannanase, Glycoside Hydrolase Family 76	IPR005198;	Glycoside hydrolase, family 76;
120698	14		x		6.8273	6.67257	12.9111	12.9601	13.626	13.6633	14.4729	14.4082	14.3955	14.299	0.714955	0.703141	0.769524	0.635762	1.48448	1.3389	-7.6456	-7.73563	1	1	1	1	1	1	-1	-1	-	4	811489	814088				KOG1721	FOG: Zn-finger	General function prediction only	POORLY CHARACTERIZED	pH-response transcription factor pacC	IPR007087; IPR007087; IPR007087; IPR007087; IPR007087; IPR007087; IPR007087; IPR007087; IPR007087; IPR007087; IPR007087;	Zinc finger, C2H2-type; Zinc finger, C2H2-type; Zinc finger, C2H2-type; Zinc finger, C2H2-type; Zinc finger, C2H2-type; Zinc finger, C2H2-type; Zinc finger, C2H2-type; Zinc finger, C2H2-type; Zinc finger, C2H2-type; Zinc finger, C2H2-type; Zinc finger, C2H2-type;
56470	30		x		11.8826	11.7976	12.5715	12.3639	12.7704	12.7272	13.5662	13.4942	13.2506	13.1743	0.198882	0.363308	0.480246	0.44714	0.679128	0.810447	-1.6836	-1.69664	0	0	1	0	1	1	-1	-1	+	3	483609	484650				KOG0068	D-3-phosphoglycerate dehydrogese, D-isomer-specific 2-hydroxy acid dehydrogese superfamily	Amino acid transport and metabolism	METABOLISM	LdhA, Lactate dehydrogenase and related dehydrogenases	IPR006140; IPR006140; IPR006140; IPR006139; IPR006140;	D-isomer specific 2-hydroxyacid dehydrogenase, NAD-binding; D-isomer specific 2-hydroxyacid dehydrogenase, NAD-binding; D-isomer specific 2-hydroxyacid dehydrogenase, NAD-binding; D-isomer specific 2-hydroxyacid dehydrogenase, catalytic domain; D-isomer specific 2-hydroxyacid dehydrogenase, NAD-binding;
108702	30		x		7.20662	7.61549	7.98167	7.60823	8.24362	8.03613	9.13277	9.09432	8.99764	8.64769	0.261948	0.427899	0.754019	0.611554	1.01597	1.03945	-1.92615	-1.47884	0	0	0	0	1	1	-1	-1	+	13	137362	139518				KOG1869	Splicing coactivator SRm160/300, subunit SRm300	RNA processing and modification	INFORMATION STORAGE AND PROCESSING
107848	42		x		11.871	11.9483	10.7979	11.0866	11.2204	11.4596	12.5839	12.6716	12.3351	12.4965	0.422526	0.372999	1.11469	1.03687	1.53722	1.40987	-0.712926	-0.723275	0	0	1	1	1	1	-1	-1	-	10	685745	686138
46266	44		x		10.8028	10.8682	11.2973	11.1943	11.5379	11.4998	12.5333	12.446	12.353	12.4372	0.240598	0.30554	0.815136	0.937353	1.05573	1.24289	-1.73055	-1.57778	0	0	1	1	1	1	-1	-1	-	4	1571296	1572339
62362	44		x		13.2572	13.2397	13.0742	12.8933	13.0774	12.9533	13.8097	13.7218	13.4968	13.3951	0.00323253	0.0600031	0.419442	0.441769	0.422675	0.501772	-0.552428	-0.482074	0	0	1	1	1	1	-1	-1	+	10	896341	900258				KOG0204	Calcium transporting ATPase	Inorganic ion transport and metabolism	METABOLISM	Cation transporting ATPase	IPR001757; IPR001757; IPR001757; IPR006408; IPR001757; IPR001757; IPR001757; IPR004014; IPR008250; IPR005834; IPR006068;	ATPase, P-type, K/Mg/Cd/Cu/Zn/Na/Ca/Na/H-transporter; ATPase, P-type, K/Mg/Cd/Cu/Zn/Na/Ca/Na/H-transporter; ATPase, P-type, K/Mg/Cd/Cu/Zn/Na/Ca/Na/H-transporter; ATPase, P-type, calcium-transporting, PMCA-type; ATPase, P-type, K/Mg/Cd/Cu/Zn/Na/Ca/Na/H-transporter; ATPase, P-type, K/Mg/Cd/Cu/Zn/Na/Ca/Na/H-transporter; ATPase, P-type, K/Mg/Cd/Cu/Zn/Na/Ca/Na/H-transporter; ATPase, P-type cation-tran…
50593	49		x		10.5859	10.6422	10.6683	10.8817	10.8101	11.0497	12.5903	12.6069	13.0882	12.8348	0.141864	0.167931	2.27813	1.78512	2.41999	1.95305	-2.00447	-1.96473	0	0	1	1	1	1	-1	-1	+	18	197712	199667				KOG4419	5' nucleotidase	Nucleotide transport and metabolism	METABOLISM		IPR004843; IPR006179; IPR004843; IPR008334;	Metallo-dependent phosphatase; 5''-Nucleotidase/apyrase; Metallo-dependent phosphatase; 5''-Nucleotidase, C-terminal;
103136	49	5	x		6.55179	6.55461	6.52752	6.58426	7.41615	6.84452	9.65822	10.3082	11.9963	10.6989	0.888632	0.260256	4.58019	3.85437	5.46882	4.11463	-3.10644	-3.75362	0	0	1	1	1	1	-1	-1	-	1	2770530	2772074				KOG0538	Glycolate oxidase	Energy production and conversion	METABOLISM		IPR008259; IPR000262;	FMN-dependent alpha-hydroxy acid dehydrogenase, active site; FMN-dependent dehydrogenase;
70907	49		x		12.0931	12.1237	11.8028	12.0509	12.167	12.3151	13.6451	13.6921	13.6346	13.5553	0.364187	0.264187	1.46762	1.24016	1.83181	1.50435	-1.55199	-1.5684	0	0	1	0	1	1	-1	-1	+	44	28599	28971				KOG4177	Ankyrin	Cell wall/membrane/envelope biogenesis	CELLULAR PROCESSES AND SIGLING		IPR002110; IPR002110; IPR002110; IPR002110; IPR002110; IPR002110; IPR002110; IPR002110; IPR002110; IPR002110; IPR002110; IPR002110; IPR002110;	Ankyrin repeat; Ankyrin repeat; Ankyrin repeat; Ankyrin repeat; Ankyrin repeat; Ankyrin repeat; Ankyrin repeat; Ankyrin repeat; Ankyrin repeat; Ankyrin repeat; Ankyrin repeat; Ankyrin repeat; Ankyrin repeat;
122127	49		x		12.4058	12.35	12.4667	13.0461	13.8647	14.3445	13.7068	13.877	14.3917	14.6141	1.39805	1.29834	0.526942	0.269631	1.92499	1.56797	-1.30096	-1.52695	1	1	0	0	1	1	-1	-1	-	10	961219	962036
78828	49		x		10.1719	10.3542	10.8407	10.3022	10.7674	10.7417	13.1228	12.9886	12.8497	12.2974	-0.0732413	0.439455	2.08228	1.55578	2.00904	1.99523	-2.95089	-2.63444	0	0	1	0	1	1	-1	-1	-	11	970601	972314				KOG4389	Acetylcholinesterase/Butyrylcholinesterase	Signal transduction mechanisms	CELLULAR PROCESSES AND SIGLING		IPR002018; IPR002018; IPR002018; IPR002018;	Carboxylesterase, type B; Carboxylesterase, type B; Carboxylesterase, type B; Carboxylesterase, type B;
65037	49		x		7.00669	7.18241	6.75607	6.47444	7.15371	7.04174	9.35713	8.99379	9.22261	8.32424	0.397639	0.567305	2.0689	1.2825	2.46654	1.8498	-2.35044	-1.81138	0	0	1	1	1	1	-1	-1	+	15	377657	379021				KOG1626	Inorganic pyrophosphatase/Nucleosome remodeling factor, subunit NURF38	Energy production and conversion	METABOLISM		IPR008162; IPR008162; IPR008162;	Inorganic pyrophosphatase; Inorganic pyrophosphatase; Inorganic pyrophosphatase;
68843	49		x		12.1549	12.101	11.4801	11.4261	11.4456	11.7138	12.8129	12.776	12.5418	12.3944	-0.0345286	0.28765	1.09622	0.680622	1.06169	0.968272	-0.657995	-0.675072	0	0	1	1	1	1	-1	-1	-	26	86009	86814				KOG4826	C-8,7 sterol isomerase	Lipid transport and metabolism	METABOLISM		IPR007905; IPR007905;	Emopamil-binding; Emopamil-binding;
65533	49		x		11.7279	11.7407	11.7898	11.7774	12.0759	12.0634	12.7602	12.87	12.8657	12.6172	0.286122	0.28597	0.789841	0.553849	1.07596	0.839819	-1.0323	-1.12933	0	0	1	0	1	1	-1	-1	+	16	614170	617639				KOG1343	Histone deacetylase complex, catalytic component HDA1	Chromatin structure and dynamics	INFORMATION STORAGE AND PROCESSING		IPR000286; IPR000286; IPR000286; IPR000286;	Histone deacetylase superfamily; Histone deacetylase superfamily; Histone deacetylase superfamily; Histone deacetylase superfamily;
76887	49		x		12.1277	11.9948	12.446	12.1403	12.9384	12.2454	12.7205	12.7585	12.9703	12.8474	0.492406	0.105095	0.0318876	0.602057	0.524294	0.707152	-0.59285	-0.763612	0	0	0	1	1	1	-1	-1	+	6	1196800	1198578				KOG1339	Aspartyl protease	Posttranslational modification, protein turnover, chaperones	CELLULAR PROCESSES AND SIGLING		IPR009007; IPR001461; IPR009007; IPR001461;	Peptidase aspartic, catalytic; Peptidase A1; Peptidase aspartic, catalytic; Peptidase A1;
121306	49		x		13.7527	13.8434	12.7275	13.4411	14.1247	14.1669	14.6323	14.5482	14.5937	14.4685	1.3972	0.725739	0.46899	0.301618	1.86619	1.02736	-0.879667	-0.704759	1	1	1	0	1	1	-1	-1	-	7	167432	169975				KOG1339	Aspartyl protease	Posttranslational modification, protein turnover, chaperones	CELLULAR PROCESSES AND SIGLING		IPR009007; IPR001461; IPR009007; IPR001461;	Peptidase aspartic, catalytic; Peptidase A1; Peptidase aspartic, catalytic; Peptidase A1;
121417	49		x		6.32418	6.33537	7.02451	7.51969	7.35061	7.31872	9.38594	9.91735	10.91	10.8997	0.326097	-0.200975	3.55939	3.58097	3.88549	3.38	-3.06176	-3.58197	0	0	1	1	1	1	-1	-1	-	7	821117	822320				KOG1437	Fasciclin and related adhesion glycoproteins	Cell wall/membrane/envelope biogenesis	CELLULAR PROCESSES AND SIGLING		IPR000782; IPR000782; IPR000782;	FAS1 domain; FAS1 domain; FAS1 domain;
111955	49		x		8.22163	8.23261	8.23016	7.88909	8.49566	8.16633	9.84941	9.88418	9.57035	8.8915	0.265495	0.277241	1.07469	0.725162	1.34019	1.0024	-1.62778	-1.65157	0	0	1	0	1	1	-1	-1	+	30	227700	228722				KOG4157	beta-1,6-N-acetylglucosaminyltransferase, contains WSC domain	Posttranslational modification, protein turnover, chaperones	CELLULAR PROCESSES AND SIGLING
124059	49		x		14.1666	14.2331	14.117	13.9282	14.4621	14.3844	15.0166	15.0866	15.0459	14.6236	0.345145	0.456249	0.583772	0.239164	0.928917	0.695413	-0.85007	-0.853506	0	0	1	0	1	1	-1	-1	-	32	122064	122608
78448	49		x		10.8959	10.6746	10.8607	10.444	10.6665	10.548	11.5525	11.4787	11.3414	11.2051	-0.194158	0.103974	0.674909	0.657123	0.480752	0.761097	-0.656647	-0.804193	0	0	1	1	1	1	-1	-1	-	10	891720	893184									IPR009486;	Purine nucleoside permease;
81536	49		x		5.70043	5.86325	5.97274	6.40053	6.52829	5.943	12.8545	12.8816	12.8165	12.0525	0.555546	-0.457535	6.28819	6.10948	6.84374	5.65194	-7.15405	-7.01836	0	0	1	1	1	1	-1	-1	-	25	317841	321950				KOG0202	Ca2+ transporting ATPase	Inorganic ion transport and metabolism	METABOLISM	Cation transporting ATPase	IPR001757; IPR001757; IPR001757; IPR006414; IPR001757; IPR001757; IPR001757; IPR001757; IPR004014; IPR008250; IPR005834; IPR006068;	ATPase, P-type, K/Mg/Cd/Cu/Zn/Na/Ca/Na/H-transporter; ATPase, P-type, K/Mg/Cd/Cu/Zn/Na/Ca/Na/H-transporter; ATPase, P-type, K/Mg/Cd/Cu/Zn/Na/Ca/Na/H-transporter; ATPase, P-type, potassium/sodium efflux, fungal; ATPase, P-type, K/Mg/Cd/Cu/Zn/Na/Ca/Na/H-transporter; ATPase, P-type, K/Mg/Cd/Cu/Zn/Na/Ca/Na/H-transporter; ATPase, P-type, K/Mg/Cd/Cu/Zn/Na/Ca/Na/H-transporter; ATPase, P-type, K/Mg/Cd/Cu…
122153	49		x		12.6184	12.7349	12.1732	12.23	12.5662	12.7866	13.4521	13.3544	13.2252	13.2286	0.392946	0.556598	0.658992	0.441998	1.05194	0.998596	-0.833716	-0.619458	0	1	1	0	1	1	-1	-1	+	10	1083570	1085363									IPR011701;	Major facilitator superfamily MFS-1;
76311	49		x		12.7648	12.722	13.0245	12.7932	13.1908	13.0873	13.6048	13.6113	13.5429	13.5229	0.166254	0.294083	0.352158	0.435604	0.518412	0.729687	-0.839985	-0.88935	0	0	0	0	1	1	-1	-1	+	5	576707	580120				KOG4505	+/H+ antiporter	Inorganic ion transport and metabolism	METABOLISM		IPR006153;	Cation/H+ exchanger;
78738	49		x		9.93946	9.8704	11.1881	11.1674	11.8335	11.4786	12.5867	12.4537	12.1396	11.892	0.645429	0.311214	0.306062	0.413346	0.951491	0.724561	-2.64725	-2.58333	0	0	0	0	1	1	-1	-1	+	11	628718	631006				KOG4505	+/H+ antiporter	Inorganic ion transport and metabolism	METABOLISM		IPR006153;	Cation/H+ exchanger;
122972	49		x		7.51123	7.73227	8.8473	8.41079	9.4766	9.0611	11.5133	11.33	11.3415	10.8347	0.629304	0.650305	1.86485	1.77356	2.49416	2.42387	-4.00208	-3.59776	0	0	1	1	1	1	-1	-1	+	16	794646	801049				KOG0202	Ca2+ transporting ATPase	Inorganic ion transport and metabolism	METABOLISM	Cation transporting ATPase	IPR001757; IPR001757; IPR001757; IPR006414; IPR001757; IPR001757; IPR001757; IPR004014; IPR008250; IPR005834; IPR006068;	ATPase, P-type, K/Mg/Cd/Cu/Zn/Na/Ca/Na/H-transporter; ATPase, P-type, K/Mg/Cd/Cu/Zn/Na/Ca/Na/H-transporter; ATPase, P-type, K/Mg/Cd/Cu/Zn/Na/Ca/Na/H-transporter; ATPase, P-type, potassium/sodium efflux, fungal; ATPase, P-type, K/Mg/Cd/Cu/Zn/Na/Ca/Na/H-transporter; ATPase, P-type, K/Mg/Cd/Cu/Zn/Na/Ca/Na/H-transporter; ATPase, P-type, K/Mg/Cd/Cu/Zn/Na/Ca/Na/H-transporter; ATPase, P-type cation-tran…
40775	49		x		12.0509	12.0343	11.5034	11.136	11.5041	11.6306	13.2276	13.3018	13.0755	12.7676	0.000701558	0.494577	1.57145	1.13706	1.57215	1.63163	-1.17676	-1.26752	0	0	1	1	1	1	-1	-1	-	3	260968	262042									IPR007568;	RTA1 like protein;
102966	49		x		14.5787	14.5462	14.486	14.2323	14.7998	14.7302	15.5205	15.4688	15.2999	15.2449	0.3138	0.497991	0.500058	0.514676	0.813858	1.01267	-0.941758	-0.922568	0	1	1	1	1	1	-1	-1	-	1	2184066	2184787
103059	49	3	x		9.60504	9.28314	9.54868	10.039	9.13836	9.69493	12.208	12.4579	12.806	11.9302	-0.410324	-0.344065	3.66763	2.2353	3.25731	1.89123	-2.60296	-3.17473	0	0	1	1	1	1	-1	-1	+	1	2525449	2526990
54226	49		x		8.11057	8.59914	7.98719	8.75171	9.53993	10.1148	11.4269	11.5714	11.6534	11.2826	1.55274	1.3631	2.11344	1.16784	3.66617	2.53094	-3.31638	-2.97225	1	1	1	0	1	1	-1	-1	+	1	2880934	2882074
122087	49		x		9.16651	9.09	8.96904	8.04021	9.60491	8.90747	12.9136	13.0786	13.1657	12.3784	0.635862	0.867255	3.56077	3.4709	4.19663	4.33815	-3.74705	-3.98856	0	0	1	1	1	1	-1	-1	+	10	734690	736663				KOG4157	beta-1,6-N-acetylglucosaminyltransferase, contains WSC domain	Posttranslational modification, protein turnover, chaperones	CELLULAR PROCESSES AND SIGLING
80026	49		x		13.2468	13.1866	11.644	11.2864	13.3479	12.6354	14.8294	14.8444	14.7037	14.3951	1.7039	1.34904	1.35579	1.75974	3.05969	3.10878	-1.58255	-1.65778	1	0	1	1	1	1	-1	-1	-	16	609032	610406
5107	49		x		9.9895	10.1761	8.97547	8.27774	9.7434	8.75474	13.0138	12.5467	12.1297	11.3687	0.767927	0.477001	2.3863	2.61398	3.15423	3.09098	-3.0243	-2.37062	0	0	1	1	1	1	-1	-1	+	19	439701	440905									IPR001926; IPR005965; IPR001926;	Pyridoxal phosphate-dependent enzyme, beta subunit; 1-aminocyclopropane-1-carboxylate deaminase; Pyridoxal phosphate-dependent enzyme, beta subunit;
81843	49		x		8.67698	8.66588	8.46512	8.8131	9.59507	9.89491	11.4116	11.3866	10.8907	10.7261	1.12995	1.08181	1.29563	0.83122	2.42558	1.91303	-2.73464	-2.72071	0	0	1	0	1	1	-1	-1	+	28	95835	98076				KOG4126	Alkaline phosphatase	Inorganic ion transport and metabolism	METABOLISM		IPR001952; IPR001952;	Alkaline phosphatase; Alkaline phosphatase;
72800	49		x		11.393	11.3397	11.3617	10.4658	11.736	11.0809	12.9697	13.0146	13.0145	12.668	0.374327	0.615059	1.27849	1.58717	1.65282	2.20223	-1.57678	-1.67487	0	0	1	1	1	1	-1	-1	-	37	18564	20641				KOG1187	Serine/threonine protein kise	Signal transduction mechanisms	CELLULAR PROCESSES AND SIGLING	hypothetical protein
80639	6			x	8.89764	8.59902	10.6936	10.9666	10.4171	10.771	6.16395	6.16054	6.63385	5.98493	-0.276493	-0.195596	-3.78327	-4.78604	-4.05976	-4.98164	2.73369	2.43849	0	0	-1	-1	-1	-1	1	1	-	19	560796	562128								Related to yeast FTR1 Iron Permease. Hypothetical iron permease involved in high affinity iron uptake.	IPR004923;	Iron permease FTR1;
121350	13			x	13.8575	13.6819	14.856	14.7773	14.7556	14.792	10.7831	10.8398	12.3161	12.8143	-0.100399	0.0146702	-2.43944	-1.9777	-2.53984	-1.96303	3.07438	2.84218	0	0	-1	-1	-1	-1	1	1	+	7	427746	428278								related to CipC1
110262	15			x	10.5746	10.4322	11.3004	11.1699	11.2266	10.9567	9.36638	9.24221	9.2906	9.64994	-0.07382	-0.213186	-1.936	-1.30676	-2.00982	-1.51995	1.20827	1.18996	0	0	-1	-1	-1	-1	1	1	-	19	458349	459663				KOG1198	Zinc-binding oxidoreductase	Energy production and conversion	METABOLISM		IPR002085; IPR002085; IPR013154; IPR013149;	Alcohol dehydrogenase superfamily, zinc-containing; Alcohol dehydrogenase superfamily, zinc-containing; Alcohol dehydrogenase GroES-like; Alcohol dehydrogenase, C-terminal;
71326	15			x	13.0842	13.0485	13.1026	13.0362	12.9285	12.8903	12.5173	12.4657	12.5065	12.5708	-0.174124	-0.145813	-0.421965	-0.319531	-0.596089	-0.465344	0.566966	0.582816	0	0	-1	0	-1	-1	1	1	-	1	1402344	1406132								candidate esterase, Carbohydrate Esterase Family 9	IPR011059; IPR006680;	Metal-dependent hydrolase, composite domain; Amidohydrolase 1;
77557	15			x	12.759	12.7687	12.4609	12.7175	12.0755	12.2869	10.8806	10.8369	10.4563	10.5704	-0.385469	-0.43065	-1.6192	-1.71647	-2.00467	-2.14712	1.8784	1.93181	0	0	-1	-1	-1	-1	1	1	-	8	592204	593610								distantly related to glycosyltransferases
123718	15			x	13.6352	13.7843	15.2273	15.2315	14.7631	14.5469	7.99958	8.86093	8.8098	10.3786	-0.464186	-0.684516	-5.95331	-4.16836	-6.4175	-4.85287	5.63559	4.92336	0	0	-1	-1	-1	-1	1	1	-	25	329551	331622				KOG1303	Amino acid transporters	Amino acid transport and metabolism	METABOLISM	Transmembrane amino acid transporter	IPR013057;	Amino acid transporter, transmembrane;
43671	15			x	12.334	12.7154	12.9275	12.6913	12.7156	12.2863	8.95022	8.99965	10.7277	11.1696	-0.211832	-0.405001	-1.9879	-1.11672	-2.19973	-1.52172	3.38376	3.71571	0	0	-1	0	-1	-1	1	1	+	1	428720	430723				KOG0682	Ammonia permease	Inorganic ion transport and metabolism	METABOLISM	Diego A. Martinez, ammonium permease	IPR001905; IPR001905; IPR001905;	Ammonium transporter; Ammonium transporter; Ammonium transporter;
5119	15			x	11.0622	10.7529	13.1326	13.2336	12.7513	13.2931	7.4483	7.52146	8.27222	7.97244	-0.381217	0.0594292	-4.47912	-5.32062	-4.86034	-5.26119	3.61391	3.23142	0	0	-1	-1	-1	-1	1	1	+	19	563075	565837				KOG1263	Multicopper oxidases	Secondary metabolites biosynthesis, transport and catabolism	METABOLISM	Possible multicopper oxidase with ferroxidase activity. Involved in high affinity iron transport.	IPR002355; IPR002355; IPR011707; IPR001117; IPR011706;	Multicopper oxidase, copper-binding site; Multicopper oxidase, copper-binding site; Multicopper oxidase, type 3; Multicopper oxidase, type 1; Multicopper oxidase, type 2;
80879	15			x	14.136	13.9935	15.3691	15.2722	14.2292	13.4168	10.1895	10.1728	10.6228	11.0381	-1.13987	-1.85546	-3.60642	-2.37872	-4.74629	-4.23418	3.94653	3.82064	0	-1	-1	-1	-1	-1	1	1	+	21	154693	156704				KOG1237	H+/oligopeptide symporter	Amino acid transport and metabolism	METABOLISM		IPR000109; IPR000109; IPR000109; IPR000109;	Oligopeptide transporter; Oligopeptide transporter; Oligopeptide transporter; Oligopeptide transporter;
110653	15			x	13.5204	13.4005	14.7318	14.6536	14.5118	14.3423	12.6745	12.5731	12.9341	13.6464	-0.21999	-0.311269	-1.57774	-0.695936	-1.79773	-1.00721	0.845889	0.827384	0	0	-1	-1	-1	-1	1	1	+	21	432883	433161
107881	16			x	11.3904	11.131	13.6161	13.4001	11.043	9.49232	7.89839	8.12709	9.25324	8.47887	-2.57317	-3.9078	-1.78973	-1.01345	-4.3629	-4.92125	3.492	3.00391	-1	-1	-1	0	-1	-1	1	1	+	10	771315	772250				KOG3599	Ca2+-modulated nonselective cation channel polycystin	Signal transduction mechanisms	CELLULAR PROCESSES AND SIGLING
56838	19	8		x	12.4354	12.4723	12.6902	12.9551	12.5511	12.4211	11.7208	11.7356	11.4529	11.5519	-0.139146	-0.533907	-1.09815	-0.869206	-1.2373	-1.40311	0.714673	0.736725	0	0	-1	-1	-1	-1	1	1	-	3	599872	601138				KOG1208	Dehydrogeses with different specificities (related to short-chain alcohol dehydrogeses)	Secondary metabolites biosynthesis, transport and catabolism	METABOLISM		IPR002347; IPR002347; IPR002198;	Glucose/ribitol dehydrogenase; Glucose/ribitol dehydrogenase; Short-chain dehydrogenase/reductase SDR;
22210	20			x	12.0037	12.1079	11.0526	11.8729	11.4033	11.5062	9.43258	9.34573	9.17129	9.1336	0.350725	-0.366708	-2.232	-2.37255	-1.88127	-2.73926	2.57114	2.76215	0	0	-1	-1	-1	-1	1	1	+	8	597379	598813				KOG2650	Zinc carboxypeptidase	Function unknown	POORLY CHARACTERIZED		IPR011050; IPR000834; IPR000834; IPR003146; IPR000834;	Pectin lyase fold/virulence factor; Peptidase M14, carboxypeptidase A; Peptidase M14, carboxypeptidase A; Proteinase inhibitor, carboxypeptidase propeptide; Peptidase M14, carboxypeptidase A;
59830	20			x	9.74019	9.65869	9.28113	8.99429	8.88846	8.45674	8.12873	8.14802	8.37332	7.79919	-0.392667	-0.537547	-0.515146	-0.657544	-0.907813	-1.19509	1.61145	1.51067	0	0	0	0	-1	-1	1	1	+	7	175973	176840				KOG1208	Dehydrogeses with different specificities (related to short-chain alcohol dehydrogeses)	Secondary metabolites biosynthesis, transport and catabolism	METABOLISM		IPR002347;	Glucose/ribitol dehydrogenase;
111395	20			x	13.085	13.054	11.5995	11.4133	10.7284	10.7414	11.6625	11.4555	10.2285	10.3066	-0.871042	-0.671933	-0.49992	-0.434782	-1.37096	-1.10672	1.42242	1.59859	0	0	0	0	-1	-1	1	1	+	26	268609	269401									IPR000682;	Protein-L-isoaspartate(D-aspartate) O-methyltransferase;
72922	20			x	13.1222	13.0514	12.7464	12.8097	12.6078	12.2113	11.9687	11.8491	11.155	10.9776	-0.138558	-0.598444	-1.45288	-1.2337	-1.59144	-1.83215	1.15354	1.20231	0	0	-1	-1	-1	-1	1	1	-	4	1230340	1233027				KOG1289	Amino acid transporters	Amino acid transport and metabolism	METABOLISM	PotE, Amino acid transporters, GABA permease	IPR002293; IPR002293; IPR004841;	Amino acid/polyamine transporter I; Amino acid/polyamine transporter I; Amino acid permease domain;
5656	20			x	10.3363	10.3537	10.804	10.4721	9.57568	9.34195	9.25057	9.01804	8.73934	8.62435	-1.2283	-1.13011	-0.836344	-0.717598	-2.06464	-1.84771	1.08576	1.33569	-1	-1	-1	0	-1	-1	1	1	+	27	191211	192813				KOG0254	Predicted transporter (major facilitator superfamily)	General function prediction only	POORLY CHARACTERIZED		IPR005829; IPR003663; IPR005828;	Sugar transporter, conserved site; Sugar/inositol transporter; General substrate transporter;
30635	20			x	12.0808	12.0989	11.408	11.3877	11.1236	11.0849	11.1374	11.0826	10.7065	10.6013	-0.284412	-0.302739	-0.417088	-0.483599	-0.701501	-0.786338	0.943432	1.01622	0	0	0	0	-1	-1	1	1	+	16	203198	204182				KOG4297	C-type lectin	Defense mechanisms	CELLULAR PROCESSES AND SIGLING
76949	23			x	14.2862	14.3062	14.3147	14.4131	13.7496	14.0244	13.6668	13.7293	13.742	13.9349	-0.565141	-0.388713	-0.00757123	-0.0895766	-0.572712	-0.478289	0.619452	0.576912	-1	0	0	0	-1	-1	1	1	+	7	21909	24044				KOG1441	Glucose-6-phosphate/phosphate and phosphoenolpyruvate/phosphate antiporter	Carbohydrate transport and metabolism	METABOLISM	hypothetical protein	IPR004853;	Protein of unknown function DUF250;
72788	25			x	12.4594	12.4583	12.212	13.0706	11.7683	12.4005	9.02493	9.25239	10.8831	11.3021	-0.443693	-0.670076	-0.885185	-1.09845	-1.32888	-1.76852	3.43449	3.20588	0	0	0	0	-1	-1	1	1	+	35	96067	97714				KOG2246	Galactosyltransferases	Carbohydrate transport and metabolism	METABOLISM	distantly related to b-glycosyltransferases, Glycosyltransferase Family 31
70311	25			x	13.8529	13.8157	13.6903	13.629	13.5234	13.4549	13.0571	13.178	13.2269	13.189	-0.166861	-0.174096	-0.296494	-0.265922	-0.463355	-0.440018	0.795749	0.637656	0	0	0	0	-1	-1	1	1	+	34	102617	104949				KOG2614	Kynurenine 3-monooxygese and related flavoprotein monooxygeses	Energy production and conversion	METABOLISM		IPR002938;	Monooxygenase, FAD-binding;
124051	25			x	13.6634	13.921	13.9342	14.1277	13.4803	13.1255	11.6675	11.6465	10.8878	10.1901	-0.453919	-1.00217	-2.59251	-2.93547	-3.04642	-3.93764	1.99582	2.27448	0	0	-1	-1	-1	-1	1	1	-	32	70429	72249				KOG2182	Hydrolytic enzymes of the alpha/beta hydrolase fold	Posttranslational modification, protein turnover, chaperones	CELLULAR PROCESSES AND SIGLING		IPR008758; IPR008758;	Peptidase S28; Peptidase S28;
74156	25			x	13.6578	13.4684	13.4854	13.7766	11.3556	10.41	7.92291	8.56619	8.50414	8.36999	-2.12975	-3.36668	-2.85151	-2.03997	-4.98126	-5.40665	5.73493	4.90222	-1	-1	-1	-1	-1	-1	1	1	-	1	2191952	2193277				KOG1339	Aspartyl protease	Posttranslational modification, protein turnover, chaperones	CELLULAR PROCESSES AND SIGLING	papA, aspartate protease	IPR009007; IPR001969; IPR001461; IPR009007; IPR001461;	Peptidase aspartic, catalytic; Peptidase aspartic, active site; Peptidase A1; Peptidase aspartic, catalytic; Peptidase A1;
76971	25			x	11.0474	10.906	11.8694	12.376	10.7899	10.7656	8.32045	8.57744	9.5935	9.69894	-1.07958	-1.61039	-1.19636	-1.06668	-2.27594	-2.67707	2.72698	2.32857	-1	-1	-1	-1	-1	-1	1	1	+	7	78651	79583
110316	25			x	13.4523	13.416	14.1797	14.0668	13.1493	12.6682	7.8354	8.58204	9.97856	11.1631	-1.03043	-1.39855	-3.1707	-1.50512	-4.20113	-2.90367	5.61692	4.83399	0	0	-1	0	-1	-1	1	1	-	19	601197	603055				KOG1287	Amino acid transporters	Amino acid transport and metabolism	METABOLISM	PotE, Amino acid transporters	IPR002293; IPR002293; IPR004841;	Amino acid/polyamine transporter I; Amino acid/polyamine transporter I; Amino acid permease domain;
44175	25			x	12.5807	12.5328	13.4986	13.6429	13.4194	13.6228	7.66893	7.94436	9.45359	9.37794	-0.0792355	-0.0200997	-3.96578	-4.24488	-4.04502	-4.26498	4.91177	4.58848	0	0	-1	-1	-1	-1	1	1	-	1	1901836	1903735				KOG0253	Syptic vesicle transporter SV2 (major facilitator superfamily)	General function prediction only	POORLY CHARACTERIZED	lactate/pyruvate transporter	IPR011701;	Major facilitator superfamily MFS-1;
66469	25			x	12.9716	12.7933	13.1856	13.3116	12.5081	12.6123	11.5325	11.5097	11.8782	12.1803	-0.677555	-0.699359	-0.629918	-0.431992	-1.30747	-1.13135	1.43907	1.28361	0	0	-1	0	-1	-1	1	1	-	18	279806	282193				KOG4264	Nucleo-cytoplasmic protein MLN51	General function prediction only	POORLY CHARACTERIZED
68588	25			x	11.0604	11.064	12.9068	12.8211	10.016	10.0838	8.33631	8.44487	7.99978	8.23905	-2.89076	-2.73732	-2.01622	-1.84476	-4.90699	-4.58207	2.7241	2.61913	-1	-1	-1	-1	-1	-1	1	1	+	25	213015	213828
23297	25			x	13.4222	13.3998	13.264	13.3814	13.169	13.3091	12.8418	12.9231	12.5467	12.9102	-0.0950602	-0.0722584	-0.622236	-0.398934	-0.717296	-0.471192	0.58034	0.476733	0	0	-1	0	-1	-1	1	1	-	28	52535	53787				KOG2913	Predicted membrane protein	Function unknown	POORLY CHARACTERIZED		IPR006603; IPR006603;	Cystinosin/ERS1p repeat; Cystinosin/ERS1p repeat;
58011	25			x	13.4713	13.5997	13.6436	13.8562	13.3661	13.4934	12.4263	12.4926	12.8157	13.1431	-0.277501	-0.362731	-0.550406	-0.350343	-0.827907	-0.713074	1.04498	1.10711	0	0	-1	0	-1	-1	1	1	-	4	1795572	1796648				KOG1721	FOG: Zn-finger	General function prediction only	POORLY CHARACTERIZED		IPR007087; IPR007087; IPR007087; IPR007087; IPR007087; IPR007087; IPR007087; IPR007087; IPR007087;	Zinc finger, C2H2-type; Zinc finger, C2H2-type; Zinc finger, C2H2-type; Zinc finger, C2H2-type; Zinc finger, C2H2-type; Zinc finger, C2H2-type; Zinc finger, C2H2-type; Zinc finger, C2H2-type; Zinc finger, C2H2-type;
105533	3				12.3395	12.3755	13.6837	13.92	14.0514	14.347	13.9122	13.9073	13.7789	14.1414	0.367677	0.427095	-0.27244	-0.20568	0.0952368	0.221415	-1.57276	-1.53173	0	0	0	0	0	0	-1	-1	+	5	986705	987044									IPR011047;	Quinonprotein alcohol dehydrogenase-like;
80523	3				11.3387	11.374	12.0721	12.1373	12.1569	12.2745	12.2567	12.2143	12.3205	12.4382	0.0848169	0.137208	0.16363	0.163682	0.248447	0.30089	-0.917951	-0.840284	0	0	0	0	0	0	-1	-1	-	19	70892	72409
120411	14				13.1028	13.2203	13.87	13.8521	13.8365	13.8854	13.6836	13.6596	13.7653	13.7552	-0.0334341	0.0332856	-0.0712411	-0.130186	-0.104675	-0.0968999	-0.580759	-0.439234	0	0	0	0	0	0	-1	-1	-	3	936623	939589				KOG4293	Predicted membrane protein, contains DoH and Cytochrome b-561/ferric reductase transmembrane domains	Signal transduction mechanisms	CELLULAR PROCESSES AND SIGLING
60089	14				12.3232	12.3733	13.1667	13.151	13.2552	13.1228	13.0291	12.98	12.9469	12.7999	0.088558	-0.0282331	-0.308375	-0.322854	-0.219817	-0.351087	-0.705925	-0.606725	0	0	0	0	0	0	-1	-1	-	7	788741	789188				KOG0449	Succite dehydrogese, cytochrome b subunit	Carbohydrate transport and metabolism	METABOLISM		IPR000701;	Succinate dehydrogenase/Fumarate reductase, transmembrane subunit;
60052	14				8.79831	8.84545	10.088	10.8413	10.7528	10.5092	10.7376	10.6481	10.6082	10.4458	0.66477	-0.332078	-0.144605	-0.0634535	0.520165	-0.395532	-1.93932	-1.80261	0	0	0	0	0	0	-1	-1	-	7	1369014	1370058				KOG0725	Reductases with broad range of substrate specificities	General function prediction only	POORLY CHARACTERIZED		IPR002347; IPR002198;	Glucose/ribitol dehydrogenase; Short-chain dehydrogenase/reductase SDR;
22201	14				10.2908	10.1858	12.9524	12.8918	13.275	12.5728	11.7535	11.8949	11.9238	12.0013	0.322541	-0.319011	-1.35115	-0.571483	-1.02861	-0.890494	-1.46273	-1.70909	0	0	-1	0	0	0	-1	-1	-	8	479752	480232
77955	14				12.0402	12.0829	12.9051	13.0502	12.9448	12.9253	12.7096	12.6857	12.5412	12.7268	0.0396667	-0.124971	-0.403596	-0.198466	-0.36393	-0.323437	-0.669408	-0.60278	0	0	0	0	0	0	-1	-1	+	9	668697	669585				KOG1110	Putative steroid membrane receptor Hpr6.6/25-Dx	General function prediction only	POORLY CHARACTERIZED		IPR001199;	Cytochrome b5;
107525	14				8.5723	8.73489	9.73046	10.1421	9.68398	10.0472	9.57411	9.42406	9.29516	9.62346	-0.0464722	-0.0949105	-0.388826	-0.423762	-0.435298	-0.518672	-1.0018	-0.689171	0	0	0	0	0	0	-1	-1	-	9	1004045	1005298
22492	14				9.7719	10.1258	11.2765	11.2503	11.2215	11.1169	10.9657	11.0986	11.2246	10.946	-0.0549914	-0.133387	0.00304414	-0.170881	-0.0519472	-0.304269	-1.19382	-0.972777	0	0	0	0	0	0	-1	-1	-	11	320984	322706				KOG2626	Histone H3 (Lys4) methyltransferase complex, subunit CPS60/ASH2/BRE2	Transcription	INFORMATION STORAGE AND PROCESSING		IPR003877; IPR003877; IPR003877;	SPla/RYanodine receptor SPRY; SPla/RYanodine receptor SPRY; SPla/RYanodine receptor SPRY;
4231	14				10.8871	10.8259	12.7555	12.6621	12.7407	12.6552	12.3202	12.3623	12.3829	12.6206	-0.0147775	-0.00695466	-0.357822	-0.0345888	-0.372599	-0.0415434	-1.43306	-1.5364	0	0	0	0	0	0	-1	-1	+	11	324329	326188				KOG1601	GATA-4/5/6 transcription factors	Transcription	INFORMATION STORAGE AND PROCESSING	Zn-finger GATA type domain-containing protein	IPR000679; IPR000679; IPR000679; IPR000679; IPR000679; IPR000679; IPR000679; IPR000679;	Zinc finger, GATA-type; Zinc finger, GATA-type; Zinc finger, GATA-type; Zinc finger, GATA-type; Zinc finger, GATA-type; Zinc finger, GATA-type; Zinc finger, GATA-type; Zinc finger, GATA-type;
123198	14				12.3577	12.4778	13.292	13.295	13.4374	13.2202	13.1892	13.1875	13.1031	12.8666	0.145371	-0.0748562	-0.334277	-0.353616	-0.188906	-0.428472	-0.831469	-0.709636	0	0	0	0	0	0	-1	-1	+	19	67934	69299				KOG3049	Succite dehydrogese, Fe-S protein subunit	Energy production and conversion	METABOLISM	succinate dehydrogenase	IPR001041; IPR006058; IPR001450; IPR004489; IPR012675; IPR012285; IPR004489; IPR001041;	Ferredoxin; 2Fe-2S ferredoxin, iron-sulphur binding site; 4Fe-4S binding domain; Succinate dehydrogenase/fumarate reductase iron-sulphur protein; Beta-grasp fold, ferredoxin-type; Fumarate reductase, C-terminal; Succinate dehydrogenase/fumarate reductase iron-sulphur protein; Ferredoxin;
69528	14				9.09428	9.2364	10.7897	10.5123	10.8864	10.8122	10.5949	10.4267	10.9133	10.5699	0.0966576	0.299931	0.0268693	-0.242311	0.123527	0.0576205	-1.50065	-1.19034	0	0	0	0	0	0	-1	-1	-	29	190437	191995				KOG2253	U1 snRNP complex, subunit SNU71 and related PWI-motif proteins	RNA processing and modification	INFORMATION STORAGE AND PROCESSING		IPR002483; IPR002483;	Splicing factor PWI; Splicing factor PWI;
106998	14				8.49881	8.20647	10.0207	10.5488	10.1548	10.1773	10.7028	10.7839	10.3601	9.08215	0.134052	-0.371482	0.205327	-1.09518	0.339378	-1.46666	-2.20397	-2.5774	0	0	0	0	0	-1	-1	-1	-	8	825902	826695				KOG4701	Chitise	Cell wall/membrane/envelope biogenesis	CELLULAR PROCESSES AND SIGLING
70808	30				8.78577	9.03997	9.42498	9.80043	9.27147	9.60529	9.95644	9.94836	9.63409	9.65271	-0.153503	-0.195138	0.36262	0.0474217	0.209117	-0.147717	-1.17066	-0.908389	0	0	0	0	0	0	-1	-1	-	41	14389	14878
v1_2_20139	49				9.4895	9.43485	10.1036	10.5766	10.5671	10.4908	11.4474	11.2778	11.112	10.9768	0.463528	-0.0858051	0.544915	0.485951	1.00844	0.400146	-1.95791	-1.84293	0	0	0	0	0	0	-1	-1	-	8	171896	172924
53542	2				12.9425	12.9613	13.6426	13.6307	13.6992	13.7602	13.3855	13.4447	13.5432	13.6494	0.0566523	0.129468	-0.156014	-0.110711	-0.0993619	0.0187574	-0.443042	-0.483418	0	0	0	0	0	0	-1	-1	-	1	3048714	3050151	Glycoside hydrolase	76	Candidate alpha-1,6-mannanase					related to a bacterial a-1,6-mannanase, Glycoside Hydrolase Family 76	IPR008928; IPR005198;	Six-hairpin glycosidase-like; Glycoside hydrolase, family 76;
76227	14				12.8445	12.7804	13.5958	13.7993	13.789	14.0389	13.9126	13.8537	13.7878	13.9843	0.193214	0.239614	-0.00122335	-0.0545604	0.19199	0.185054	-1.06806	-1.07335	0	0	0	0	0	0	-1	-1	+	5	134792	137417	Glycoside hydrolase	3	Candidate beta-glucosidase cel3e					candidate b-glucosidase, Glycoside Hydrolase Family 3	IPR001764; IPR002772;	Glycoside hydrolase, family 3, N-terminal; Glycoside hydrolase, family 3, C-terminal;
71532	14				10.6772	10.9459	12.9027	13.4038	13.6158	13.0295	13.3463	13.322	12.8654	12.5016	0.713104	-0.374345	-0.750365	-0.527923	-0.0372611	-0.902268	-2.66908	-2.3761	0	0	0	0	0	0	-1	-1	+	10	672595	674624	Glycoside hydrolase	71	Candidate alpha-1 3-glucanase						IPR005197; IPR005197;	Glycoside hydrolase, family 71; Glycoside hydrolase, family 71;
82235	34				13.9543	14.013	14.1755	14.1928	14.4753	13.9348	14.7362	14.623	14.4579	14.0929	0.299787	-0.258008	-0.017369	0.15803	0.282418	-0.0999778	-0.781957	-0.609969	0	0	0	0	0	0	-1	-1	-	33	155880	159006	Glycoside hydrolase	31	Candidate alpha-glucosidase	KOG1065	Maltase glucoamylase and related hydrolases, glycosyl hydrolase family 31	Carbohydrate transport and metabolism	METABOLISM	Glycoside Hydrolase Family 31, candidate a-glucosidase	IPR000322;	Glycoside hydrolase, family 31;
123226	44				11.2555	11.3643	11.2967	11.3067	11.7697	12.0667	12.501	12.4085	11.9087	12.2156	0.472983	0.759982	0.138988	0.148959	0.61197	0.908941	-1.24542	-1.04422	0	0	0	0	0	1	-1	-1	+	19	231674	233818	Glycoside hydrolase	37	Candidate alpha,alpha-trehalase	KOG0602	Neutral trehalase	Carbohydrate transport and metabolism	METABOLISM	candidate trehalase, Glycoside Hydrolase Family 37	IPR001661; IPR001661;	Glycoside hydrolase, family 37; Glycoside hydrolase, family 37;
76601	2	37			8.21369	8.19997	10.1784	10.7751	10.6716	10.9496	9.86681	10.0142	10.3189	10.502	0.493236	0.174448	-0.352699	-0.447555	0.140537	-0.273107	-1.65312	-1.81422	0	0	0	0	0	0	-1	-1	-	5	1588514	1590299				KOG0535	Sulfite oxidase, molybdopterin-binding component	Energy production and conversion	METABOLISM	sulfite oxidase	IPR000572; IPR000572; IPR005066;	Oxidoreductase, molybdopterin-binding domain; Oxidoreductase, molybdopterin-binding domain; Moybdenum cofactor oxidoreductase, dimerisation;
110440	2				8.20996	8.3177	11.0304	11.7532	10.2303	11.6313	9.69596	9.85246	9.94473	10.8124	-0.800068	-0.121862	-0.285614	-0.818897	-1.08568	-0.94076	-1.486	-1.53476	0	0	0	0	0	0	-1	-1	+	20	317179	319208
5182	2				10.4428	10.4498	13.3226	13.4087	12.8691	13.1881	11.6713	11.6546	11.7947	12.0162	-0.453564	-0.220622	-1.07441	-1.17191	-1.52797	-1.39253	-1.22846	-1.20485	0	0	-1	-1	-1	-1	-1	-1	+	20	319967	320933									IPR006314; IPR006314;	Dyp-type peroxidase; Dyp-type peroxidase;
77202	3				7.71897	7.69091	9.43728	10.0643	9.8333	9.97119	9.881	9.79783	9.71616	10.0474	0.396019	-0.0930716	-0.117136	0.0762362	0.278883	-0.0168354	-2.16203	-2.10692	0	0	0	0	0	0	-1	-1	-	7	880663	881972				KOG0725	Reductases with broad range of substrate specificities	General function prediction only	POORLY CHARACTERIZED		IPR002347; IPR002198;	Glucose/ribitol dehydrogenase; Short-chain dehydrogenase/reductase SDR;
58701	3				7.93081	7.93378	9.49913	9.84251	10.2252	10.3518	9.85745	9.65537	9.89168	10.3566	0.726117	0.509273	-0.333571	0.00477224	0.392546	0.514045	-1.92664	-1.72159	0	0	0	0	0	0	-1	-1	-	5	137510	138803				KOG2757	Mannose-6-phosphate isomerase	Carbohydrate transport and metabolism	METABOLISM	hexose-6-phosphate isomerase	IPR011051; IPR001250; IPR001250; IPR001250;	Cupin, RmlC-type; Mannose-6-phosphate isomerase, type I; Mannose-6-phosphate isomerase, type I; Mannose-6-phosphate isomerase, type I;
104353	3				7.30214	7.37133	9.33471	10.1926	10.1865	9.88926	9.82741	10.1043	10.5571	10.5291	0.851771	-0.303317	0.370636	0.63988	1.22241	0.336563	-2.52527	-2.73297	0	0	0	0	0	0	-1	-1	-	3	969540	971073									IPR001810;	F-box domain, cyclin-like;
110877	3				11.0113	10.9871	11.7307	12.011	11.7107	12.1365	11.646	11.7635	11.8671	11.872	-0.0200034	0.125517	0.156383	-0.264462	0.13638	-0.138945	-0.634769	-0.77641	0	0	0	0	0	0	-1	-1	-	23	39036	39903
71071	3				6.46681	6.42389	8.70733	9.70008	9.65114	9.66029	8.77438	8.97603	9.2658	9.7255	0.943807	-0.0397873	-0.385336	0.0652066	0.55847	0.0254193	-2.30757	-2.55215	0	0	0	0	0	0	-1	-1	-	50	23937	24852
43286	4				11.5839	11.5963	13.0278	13.1297	12.7849	13.2002	12.4062	12.4554	12.2973	12.5254	-0.242925	0.0704476	-0.487599	-0.674792	-0.730524	-0.604344	-0.822262	-0.859141	0	0	0	0	-1	0	-1	-1	+	5	173485	173737									IPR009799; IPR009799;	Ethyl tert-butyl ether degradation EthD; Ethyl tert-butyl ether degradation EthD;
110265	7				8.3105	8.34421	10.7547	10.5204	9.66285	10.7297	10.6636	10.9361	10.8874	10.7589	-1.09187	0.209289	1.22455	0.0291775	0.132675	0.238466	-2.3531	-2.59185	0	0	0	0	0	0	-1	-1	+	19	466653	468659									IPR008333; IPR001433;	Oxidoreductase, FAD-binding domain; Oxidoreductase FAD/NAD(P)-binding;
21873	14				11.6514	11.9416	13.4107	13.119	13.5334	13.5567	13.2099	13.0786	13.3273	13.0134	0.12272	0.437743	-0.206106	-0.543305	-0.0833865	-0.105562	-1.55854	-1.13694	0	0	0	0	0	0	-1	-1	-	5	303649	306292				KOG2448	Dihydroxy-acid dehydratase	Amino acid transport and metabolism	METABOLISM	ILVD_EDD, Dehydratase family	IPR000581; IPR008279; IPR000581; IPR004404; IPR000581;	Dihydroxy-acid/6-phosphogluconate dehydratase; PEP-utilising enzyme, mobile domain; Dihydroxy-acid/6-phosphogluconate dehydratase; Dihydroxy-acid dehydratase; Dihydroxy-acid/6-phosphogluconate dehydratase;
106171	14				11.9883	11.9811	14.1771	14.4398	13.4056	14.1892	13.3093	13.6105	13.8577	14.1324	-0.771575	-0.250547	0.452131	-0.0568057	-0.319444	-0.307353	-1.32094	-1.62942	0	0	0	0	0	0	-1	-1	-	6	1386216	1388896									IPR010730;	Heterokaryon incompatibility;
82146	14	40			8.90422	8.75787	12.4158	11.9843	12.5033	12.1906	12.3981	12.2165	12.0809	11.6782	0.0875678	0.206301	-0.422453	-0.512386	-0.334885	-0.306085	-3.49384	-3.4586	0	0	0	0	0	0	-1	-1	+	31	201991	203462									IPR007345;	Polysaccharide pyruvyl transferase;
74278	14				7.89144	8.1885	13.2978	13.4158	14.0146	14.2794	13.1941	13.22	13.1748	14.2586	0.716767	0.863606	-0.839758	-0.020806	-0.122992	0.8428	-5.30263	-5.03146	0	1	-1	0	0	1	-1	-1	+	1	2743169	2744514									IPR003953;	Fumarate reductase/succinate dehydrogenase flavoprotein, N-terminal;
81511	14				10.9355	10.8565	12.3058	12.9196	12.055	12.3491	12.668	12.543	11.6183	11.8464	-0.25083	-0.570454	-0.436655	-0.502705	-0.687485	-1.07316	-1.73245	-1.68647	0	0	0	0	0	0	-1	-1	-	25	226639	228105									IPR004304;	Acetamidase/Formamidase;
63813	14				12.1815	12.2606	13.2796	13.3742	13.2792	13.1891	12.9841	12.9612	12.6629	12.6885	-0.000453166	-0.185112	-0.61633	-0.500582	-0.616783	-0.685694	-0.802583	-0.700529	0	0	-1	0	-1	-1	-1	-1	+	12	796384	796715				KOG0537	Cytochrome b5	Energy production and conversion	METABOLISM		IPR001199; IPR001199; IPR001199; IPR001199;	Cytochrome b5; Cytochrome b5; Cytochrome b5; Cytochrome b5;
22654	14				11.9175	11.9033	14.3477	14.2438	14.2938	14.254	13.4635	13.4015	13.3271	12.9006	-0.0539602	0.0102555	-0.966661	-1.35341	-1.02062	-1.34316	-1.546	-1.49823	0	0	0	0	0	-1	-1	-1	-	13	67692	69400				KOG1336	Monodehydroascorbate/ferredoxin reductase	General function prediction only	POORLY CHARACTERIZED		IPR013027;	FAD-dependent pyridine nucleotide-disulphide oxidoreductase;
5387	14				13.0238	13.1217	13.7103	13.7191	13.8332	13.7286	13.6993	13.6446	13.6342	13.4551	0.122875	0.00956835	-0.198966	-0.273516	-0.0760916	-0.263947	-0.675477	-0.522892	0	0	0	0	0	0	-1	-1	+	23	109676	110867				KOG3196	DH:ubiquinone oxidoreductase, NDUFV2/24 kD subunit	Energy production and conversion	METABOLISM		IPR002023; IPR002023; IPR002023; IPR002023; IPR012335; IPR002023;	NADH:ubiquinone oxidoreductase, 24kDa subunit; NADH:ubiquinone oxidoreductase, 24kDa subunit; NADH:ubiquinone oxidoreductase, 24kDa subunit; NADH:ubiquinone oxidoreductase, 24kDa subunit; Thioredoxin fold; NADH:ubiquinone oxidoreductase, 24kDa subunit;
58201	14				12.9937	13.0961	13.8078	13.7996	13.8911	13.7819	13.6626	13.6298	13.6464	13.4553	0.0832391	-0.0177218	-0.244618	-0.326548	-0.161379	-0.34427	-0.668924	-0.533706	0	0	0	0	0	0	-1	-1	-	4	805435	806370				KOG1687	DH-ubiquinone oxidoreductase, NUFS7/PSST/20 kDa subunit	Energy production and conversion	METABOLISM		IPR006138; IPR006138; IPR006137;	NADH:ubiquinone oxidoreductase, 20kDa subunit; NADH:ubiquinone oxidoreductase, 20kDa subunit; NADH:ubiquinone oxidoreductase-like, 20kDa subunit;
121019	14				12.5355	12.676	13.4781	13.4682	13.5618	13.4691	13.2781	13.2311	13.2735	13.1622	0.0836873	0.000896363	-0.288256	-0.306896	-0.204568	-0.306	-0.742611	-0.555135	0	0	0	0	0	0	-1	-1	+	5	1112961	1115847				KOG2403	Succite dehydrogese, flavoprotein subunit	Energy production and conversion	METABOLISM	hypothetical succinate dehydrogenase	IPR004112; IPR003952; IPR011281; IPR003953; IPR004112;	Fumarate reductase/succinate dehydrogenase flavoprotein, C-terminal; Fumarate reductase/succinate dehydrogenase, FAD-binding site; Succinate dehydrogenase, flavoprotein subunit; Fumarate reductase/succinate dehydrogenase flavoprotein, N-terminal; Fumarate reductase/succinate dehydrogenase flavoprotein, C-terminal;
26255	14				8.03624	7.7542	10.0909	10.7223	10.8408	11.0474	10.1798	10.1081	10.0012	10.6842	0.749926	0.325165	-0.839677	-0.363218	-0.0897511	-0.0380528	-2.14357	-2.35394	0	0	0	0	0	0	-1	-1	-	3	170986	173212									IPR001138; IPR001138; IPR001138; IPR001138; IPR007219;	Fungal transcriptional regulatory protein, N-terminal; Fungal transcriptional regulatory protein, N-terminal; Fungal transcriptional regulatory protein, N-terminal; Fungal transcriptional regulatory protein, N-terminal; Transcription factor, fungi;
58851	14				9.44136	9.54624	10.759	10.7723	10.8706	10.7416	10.6418	10.5279	10.3992	9.89328	0.111619	-0.0306632	-0.471372	-0.848359	-0.359753	-0.879023	-1.20044	-0.981618	0	0	0	-1	0	-1	-1	-1	-	5	1110747	1112283				KOG2130	Phosphatidylserine-specific receptor PtdSerR, contains JmjC domain	Chromatin structure and dynamics	INFORMATION STORAGE AND PROCESSING	cyclin F- box/Jumonji domain-containing protein	IPR001810; IPR003347; IPR001810; IPR013129;	F-box domain, cyclin-like; Transcription factor jumonji/aspartyl beta-hydroxylase; F-box domain, cyclin-like; Transcription factor jumonji;
73818	14				9.85926	10.1325	13.2873	13.9569	12.8296	13.4803	11.7712	11.8828	11.6936	12.4444	-0.457645	-0.476636	-1.13602	-1.03585	-1.59367	-1.51249	-1.91198	-1.75037	0	0	0	0	-1	-1	-1	-1	-	1	1102349	1103972				KOG0047	Catalase	Inorganic ion transport and metabolism	METABOLISM	catalase	IPR002226; IPR002226; IPR002226; IPR002226; IPR002226; IPR002226; IPR002226; IPR002226; IPR002226; IPR002226; IPR011614;	Catalase; Catalase; Catalase; Catalase; Catalase; Catalase; Catalase; Catalase; Catalase; Catalase; Catalase, N-terminal;
49205	14				11.8905	11.9706	13.3572	12.8942	13.6833	13.3112	12.8	12.643	13.1936	13.0137	0.326124	0.417002	-0.489649	-0.297496	-0.163526	0.119507	-0.909504	-0.672453	0	0	-1	0	0	0	-1	-1	-	12	443193	444382									IPR002016; IPR002016; IPR002016;	Haem peroxidase, plant/fungal/bacterial; Haem peroxidase, plant/fungal/bacterial; Haem peroxidase, plant/fungal/bacterial;
106720	14				6.96527	7.08443	9.89303	10.2124	10.4325	9.81565	9.21854	9.17382	9.74477	9.88823	0.539488	-0.396726	-0.687749	0.0725731	-0.148261	-0.324153	-2.25327	-2.08939	0	0	0	0	0	0	-1	-1	+	7	1409936	1412531								N-terminal binuclear Zn cluster-containing/DNA binding domain-containing protein	IPR001138; IPR001138; IPR001138; IPR001138; IPR007219;	Fungal transcriptional regulatory protein, N-terminal; Fungal transcriptional regulatory protein, N-terminal; Fungal transcriptional regulatory protein, N-terminal; Fungal transcriptional regulatory protein, N-terminal; Transcription factor, fungi;
v1_2_20888	14				12.6277	12.7848	13.6529	13.6832	13.7603	13.6081	13.4564	13.4519	13.6833	13.4685	0.107383	-0.0751713	-0.0770333	-0.139576	0.0303496	-0.214747	-0.828761	-0.667144	0	0	0	0	0	0	-1	-1	+	5	1434976	1437149
81430	14				10.3621	10.4822	12.0289	11.5078	12.2273	11.8596	12.3606	12.3207	12.415	12.4182	0.198433	0.351738	0.187671	0.558587	0.386104	0.910325	-1.99845	-1.83857	0	0	0	0	0	0	-1	-1	+	24	486516	490090				KOG0202	Ca2+ transporting ATPase	Inorganic ion transport and metabolism	METABOLISM	Cation transporting ATPase	IPR001757; IPR001757; IPR006414; IPR001757; IPR001757; IPR001757; IPR001757; IPR004014; IPR008250; IPR005834; IPR006068;	ATPase, P-type, K/Mg/Cd/Cu/Zn/Na/Ca/Na/H-transporter; ATPase, P-type, K/Mg/Cd/Cu/Zn/Na/Ca/Na/H-transporter; ATPase, P-type, potassium/sodium efflux, fungal; ATPase, P-type, K/Mg/Cd/Cu/Zn/Na/Ca/Na/H-transporter; ATPase, P-type, K/Mg/Cd/Cu/Zn/Na/Ca/Na/H-transporter; ATPase, P-type, K/Mg/Cd/Cu/Zn/Na/Ca/Na/H-transporter; ATPase, P-type, K/Mg/Cd/Cu/Zn/Na/Ca/Na/H-transporter; ATPase, P-type cation-tran…
82145	14	40			10.3244	10.2349	13.112	12.8917	13.2103	13.0748	13.1793	13.1081	12.9092	12.7771	0.0983353	0.183115	-0.301112	-0.297686	-0.202777	-0.114571	-2.85491	-2.87324	0	0	0	0	0	0	-1	-1	-	31	193453	194627				KOG1442	GDP-fucose transporter	Intracellular trafficking, secretion, and vesicular transport	CELLULAR PROCESSES AND SIGLING		IPR004853;	Protein of unknown function DUF250;
80756	14				12.1175	12.0396	13.1662	13.2691	13.3845	13.3668	13.4596	13.4822	13.5173	13.5159	0.218301	0.097685	0.132768	0.149072	0.351069	0.246756	-1.3421	-1.44256	0	0	0	0	0	0	-1	-1	-	20	373370	377076				KOG0207	Cation transport ATPase	Inorganic ion transport and metabolism	METABOLISM		IPR006121; IPR001757; IPR001757; IPR006403; IPR006416; IPR001757; IPR001757; IPR006121; IPR008250; IPR005834;	Heavy metal transport/detoxification protein; ATPase, P-type, K/Mg/Cd/Cu/Zn/Na/Ca/Na/H-transporter; ATPase, P-type, K/Mg/Cd/Cu/Zn/Na/Ca/Na/H-transporter; ATPase, P type, cation/copper-transporter; ATPase, P-type, heavy metal translocating; ATPase, P-type, K/Mg/Cd/Cu/Zn/Na/Ca/Na/H-transporter; ATPase, P-type, K/Mg/Cd/Cu/Zn/Na/Ca/Na/H-transporter; Heavy metal transport/detoxification protein; ATPas…
70829	14				8.71783	8.65415	11.9981	12.2054	11.4469	11.855	10.8833	10.5217	9.47992	10.2594	-0.551163	-0.350459	-1.96703	-1.59558	-2.51819	-1.94604	-2.16548	-1.86758	0	0	-1	-1	-1	-1	-1	-1	+	41	57084	58720				KOG0255	Syptic vesicle transporter SVOP and related transporters (major facilitator superfamily)	General function prediction only	POORLY CHARACTERIZED		IPR011701;	Major facilitator superfamily MFS-1;
21221	14				11.9452	12.0728	12.8509	12.7043	12.8249	12.7873	12.7255	12.6956	12.7133	12.6462	-0.0259789	0.0830365	-0.111676	-0.141097	-0.137655	-0.0580604	-0.780304	-0.622798	0	0	0	0	0	0	-1	-1	-	1	1312152	1315921				KOG1008	Uncharacterized conserved protein, contains WD40 repeats	Function unknown	POORLY CHARACTERIZED		IPR011046;	WD40 repeat-like-containing domain;
62219	14				13.135	13.1831	13.7535	13.7466	13.8824	13.658	13.6818	13.6793	13.6633	13.4709	0.128828	-0.0886663	-0.219054	-0.187119	-0.0902261	-0.275785	-0.546788	-0.49621	0	0	0	0	0	0	-1	-1	+	10	990761	991748				KOG3256	DH:ubiquinone oxidoreductase, NDUFS8/23 kDa subunit	Energy production and conversion	METABOLISM		IPR009051; IPR001450; IPR001450; IPR010226; IPR001450; IPR001450;	Alpha-helical ferredoxin; 4Fe-4S binding domain; 4Fe-4S binding domain; NADH-quinone oxidoreductase, chain I; 4Fe-4S binding domain; 4Fe-4S binding domain;
112031	14	40			6.66053	6.46982	12.5601	12.039	12.6753	12.417	12.3655	12.2165	12.2347	12.0984	0.115235	0.378033	-0.440636	-0.318569	-0.325401	0.059464	-5.70498	-5.74667	0	0	0	0	0	0	-1	-1	-	31	198986	201292
82403	14				11.9112	12.1131	13.6224	13.7796	13.887	13.6964	13.5198	13.3896	13.3127	13.2356	0.264624	-0.0832163	-0.574361	-0.46078	-0.309737	-0.543996	-1.60856	-1.27651	0	0	0	0	0	0	-1	-1	-	36	106381	108133				KOG0137	Very-long-chain acyl-CoA dehydrogese	Lipid transport and metabolism	METABOLISM		IPR001199; IPR001199; IPR013764; IPR001199; IPR006091; IPR006090;	Cytochrome b5; Cytochrome b5; Acyl-CoA oxidase/dehydrogenase, type1/2, C-terminal; Cytochrome b5; Acyl-CoA oxidase/dehydrogenase, central domain; Acyl-CoA oxidase/dehydrogenase, type 1;
76136	14				11.4752	11.5332	13.7405	13.8679	13.3918	13.5226	12.8006	12.7711	12.6613	12.5626	-0.348751	-0.345282	-0.730493	-0.960058	-1.07924	-1.30534	-1.3254	-1.23795	0	0	0	-1	-1	-1	-1	-1	-	4	1588177	1589831				KOG2742	Predicted oxidoreductase	General function prediction only	POORLY CHARACTERIZED		IPR000683;	Oxidoreductase, N-terminal;
67217	14				11.7588	11.7886	12.9226	13.0741	12.9502	13.0089	12.4606	12.4416	12.4454	12.4918	0.0276275	-0.0651552	-0.504838	-0.517108	-0.477211	-0.582263	-0.701814	-0.653071	0	0	-1	-1	-1	-1	-1	-1	+	21	161533	162308				KOG1120	Fe-S cluster biosynthesis protein ISA1 (contains a HesB-like domain)	Inorganic ion transport and metabolism	METABOLISM		IPR000361; IPR000361; IPR000361; IPR000361; IPR000361;	FeS cluster biogenesis; FeS cluster biogenesis; FeS cluster biogenesis; FeS cluster biogenesis; FeS cluster biogenesis;
122998	26				10.9784	10.554	12.0051	11.9546	13.9777	13.8941	12.1187	12.0581	9.57822	13.463	1.97265	1.93943	-4.39948	-0.431084	-2.42683	1.50835	-1.14025	-1.50408	1	1	-1	0	-1	1	-1	-1	+	17	227738	228700									IPR008914;	Phosphatidylethanolamine-binding protein PEBP;
44476	26				13.3036	13.214	13.9533	13.9688	14.1035	14.0586	13.7998	13.7884	13.2563	13.6993	0.15018	0.0898758	-0.847251	-0.359285	-0.697071	-0.269409	-0.496195	-0.574364	0	0	-1	0	-1	0	-1	-1	-	1	3199337	3203942				KOG0054	Multidrug resistance-associated protein/mitoxantrone resistance protein, ABC superfamily	Secondary metabolites biosynthesis, transport and catabolism	METABOLISM		IPR003439; IPR003439; IPR003439; IPR003439; IPR003439; IPR003439; IPR011527; IPR011527; IPR003439; IPR003593; IPR003593; IPR001140; IPR003439; IPR001140; IPR003439;	ABC transporter-like; ABC transporter-like; ABC transporter-like; ABC transporter-like; ABC transporter-like; ABC transporter-like; ABC transporter, transmembrane domain, type 1; ABC transporter, transmembrane domain, type 1; ABC transporter-like; ATPase, AAA+ type, core; ATPase, AAA+ type, core; ABC transporter, transmembrane domain; ABC transporter-like; ABC transporter, transmembrane domain; A…
68019	26				6.93871	6.98491	9.71842	10.252	9.95039	10.0496	8.81458	9.03316	8.20828	8.88618	0.231967	-0.202419	-1.74211	-1.16337	-1.51015	-1.36579	-1.87587	-2.04825	0	0	-1	0	-1	-1	-1	-1	+	23	15439	16234				KOG3798	Predicted Zn-dependent hydrolase (beta-lactamase superfamily)	General function prediction only	POORLY CHARACTERIZED
112328	26				11.1119	10.9441	13.1749	13.7067	13.4948	13.3551	11.9507	12.0048	12.2319	13.0136	0.319925	-0.351604	-1.26294	-0.341592	-0.943011	-0.693195	-0.838773	-1.06072	0	0	-1	0	-1	0	-1	-1	+	37	16450	18361
70644	30				10.8272	11.0023	11.0376	11.3108	11.0487	11.1492	11.5886	11.6992	11.557	11.4403	0.0111519	-0.161556	0.50826	0.291124	0.519412	0.129568	-0.761362	-0.696914	0	0	1	0	1	0	-1	-1	-	38	61821	63267				KOG2864	Nuclear division RFT1 protein	Cell cycle control, cell division, chromosome partitioning	METABOLISM	oligosaccharide translocation-like protein	IPR007594; IPR007594;	RFT1; RFT1;
54761	30				7.45775	7.12578	8.21074	8.61371	9.20025	9.32403	11.1706	11.0251	10.6521	10.0609	0.989505	0.710323	1.4519	0.736884	2.4414	1.44721	-3.71283	-3.89933	0	0	0	0	1	0	-1	-1	-	1	2188867	2190019									IPR011051; IPR011051; IPR011051;	Cupin, RmlC-type; Cupin, RmlC-type; Cupin, RmlC-type;
120320	30				11.7249	11.6161	12.1234	12.1061	11.9721	11.8695	12.3784	12.2411	12.1929	12.1965	-0.151227	-0.236574	0.220776	0.326992	0.0695487	0.0904182	-0.653472	-0.624914	0	0	0	0	0	0	-1	-1	-	3	134870	136234
106116	30				9.03642	8.76791	9.48071	10.5479	9.99804	9.90386	10.4154	10.4124	10.0114	9.64868	0.51733	-0.644009	0.0133344	-0.25518	0.530665	-0.899189	-1.37901	-1.64449	0	0	0	0	0	0	-1	-1	-	6	1177757	1179959				KOG4157	beta-1,6-N-acetylglucosaminyltransferase, contains WSC domain	Posttranslational modification, protein turnover, chaperones	CELLULAR PROCESSES AND SIGLING
73523	30				13.5402	13.5688	14.1123	14.3573	14.3516	14.3888	14.4271	14.3744	14.5723	14.2683	0.239329	0.0314237	0.220756	-0.120479	0.460085	-0.0890549	-0.886909	-0.805684	0	0	0	0	1	0	-1	-1	+	1	114878	117937				KOG4157	beta-1,6-N-acetylglucosaminyltransferase, contains WSC domain	Posttranslational modification, protein turnover, chaperones	CELLULAR PROCESSES AND SIGLING	carboxy terminal WSC domain-containing protein	IPR010255; IPR002016; IPR002016; IPR002016; IPR002016; IPR002016; IPR002889; IPR002889; IPR002889; IPR002016; IPR002889; IPR002889; IPR002889;	Haem peroxidase; Haem peroxidase, plant/fungal/bacterial; Haem peroxidase, plant/fungal/bacterial; Haem peroxidase, plant/fungal/bacterial; Haem peroxidase, plant/fungal/bacterial; Haem peroxidase, plant/fungal/bacterial; Carbohydrate-binding WSC; Carbohydrate-binding WSC; Carbohydrate-binding WSC; Haem peroxidase, plant/fungal/bacterial; Carbohydrate-binding WSC; Carbohydrate-binding WSC; Carboh…
58584	37				11.3068	11.4794	11.0458	10.9657	10.8456	10.6029	13.2114	12.8972	11.4006	10.8693	-0.200201	-0.362737	0.554969	0.266326	0.354767	-0.0964112	-1.90456	-1.41773	0	0	0	0	0	0	-1	-1	-	5	1632637	1633776				KOG0224	Aquaporin (major intrinsic protein family)	Carbohydrate transport and metabolism	METABOLISM		IPR000425; IPR000425; IPR000425; IPR012269; IPR012269; IPR000425;	Major intrinsic protein; Major intrinsic protein; Major intrinsic protein; Aquaporin; Aquaporin; Major intrinsic protein;
124256	39				12.1317	12.0532	12.6637	12.736	12.9366	12.4797	13.0249	13.0567	12.8358	12.8355	0.272887	-0.256226	-0.100734	0.355781	0.172153	0.0995546	-0.893108	-1.00351	0	0	0	0	0	0	-1	-1	-	42	50567	53333				KOG1325	Lysophospholipase	Lipid transport and metabolism	METABOLISM	phospholipase-like protein	IPR002642; IPR002642;	Lysophospholipase, catalytic domain; Lysophospholipase, catalytic domain;
107680	39				10.8552	10.7684	11.3514	11.5951	10.8392	10.6909	11.8211	11.9637	11.9163	11.602	-0.512198	-0.904189	1.07716	0.911151	0.56496	0.00696227	-0.965941	-1.19525	0	-1	1	1	0	0	-1	-1	-	10	202310	204269				KOG0133	Deoxyribodipyrimidine photolyase/cryptochrome	Replication, recombition and repair	INFORMATION STORAGE AND PROCESSING	phr1, DNA photolyase, class I	IPR006050; IPR002081; IPR002081; IPR006050; IPR005101;	DNA photolyase, N-terminal; Cryptochrome/DNA photolyase, class 1; Cryptochrome/DNA photolyase, class 1; DNA photolyase, N-terminal; DNA photolyase, FAD-binding/Cryptochrome, C-terminal;
42418	44				11.4686	11.4764	11.6627	11.672	11.777	11.807	12.7054	12.5982	12.3875	12.2461	0.114261	0.135003	0.610522	0.439119	0.724783	0.574122	-1.23681	-1.1218	0	0	0	0	1	0	-1	-1	+	2	1323448	1324129
79677	49				11.1831	11.1624	11.6104	11.6296	11.4238	11.3181	11.9394	11.958	12.1254	12.2173	-0.186684	-0.311587	0.701618	0.899227	0.514934	0.587641	-0.756386	-0.795572	0	0	1	1	0	0	-1	-1	+	14	728079	729985				KOG1369	Hexokise	Carbohydrate transport and metabolism	METABOLISM	hexokinase	IPR001312; IPR001312; IPR001312; IPR001312; IPR001312;	Hexokinase; Hexokinase; Hexokinase; Hexokinase; Hexokinase;
2489	49				6.70569	7.01198	7.88213	7.75517	8.28788	7.18011	9.62429	9.90633	10.175	8.21699	0.40575	-0.575065	1.88716	1.03688	2.29291	0.461813	-2.91861	-2.89435	0	0	0	0	1	0	-1	-1	-	3	8429	9577				KOG1642	Ribonuclease, T2 family	RNA processing and modification	INFORMATION STORAGE AND PROCESSING		IPR001568; IPR001568; IPR001568; IPR001568;	Ribonuclease T2; Ribonuclease T2; Ribonuclease T2; Ribonuclease T2;
68587	49				12.1187	12.0608	12.1946	12.5675	12.5472	12.7349	13.071	12.9935	12.9327	12.7418	0.352592	0.167361	0.385546	0.00690154	0.738138	0.174262	-0.952296	-0.932723	0	0	0	0	1	0	-1	-1	+	25	230537	231455
77093	49				11.0213	11.0159	11.8891	12.5345	11.6915	12.2977	14.5208	14.2668	13.6319	13.1592	-0.197604	-0.236815	1.94044	0.861558	1.74283	0.624743	-3.49955	-3.25088	0	0	1	0	1	0	-1	-1	-	7	516563	518810				KOG3770	Acid sphingomyelise and PHM5 phosphate metabolism protein	Lipid transport and metabolism	METABOLISM		IPR011001; IPR004843; IPR011160; IPR004843;	Saposin-like; Metallo-dependent phosphatase; Sphingomyelin phosphodiesterase; Metallo-dependent phosphatase;
27689	49				13.3131	13.321	13.19	13.5082	13.3984	13.8135	14.0622	14.084	13.8012	13.9104	0.208391	0.305284	0.402754	0.0969071	0.611145	0.402191	-0.749187	-0.763003	0	0	0	0	1	0	-1	-1	-	2	493892	495758				KOG2615	Permease of the major facilitator superfamily	General function prediction only	POORLY CHARACTERIZED		IPR011701;	Major facilitator superfamily MFS-1;
75385	20				13.8188	13.833	13.8042	13.5794	13.4378	13.3429	13.247	13.2468	13.1738	13.1275	-0.366391	-0.236469	-0.264027	-0.215391	-0.630418	-0.45186	0.571822	0.58626	0	0	0	0	-1	0	1	1	+	3	1063114	1065271				KOG0260	R polymerase II, large subunit	Transcription	INFORMATION STORAGE AND PROCESSING
70932	23				12.5374	12.3951	12.217	11.8717	11.7256	11.4697	10.9832	11.1505	11.9326	11.938	-0.491423	-0.401975	0.206953	0.468247	-0.28447	0.0662716	1.55419	1.24465	0	0	0	0	0	0	1	1	-	45	7049	8559				KOG0254	Predicted transporter (major facilitator superfamily)	General function prediction only	POORLY CHARACTERIZED		IPR011701;	Major facilitator superfamily MFS-1;
109835	28				11.1581	11.1722	10.5145	10.3714	10.1226	9.82704	10.209	10.3675	10.5744	10.4878	-0.391876	-0.544401	0.451848	0.660758	0.0599723	0.116356	0.949021	0.804756	0	0	0	0	0	0	1	1	-	17	526093	527281									IPR001938; IPR001938; IPR001938;	Thaumatin, pathogenesis-related; Thaumatin, pathogenesis-related; Thaumatin, pathogenesis-related;
58521	29	36			10.9897	11.4019	9.38588	10.7185	8.35755	10.0314	8.56733	8.2581	10.1503	11.986	-1.02833	-0.687126	1.79278	1.95465	0.764453	1.26753	2.42237	3.14381	0	0	0	0	0	0	1	1	-	5	797438	798080				KOG1541	Predicted protein carboxyl methylase	General function prediction only	POORLY CHARACTERIZED		IPR013216;	Methyltransferase type 11;
57167	38				13.4891	13.5138	12.5466	12.6485	12.5066	12.734	12.9115	12.9796	12.8444	12.8185	-0.0399812	0.0854464	0.337793	0.0845438	0.297812	0.16999	0.577585	0.534235	0	0	0	0	0	0	1	1	-	3	1500994	1501725								secretory component protein-like protein	IPR013248;	Shr3 amino acid permease chaperone;
120479	40				12.5783	12.6171	11.3355	11.5322	11.5056	11.5446	11.8383	11.9217	11.4785	11.7823	0.170112	0.0123007	-0.0271028	0.237756	0.143009	0.250057	0.740032	0.695431	0	0	0	0	0	0	1	1	+	3	1502314	1503162				KOG4157	beta-1,6-N-acetylglucosaminyltransferase, contains WSC domain	Posttranslational modification, protein turnover, chaperones	CELLULAR PROCESSES AND SIGLING		IPR002889; IPR002889;	Carbohydrate-binding WSC; Carbohydrate-binding WSC;
106242	40	38			10.673	10.5821	10.1131	9.59168	9.94598	9.63942	9.53833	9.54923	9.96992	9.55984	-0.167089	0.047737	0.0239483	-0.0795811	-0.143141	-0.0318441	1.13466	1.03288	0	0	0	0	0	0	1	1	+	7	109638	111584
111803	40				12.8957	12.5028	11.0275	10.1269	10.7591	10.0792	11.2943	11.242	10.8848	10.5896	-0.268394	-0.0477628	0.125656	0.510431	-0.142738	0.462668	1.60147	1.26072	0	0	0	0	0	0	1	1	-	29	221460	222042
112478	40				8.7778	8.84935	7.14695	7.19617	7.20683	7.06541	7.60535	7.80545	8.01692	7.31136	0.0598785	-0.130755	0.810096	0.245947	0.869974	0.115192	1.17245	1.04389	0	0	0	0	1	0	1	1	-	41	16711	18238
69123	25				12.9879	13.1363	13.0705	12.8756	12.8524	13.1432	12.0438	12.1713	12.4819	12.7457	-0.21808	0.267576	-0.370597	-0.397527	-0.588677	-0.129951	0.944057	0.965049	0	0	0	0	0	0	1	1	+	27	230942	232536	Glycoside hydrolase	76	Candidate alpha-1,6-mannanase					related to a bacterial a-1,6-mannanase, Glycoside Hydrolase Family 76	IPR005198;	Glycoside hydrolase, family 76;
102499	8				12.7326	12.5558	13.1229	13.0269	12.7187	12.6115	10.8284	11.1244	12.3416	12.8796	-0.404276	-0.415382	-0.377105	0.268114	-0.781381	-0.147268	1.90416	1.4314	0	0	0	0	0	0	1	1	-	1	510531	512829									IPR001138; IPR001138; IPR001138; IPR001138; IPR001138; IPR001138; IPR001138;	Fungal transcriptional regulatory protein, N-terminal; Fungal transcriptional regulatory protein, N-terminal; Fungal transcriptional regulatory protein, N-terminal; Fungal transcriptional regulatory protein, N-terminal; Fungal transcriptional regulatory protein, N-terminal; Fungal transcriptional regulatory protein, N-terminal; Fungal transcriptional regulatory protein, N-terminal;
3449	15				11.1725	11.0368	12.0674	12.2573	11.9041	11.371	9.2086	9.1529	10.7576	10.7446	-0.163354	-0.886274	-1.14647	-0.62644	-1.30982	-1.51271	1.96391	1.8839	0	0	0	0	0	0	1	1	-	7	150191	152715									IPR001138; IPR001138;	Fungal transcriptional regulatory protein, N-terminal; Fungal transcriptional regulatory protein, N-terminal;
120923	20				13.0497	12.5978	8.74584	7.60826	7.77203	6.99449	7.22092	7.42873	7.06216	6.86798	-0.973814	-0.613762	-0.709865	-0.126516	-1.68368	-0.740278	5.82874	5.16904	0	0	0	0	-1	0	1	1	+	5	460143	461499								Glycosyltransferase Family 32, candidate a-glycosyltransferase	IPR007577;	Glycosyltransferase, DXD sugar-binding region;
61055	20				11.9169	11.9435	9.33361	10.8859	10.7167	11.7611	9.99459	9.9857	9.34014	9.46293	1.38308	0.87527	-1.37654	-2.2982	0.00653632	-1.42293	1.92235	1.9578	0	0	-1	-1	0	-1	1	1	+	8	599405	600842									IPR002640;	Arylesterase;
39588	20				10.1739	10.1877	7.18447	7.66626	7.08266	7.31895	7.10724	7.5092	7.22763	7.6071	-0.101807	-0.347306	0.144964	0.288153	0.0431572	-0.0591533	3.06668	2.67851	0	0	0	0	0	0	1	1	-	26	269825	270885				KOG1336	Monodehydroascorbate/ferredoxin reductase	General function prediction only	POORLY CHARACTERIZED		IPR001327;	Pyridine nucleotide-disulphide oxidoreductase, NAD-binding region;
46443	20				12.8116	12.5705	9.576	9.61339	8.21953	7.71248	7.66376	7.93781	8.52905	7.35734	-1.35647	-1.90091	0.309517	-0.355149	-1.04695	-2.25606	5.14785	4.63264	0	-1	0	0	0	-1	1	1	+	5	463484	464900									IPR007577;	Glycosyltransferase, DXD sugar-binding region;
105984	20				10.8952	11.0231	10.3764	10.002	9.99688	9.69269	9.75028	9.70415	9.23349	9.18965	-0.379494	-0.309269	-0.763392	-0.503041	-1.14289	-0.81231	1.14495	1.31899	0	0	0	0	-1	0	1	1	+	6	660250	661063				KOG4157	beta-1,6-N-acetylglucosaminyltransferase, contains WSC domain	Posttranslational modification, protein turnover, chaperones	CELLULAR PROCESSES AND SIGLING
104277	20				12.3032	12.5578	11.8196	11.4155	10.881	10.6236	10.9851	10.9541	10.1294	10.7334	-0.93866	-0.791821	-0.751617	0.109753	-1.69028	-0.682068	1.31806	1.60364	0	0	0	0	-1	0	1	1	+	3	718756	719284								Distantly related to A. niger CwpA. Putative cell wall protein.
79599	20				14.4689	14.4064	14.0491	14.0592	13.9221	13.9553	13.78	13.9343	14.1048	13.9416	-0.127015	-0.103843	0.182704	-0.0137072	0.0556892	-0.11755	0.688963	0.472105	0	0	0	0	0	0	1	1	-	14	544500	546134				KOG1397	Ca2+/H+ antiporter VCX1 and related proteins	Inorganic ion transport and metabolism	METABOLISM	hypothetical Ca2+ transporter	IPR004713; IPR004798; IPR004837; IPR004837;	Calcium/proton exchanger; Calcium/proton exchanger superfamily; Sodium/calcium exchanger membrane region; Sodium/calcium exchanger membrane region;
53605	20				12.2392	12.1279	11.5852	11.7403	11.5807	11.6307	11.4508	11.5362	11.3694	11.672	-0.00452768	-0.109555	-0.211244	0.0412938	-0.215772	-0.0682612	0.788329	0.59169	0	0	0	0	0	0	1	1	-	1	1690834	1692337
53153	20				13.3719	13.4704	9.94917	10.2985	9.7556	9.74364	8.90892	9.43353	9.72874	8.96875	-0.193563	-0.554833	-0.0268653	-0.774885	-0.220428	-1.32972	4.46303	4.0369	0	0	0	0	0	-1	1	1	-	1	201920	202509									IPR012336; IPR012335;	Thioredoxin-like fold; Thioredoxin fold;
23090	23	39			12.3209	12.4339	12.5641	12.1241	12.7426	12.4436	11.6934	11.7115	11.7258	12.0486	0.178546	0.319571	-1.01677	-0.39499	-0.838225	-0.0754191	0.627499	0.722396	0	0	-1	0	-1	0	1	1	+	22	172583	173726				KOG4169	15-hydroxyprostaglandin dehydrogese and related dehydrogeses	Lipid transport and metabolism	METABOLISM		IPR002347; IPR002198;	Glucose/ribitol dehydrogenase; Short-chain dehydrogenase/reductase SDR;
22402	23				11.811	11.722	11.4442	11.4615	11.3943	11.5855	11.0874	11.0666	11.3186	11.6352	-0.0499179	0.124061	-0.0757506	0.0496247	-0.125668	0.173686	0.723615	0.655367	0	0	0	0	0	0	1	1	-	10	354949	356543				KOG1558	Fe2+/Zn2+ regulated transporter	Inorganic ion transport and metabolism	METABOLISM		IPR001876; IPR001876; IPR013536;	Zinc finger, RanBP2-type; Zinc finger, RanBP2-type; WLM;
122778	25				13.0947	13.1186	13.4348	13.1997	12.963	12.786	12.3685	12.4225	12.4775	12.6838	-0.471828	-0.413624	-0.485461	-0.102253	-0.957289	-0.515877	0.726149	0.696148	0	0	0	0	-1	0	1	1	+	15	18217	19357				KOG1577	Aldo/keto reductase family proteins	General function prediction only	POORLY CHARACTERIZED	gld1, glycerol dehydrogenase	IPR001395; IPR001395; IPR001395;	Aldo/keto reductase; Aldo/keto reductase; Aldo/keto reductase;
53372	25				12.2665	12.3103	11.2446	11.8947	11.2957	11.8931	10.5394	10.617	11.2068	11.2858	0.0511443	-0.00158873	-0.0889926	-0.607318	-0.0378483	-0.608907	1.7271	1.69332	0	0	0	0	0	0	1	1	+	1	3476921	3478561									IPR002656;	Acyltransferase 3;
108583	28				12.8512	12.6616	11.8111	10.9747	10.8262	10.1227	11.1848	11.3731	12.2642	11.3311	-0.984944	-0.852015	1.43804	1.20838	0.453097	0.356369	1.66646	1.2885	0	0	1	1	0	0	1	1	+	12	738184	739111
63687	29				13.1971	12.9655	13.185	12.9998	12.8214	12.2103	12.449	12.5103	13.1948	12.6428	-0.363589	-0.789497	0.373395	0.432524	0.00980592	-0.356974	0.748023	0.455161	0	-1	0	1	0	0	1	1	-	12	731430	732741				KOG0504	FOG: Ankyrin repeat	General function prediction only	POORLY CHARACTERIZED		IPR002110; IPR002110; IPR002110; IPR002110; IPR002110; IPR002110; IPR002110; IPR002110; IPR002110; IPR002110; IPR002110; IPR002110; IPR002110; IPR002110; IPR002110; IPR002110; IPR002110; IPR002110; IPR002110; IPR002110; IPR002110; IPR002110; IPR002110;	Ankyrin repeat; Ankyrin repeat; Ankyrin repeat; Ankyrin repeat; Ankyrin repeat; Ankyrin repeat; Ankyrin repeat; Ankyrin repeat; Ankyrin repeat; Ankyrin repeat; Ankyrin repeat; Ankyrin repeat; Ankyrin repeat; Ankyrin repeat; Ankyrin repeat; Ankyrin repeat; Ankyrin repeat; Ankyrin repeat; Ankyrin repeat; Ankyrin repeat; Ankyrin repeat; Ankyrin repeat; Ankyrin repeat;
73344	29				11.3818	11.3602	9.97001	11.8289	7.62722	7.10837	7.03487	7.49491	7.24577	7.61849	-2.34279	-4.72055	-0.381451	0.510111	-2.72424	-4.21044	4.34694	3.86525	0	-1	0	0	0	-1	1	1	+	8	528552	530660				KOG0158	Cytochrome P450 CYP3/CYP5/CYP6/CYP9 subfamilies	Secondary metabolites biosynthesis, transport and catabolism	METABOLISM	Cytochrome P450	IPR001128; IPR001128; IPR001128;	Cytochrome P450; Cytochrome P450; Cytochrome P450;
60751	29				11.3746	11.589	10.4657	11.6416	8.4825	8.88012	7.75913	7.92293	8.17644	8.54645	-1.98317	-2.76147	-0.306062	-0.333671	-2.28923	-3.09514	3.61543	3.66605	0	0	0	0	0	-1	1	1	-	8	524121	526841				KOG1178	Non-ribosomal peptide synthetase/alpha-aminoadipate reductase and related enzymes	Secondary metabolites biosynthesis, transport and catabolism	METABOLISM	candidate non-ribosomal peptide synthetase	IPR009081; IPR006163; IPR010071; IPR009081; IPR000873; IPR006163; IPR001242;	Acyl carrier protein-like; Phosphopantetheine-binding; Amino acid adenylation; Acyl carrier protein-like; AMP-dependent synthetase/ligase; Phosphopantetheine-binding; Condensation domain;
106378	29				10.3219	10.4217	9.83487	10.0496	9.87582	9.84042	9.4839	9.53731	9.74364	9.62383	0.0409524	-0.209143	-0.132184	-0.216597	-0.0912313	-0.42574	0.838046	0.884403	0	0	0	0	0	0	1	1	+	7	495878	496895
58580	29	36			13.5231	13.4959	13.0995	13.5794	12.0165	13.4619	12.1389	11.9425	12.7016	14.0432	-1.08297	-0.117531	0.685148	0.581306	-0.397817	0.463775	1.38418	1.55343	0	0	0	0	0	0	1	1	+	5	802215	803426				KOG0143	Iron/ascorbate family oxidoreductases	Secondary metabolites biosynthesis, transport and catabolism	METABOLISM		IPR005123;	Oxoglutarate/iron-dependent oxygenase;
3267	29				13.2655	13.0293	12.6538	12.8116	11.7358	10.4224	10.4111	10.6499	11.7797	11.3979	-0.918075	-2.38915	0.043937	0.975443	-0.874138	-1.41371	2.85433	2.37933	0	-1	0	0	0	-1	1	1	-	6	113793	114732
64044	29				12.4421	12.5317	12.4953	12.5319	12.0966	12.3745	11.6305	11.7566	12.294	12.4121	-0.398675	-0.157408	0.197413	0.0375926	-0.201262	-0.119815	0.811684	0.775028	0	0	0	0	0	0	1	1	-	13	115777	116288
60758	36				11.2975	11.2545	10.7257	10.8517	10.5756	10.1409	10.1768	10.3361	11.1168	10.0451	-0.150021	-0.710787	0.541173	-0.0957434	0.391152	-0.80653	1.12072	0.9184	0	0	0	0	0	-1	1	1	+	8	1217606	1219067				KOG1269	SAM-dependent methyltransferases	Lipid transport and metabolism	METABOLISM		IPR013216;	Methyltransferase type 11;
64925	38				14.2059	14.0965	12.526	12.5086	12.153	11.624	12.9102	12.9421	13.1407	12.2652	-0.373046	-0.884635	0.987706	0.64122	0.614659	-0.243416	1.29572	1.15444	0	0	1	0	0	0	1	1	+	15	542083	543160								candidate a-glycosyltransferase, Glycosyltransferase Family 32	IPR007577;	Glycosyltransferase, DXD sugar-binding region;
54239	38				10.9436	11.0149	7.77674	7.0333	7.95849	7.67839	9.1949	8.89732	7.90128	7.83366	0.181756	0.645086	-0.0572161	0.155271	0.12454	0.800356	1.74867	2.11754	0	0	0	0	0	0	1	1	-	1	2787639	2789608				KOG1263	Multicopper oxidases	Secondary metabolites biosynthesis, transport and catabolism	METABOLISM	Hypothetical Multicopper Oxidase	IPR008972; IPR008972; IPR008972; IPR002355; IPR002355; IPR002355; IPR011707; IPR001117; IPR011706;	Cupredoxin; Cupredoxin; Cupredoxin; Multicopper oxidase, copper-binding site; Multicopper oxidase, copper-binding site; Multicopper oxidase, copper-binding site; Multicopper oxidase, type 3; Multicopper oxidase, type 1; Multicopper oxidase, type 2;
105313	38				13.2057	12.5584	9.10331	8.47321	9.30909	8.52701	10.6026	10.7155	10.6703	8.60613	0.205781	0.0538033	1.36116	0.0791239	1.56694	0.132927	2.6031	1.84297	0	0	0	0	1	0	1	1	-	5	289384	294325				KOG4701	Chitise	Cell wall/membrane/envelope biogenesis	CELLULAR PROCESSES AND SIGLING		IPR003609; IPR003609; IPR003609; IPR003609; IPR003014;	Apple-like; Apple-like; Apple-like; Apple-like; PAN-1 domain;
110457	40				11.0108	10.7323	9.45175	8.76967	8.79757	7.94123	9.23497	9.52955	10.2179	8.19099	-0.654171	-0.828441	1.42031	0.249759	0.76614	-0.578682	1.77578	1.20271	0	0	1	0	0	0	1	1	+	20	369128	369925
110862	40				12.4341	12.0884	8.88017	7.75198	8.93312	7.51145	9.8738	10.0063	10.4232	8.6207	0.0529487	-0.240537	1.4901	1.10926	1.54305	0.868722	2.56035	2.08208	0	0	0	0	1	0	1	1	+	22	537793	539039				KOG4157	beta-1,6-N-acetylglucosaminyltransferase, contains WSC domain	Posttranslational modification, protein turnover, chaperones	CELLULAR PROCESSES AND SIGLING
47134	40	38			13.0406	12.921	12.495	12.262	12.3987	12.3961	12.449	12.4402	12.3876	12.2983	-0.0962222	0.134112	-0.011178	-0.0977857	-0.1074	0.0363263	0.591646	0.48076	0	0	0	0	0	0	1	1	+	7	108483	109502
105455	40				12.4586	12.275	11.3956	11.2647	10.9476	9.5764	10.9765	11.0298	11.26	10.3001	-0.447981	-1.6883	0.312349	0.723665	-0.135632	-0.964634	1.4821	1.24519	0	-1	0	0	0	0	1	1	+	5	777589	777856
109945	40				13.694	13.5314	12.1274	11.701	11.947	10.7724	11.2439	11.7758	12.5744	11.7597	-0.180402	-0.928643	0.627415	0.987293	0.447013	0.0586507	2.45015	1.75561	0	0	0	1	0	0	1	1	+	18	92212	95823				KOG3544	Collagens (type IV and type XIII), and related proteins	Extracellular structures	CELLULAR PROCESSES AND SIGLING
60981	40				14.208	14.2526	11.2794	11.4734	11.3231	11.067	12.2004	12.5566	12.8184	12.0586	0.0437469	-0.406466	1.49527	0.991594	1.53902	0.585129	2.00755	1.69603	0	0	1	1	1	0	1	1	-	8	484849	487258				KOG2992	Nucleolar GTPase/ATPase p130	Nuclear structure	CELLULAR PROCESSES AND SIGLING		IPR007087;	Zinc finger, C2H2-type;
v1_2_39661	43				12.9652	12.8166	10.278	10.114	10.2856	9.88697	11.1096	11.1739	11.9656	11.5025	0.00758013	-0.227002	1.67998	1.61555	1.68756	1.38855	1.85557	1.64269	0	0	1	1	1	1	1	1	+	29	336401	341963
109243	45				10.5172	10.3071	8.57654	10.0712	8.33408	9.84803	8.252	8.36558	10.026	9.25683	-0.24245	-0.22314	1.69195	-0.591198	1.4495	-0.814338	2.26516	1.9415	0	0	1	0	1	0	1	1	+	15	145331	146132
53503	47				11.3568	11.3054	8.84439	9.08777	9.9724	9.97478	8.89284	9.14387	8.67065	9.50368	1.12801	0.887017	-1.30175	-0.471108	-0.173743	0.415909	2.46391	2.16153	0	0	-1	0	0	0	1	1	-	1	1877583	1879383				KOG0254	Predicted transporter (major facilitator superfamily)	General function prediction only	POORLY CHARACTERIZED		IPR011701;	Major facilitator superfamily MFS-1;
69692	50				10.8351	11.0864	9.91813	9.68176	8.1281	7.81831	7.6024	8.31525	12.1252	12.2434	-1.79003	-1.86345	3.99705	4.42514	2.20702	2.56169	3.23273	2.7712	0	0	1	1	0	1	1	1	-	30	241195	242191								Quinoprotein amine dehydrogenase beta chain-like protein
