# Supplementary material for: The effects of extracellular pH and of the transcriptional regulator PACI on the transcriptome of Trichoderma reesei
Source: Microb Cell Fact. 2015 Apr 30;14:63. doi: 10.1186/s12934-015-0247-z (PMC4446002; doi:10.1186/s12934-015-0247-z)
Supplement: Additional file 3: — Transcriptional profiling data of the CAZy genes. Gene identifiers are as in the T. reesei database version 2.0 and 1.2 (in the latter, v1_2 precedes the gene ID) or as in [26]. Signal intensities (log2 scale), fold changes (log2 scale) and significance test (R package limma, p < 0.01, log2 fold change > 0.4) are shown for the genes from two different time points of cultivations. Colour scales of yellow, red and green indicate different intensities of signals, red representing the strongest and green the weakest signals. The intensity of the red and blue colour indicates the strength of positive and negative fold change, respectively. In the significance test, 1 indicates induction and −1 repression. QM9414II indicates the control culture (QM9414) for ∆pac1. Annotations of the genes are as in [30]. [file 12934_2015_247_MOESM3_ESM.xlsx]

## Sheet: CAZy genes
		pH6	pH6	pH3	pH3	pH4.5	pH4.5	pH6	pH6	pH6	pH6	QM9414	QM9414	QM9414	QM9414	QM9414	QM9414	∆pac1 vs QM9414	∆pac1 vs QM9414	QM9414	QM9414	QM9414	QM9414	QM9414	QM9414	∆pac1 vs QM9414	∆pac1 vs QM9414
Gene ID	Mfuzz cluster	∆pac1_1	∆pac1_2	QM9414_1	QM9414_2	QM9414_1	QM9414_2	QM9414II_1	QM9414II_2	QM9414_1	QM9414_2	pH4.5_1 vs pH3_1	pH4.5_2 vs pH3_2	pH6_1 vs pH4.5_1	pH6_2 vs pH4.5_2	pH6_1 vs pH3_1	pH6_2 vs pH3_2	pH6_1 vs pH6_1	pH6_2 vs pH6_2	pH4.5_1 vs pH3_1	pH4.5_2 vs pH3_2	pH6_1 vs pH4.5_1	pH6_2 vs pH4.5_2	pH6_1 vs pH3_1	pH6_2 vs pH3_2	pH6_1 vs pH6_1	pH6_2 vs pH6_2	Strand	Scaffold No	Start	End	Name	CAZy class	CAZy family	CAZy annotation
107268	6	12.9581	12.98	13.5172	13.5135	13.193	13.337	13.1635	13.0367	12.8645	12.9299	-0.324228	-0.176573	-0.328523	-0.407111	-0.652751	-0.583684	-0.205411	-0.0566526	0	0	0	0	-1	-1	0	0	+	9	206706	207780		Carbohydrate esterase	1	Candidate S-formylglutathione hydrolase
107850	2	12.635	12.4109	13.4644	13.6878	12.8578	13.1962	12.2784	12.4489	12.5993	12.601	-0.606637	-0.491624	-0.25848	-0.595159	-0.865117	-1.08678	0.356631	-0.0380336	0	0	0	0	-1	-1	0	0	+	10	689667	690720		Carbohydrate esterase	1	Candidate esterase
44214	6	13.5399	13.4921	13.8644	13.948	13.456	13.2419	13.4059	13.3565	13.3489	13.0087	-0.408393	-0.706167	-0.107103	-0.233134	-0.515496	-0.939301	0.133953	0.135568	0	-1	0	0	-1	-1	0	0	-	1	2060906	2062259	axe2	Carbohydrate esterase	5	Candidate acetyl xylan esterase
60489	16	8.94363	8.99657	10.8243	9.918	8.37743	8.4452	8.30284	8.24372	8.26322	8.25536	-2.44688	-1.4728	-0.114213	-0.189837	-2.56109	-1.66264	0.64079	0.752851	-1	-1	0	0	-1	-1	0	0	+	7	798601	799296		Carbohydrate esterase	5	Candidate cutinase
103825	25	9.0752	9.30075	9.23704	9.51251	9.22063	9.52952	8.51627	8.64626	8.25734	8.6608	-0.0164156	0.0170031	-0.963288	-0.868721	-0.979704	-0.851718	0.558933	0.654497	0	0	-1	-1	-1	-1	0	0	+	2	1339857	1340979		Carbohydrate esterase	16	Candidate acetyl esterase
104797	16	12.0744	12.1658	13.3321	13.4212	12.4554	13.0076	11.7617	11.8728	12.0465	12.1332	-0.876689	-0.413613	-0.40886	-0.874404	-1.28555	-1.28802	0.31272	0.29292	-1	0	0	-1	-1	-1	0	0	-	4	548264	551072	bgl3j	Glycoside hydrolase	3	Candidate beta-glucosidase
71554	16	7.88703	7.78203	11.4125	11.5668	7.90679	8.87391	6.95316	6.87713	7.55463	7.09652	-3.50566	-2.69289	-0.352165	-1.77739	-3.85782	-4.47027	0.933872	0.904901	-1	-1	0	0	-1	-1	0	0	+	10	1059870	1061446		Glycoside hydrolase	5	Candidate beta-1,3-mannanase/endo-beta-1,4-mannosidase
82616	13	12.3333	12.2285	12.955	13.2887	12.9051	13.0042	12.322	12.2645	12.1774	12.3999	-0.0498437	-0.284499	-0.727713	-0.604249	-0.777557	-0.888748	0.0113088	-0.0359922	0	0	-1	0	-1	-1	0	0	-	44	38862	40755	cel5b	Glycoside hydrolase	5	Candidate membrane bound endoglucanase
74223	16	8.24902	8.17759	13.841	13.3835	10.1997	10.2466	7.39357	7.19358	7.82515	8.30297	-3.64126	-3.13692	-2.37455	-1.94363	-6.0158	-5.08055	0.855449	0.984011	-1	-1	-1	-1	-1	-1	0	0	-	1	2489251	2490032	xyn1	Glycoside hydrolase	11	Endo-beta-1,4-xylanase
112392	16	8.34887	8.37098	12.2638	12.0003	10.2177	10.5001	8.49349	8.21862	7.81956	8.57508	-2.04609	-1.5002	-2.39816	-1.92498	-4.44425	-3.42518	-0.144623	0.152358	0	0	-1	0	-1	-1	0	0	+	38	92327	93055	xyn5	Glycoside hydrolase	11	Candidate endo-beta-1,4-xylanase
65333	13	12.4635	12.2416	14.0857	13.9159	13.9474	13.6851	12.393	12.3203	12.0507	13.1203	-0.13825	-0.230787	-1.89673	-0.564787	-2.03498	-0.795574	0.0704391	-0.0787241	0	0	-1	0	-1	-1	0	0	+	16	101080	103548		Glycoside hydrolase	15	Candidate alpha-glycosidase (Glucoamylase and related glycosyl hydrolases)
49274	13	12.2774	11.817	13.8814	13.8343	13.3931	13.3957	11.771	11.7011	11.9168	12.1156	-0.488297	-0.438581	-1.47624	-1.28005	-1.96454	-1.71863	0.50648	0.115881	0	0	-1	0	-1	-1	0	0	+	12	576344	577627		Glycoside hydrolase	16	Candidate glucan endo-1,3(4)-beta-D-glucosidase
121294	6	14.0042	13.9444	14.5653	14.3723	14.0385	14.103	13.3453	13.3956	13.5612	13.6382	-0.526877	-0.269302	-0.477253	-0.464747	-1.00413	-0.734049	0.6589	0.548771	0	0	0	0	-1	-1	1	0	+	7	44052	45876		Glycoside hydrolase	16	Candidate glucan endo-1,3(4)-beta-D-glucosidase
39942	13	12.3164	12.1169	13.7759	13.7558	13.5215	13.6512	12.2017	12.2854	12.3003	12.7862	-0.254481	-0.104615	-1.22119	-0.864967	-1.47567	-0.969582	0.11476	-0.16846	0	0	-1	0	-1	-1	0	0	-	11	261825	263241		Glycoside hydrolase	17	Candidate glucan endo-1,3-beta-glucosidase
110317	25	6.11303	6.28907	8.02476	8.90243	6.26014	6.21503	6.23936	6.22435	5.8999	6.07951	-1.76462	-2.6874	-0.360247	-0.135525	-2.12487	-2.82292	-0.126326	0.0647199	-1	-1	0	0	-1	-1	0	0	-	19	606001	607344	chi18-17	Glycoside hydrolase	18	Candidate chitinase
105931	19	8.26676	8.19364	10.0156	10.154	8.47777	8.70916	8.82869	8.55968	7.88929	7.14351	-1.53784	-1.4448	-0.588485	-1.56565	-2.12632	-3.01046	-0.561931	-0.366046	0	0	0	0	-1	-1	0	0	+	6	509949	512212		Glycoside hydrolase	20	Candidate N-acetyl-beta-hexosaminidase
27219	15	7.98088	8.02264	10.5204	10.8106	9.76284	10.0814	8.69196	8.64288	8.54682	8.29778	-0.757601	-0.729258	-1.21602	-1.78362	-1.97362	-2.51287	-0.711084	-0.620247	0	0	0	-1	-1	-1	0	0	-	31	204531	205805		Glycoside hydrolase	27	Candidate alpha-galactosidase
27259	15	8.1588	8.25172	9.67733	9.95301	8.79161	8.45379	7.58099	7.72464	7.99851	7.86737	-0.885718	-1.49922	-0.793103	-0.586424	-1.67882	-2.08564	0.577811	0.527088	0	-1	0	0	-1	-1	0	0	+	30	107047	108440		Glycoside hydrolase	27	Candidate alpha-galactosidase
72632	15	7.87386	7.90952	10.8174	11.7956	9.77957	10.8708	8.0981	7.95268	7.49501	7.99996	-1.03781	-0.924797	-2.28456	-2.8708	-3.32237	-3.79559	-0.224237	-0.0431654	0	0	-1	-1	-1	-1	0	0	+	3	923100	925101	agl1	Glycoside hydrolase	27	alpha-galactosidase
72704	16	9.95331	10.1243	12.6968	12.7425	9.77801	10.6489	9.64737	9.83876	9.77126	9.68855	-2.91877	-2.09364	-0.00674967	-0.960314	-2.92552	-3.05396	0.30594	0.285534	-1	-1	0	0	-1	-1	0	0	-	30	46278	48256	agl3	Glycoside hydrolase	27	alpha-galactosidase
70186	15	6.55637	6.83108	7.90037	7.80175	7.00476	6.96272	6.53553	6.78123	6.65426	6.59409	-0.895601	-0.839038	-0.350502	-0.368621	-1.2461	-1.20766	0.0208339	0.0498554	-1	-1	0	0	-1	-1	0	0	+	33	90062	91280		Glycoside hydrolase	28	Candidate polygalacturonase/xylogalacturonan hydrolase
3094	16	8.28181	8.10221	10.7035	10.9859	9.26617	8.99	8.44209	8.23318	7.44435	7.90581	-1.43729	-1.99595	-1.82182	-1.08419	-3.25911	-3.08014	-0.160282	-0.13097	0	-1	-1	0	-1	-1	0	0	+	5	496684	498222		Glycoside hydrolase	30	Candidate glucan endo 1,6-beta-glucanase
64827	14	10.5518	10.6566	12.0924	12.3558	11.9242	12.2235	11.4774	11.3769	10.9817	11.178	-0.168238	-0.132282	-0.942439	-1.04551	-1.11068	-1.1778	-0.925576	-0.720302	0	0	-1	-1	-1	-1	-1	0	-	14	414966	417950		Glycoside hydrolase	36	Candidate raffinose synthase domain protein
54242	16	9.77348	9.76284	13.2692	13.4025	11.6737	10.6587	9.5208	9.40921	9.52149	9.91535	-1.59544	-2.74384	-2.15226	-0.743333	-3.7477	-3.48717	0.252678	0.353637	-1	-1	-1	0	-1	-1	0	0	-	1	2396697	2399245		Glycoside hydrolase	55	Candidate beta-1,3-glucanase
56418	19	8.72014	8.61679	10.5477	9.96014	9.12659	8.97305	8.70458	8.33564	7.63685	7.59132	-1.42114	-0.987092	-1.48974	-1.38173	-2.91088	-2.36882	0.0155581	0.281152	-1	-1	-1	-1	-1	-1	0	0	+	3	158433	160975		Glycoside hydrolase	55	Candidate beta-1 3-glucanase
73248	15	7.67782	7.83657	9.17725	10.6255	9.74277	9.02374	7.8726	8.01344	7.64273	7.6767	0.565516	-1.60171	-2.10004	-1.34704	-1.53452	-2.94875	-0.19478	-0.176868	0	0	-1	0	-1	-1	0	0	-	7	809421	812199		Glycoside hydrolase	55	Candidate exo-1,3-beta-glucanase
123456	19	12.9175	13.0383	13.6873	13.2828	13.1259	12.0721	12.9458	12.8976	12.699	12.4055	-0.561414	-1.21064	-0.426866	0.333348	-0.988281	-0.877287	-0.0282895	0.140681	0	-1	0	0	-1	-1	0	0	+	22	92982	96680		Glycoside hydrolase	65	Candidate alpha,alpha-trehalase
82633	6	14.4411	14.3424	15.2207	15.0742	14.904	14.7718	14.0693	14.1232	14.1258	14.291	-0.316702	-0.302391	-0.778204	-0.48082	-1.09491	-0.783211	0.371845	0.219189	0	0	-1	-1	-1	-1	0	0	-	46	54519	56496		Glycoside hydrolase	72	Candidate beta-1 3-glucanosyltransferase
71394	25	7.31909	7.22857	7.8316	8.54407	7.18991	7.31911	7.25849	7.14576	6.49851	7.04184	-0.641695	-1.22495	-0.691401	-0.277277	-1.3331	-1.50223	0.060603	0.082813	0	-1	0	0	-1	-1	0	0	-	1	2369127	2370717		Glycoside hydrolase	79	Candidate beta-glucuronidase
58117	6	11.9937	11.8388	12.8911	13.2284	12.7004	12.3822	12.2955	11.9794	11.1687	10.5013	-0.190614	-0.846206	-1.53178	-1.88099	-1.7224	-2.72719	-0.301789	-0.140636	0	0	-1	-1	-1	-1	0	0	+	4	940697	943070		Glycoside hydrolase	89	Candidate alpha-N-acetylglucosaminidase
60635	16	9.55064	9.74251	11.8951	13.1549	8.64255	10.0931	7.22207	7.12233	8.45508	7.70297	-3.2525	-3.06178	-0.187466	-2.39016	-3.43997	-5.45194	2.32858	2.62018	-1	-1	0	-1	-1	-1	0	1	-	8	606294	608871		Glycoside hydrolase	92	Candidate alpha-1,2-mannosidase
72488	15	8.29821	8.40891	10.1851	10.1591	9.36865	9.02225	7.55125	7.65487	8.44919	7.74237	-0.816451	-1.13684	-0.919454	-1.27988	-1.73591	-2.41672	0.746957	0.754037	0	0	0	0	-1	-1	0	0	-	27	187515	189902		Glycoside hydrolase	95	Candidate alpha-L-fucosidase
4221	25	9.4426	9.26061	10.2821	10.272	9.89029	9.49501	9.07807	8.90953	8.68956	8.95832	-0.391843	-0.776959	-1.20073	-0.536684	-1.59258	-1.31364	0.364529	0.351079	0	0	-1	0	-1	-1	0	0	+	11	253616	256627		Glycoside hydrolase	105	Candidate rhamnogalacturonyl hydrolase
105288	15	10.0781	10.0675	10.7159	11.5154	10.589	11.2468	9.04103	8.91458	8.58147	9.40834	-0.126887	-0.268624	-2.00755	-1.83843	-2.13443	-2.10706	1.0371	1.15287	0	0	-1	-1	-1	-1	0	0	+	5	190565	192029		Glycoside hydrolase	NA
103033	16	7.04699	7.34884	8.46077	9.33454	7.52427	7.83068	7.40177	7.49278	6.79498	7.09332	-0.936509	-1.50386	-0.729288	-0.73736	-1.6658	-2.24122	-0.354781	-0.14394	0	-1	0	0	-1	-1	0	0	+	1	2416227	2416974		Polysaccharide Lyase	7	Candidate alginate lyase
3196	13	13.3185	13.2144	13.6752	13.7253	13.7418	13.739	13.4112	13.312	13.22	13.5066	0.0666523	0.0136672	-0.521825	-0.232374	-0.455173	-0.218707	-0.0926961	-0.0976073	0	0	-1	0	-1	0	0	0	+	5	1287144	1290501		Glycoside hydrolase	38	Candidate alpha-mannosidase
39755	5	11.6723	11.6331	13.0896	12.9609	12.9122	13.1102	12.1189	12.0556	12.1668	12.5354	-0.177393	0.149365	-0.745398	-0.5748	-0.922791	-0.425435	-0.446691	-0.422578	0	0	-1	-1	-1	0	0	0	-	9	281080	282139		Glycoside hydrolase	16	Candidate glucan endo-1,3(4)-beta-D-glucosidase
53731	12	11.7314	11.848	12.9842	12.715	12.8966	13.0596	11.3413	11.4917	11.6466	12.4716	-0.0875514	0.344672	-1.25002	-0.588022	-1.33757	-0.24335	0.390094	0.356265	0	0	-1	0	-1	0	0	0	+	1	417719	418943		Glycoside hydrolase	5	Candidate endo-beta-1,4-glucanase
66832	5	12.0492	12.0519	12.7079	12.566	12.714	12.6833	12.1563	12.1689	12.2019	12.4158	0.00611271	0.117261	-0.512089	-0.26749	-0.505976	-0.150229	-0.107015	-0.11697	0	0	0	0	-1	0	0	0	-	19	441044	443717		Glycoside hydrolase	3	Candidate beta-glucosidase
71399	14	12.3267	12.1646	13.3591	13.3508	13.1241	13.0225	12.9233	12.86	12.7064	13.0011	-0.235023	-0.328376	-0.4177	-0.0214095	-0.652723	-0.349786	-0.596591	-0.695429	0	0	0	0	-1	0	0	-1	+	1	2395425	2396439		Glycoside hydrolase	16	Candidate endo-1,3-beta-glucanase
74198	25	12.4197	12.3904	13.0726	13.2468	12.4775	12.9742	11.9722	11.6805	11.6626	11.9921	-0.595119	-0.27261	-0.81487	-0.982133	-1.40999	-1.25474	0.447464	0.709852	0	0	0	0	-1	0	0	0	+	1	2358284	2361060		Glycoside hydrolase	92	Candidate alpha-1,2-mannosidase
76700	6	13.0743	13.0699	13.519	13.3232	13.1722	13.1857	12.9508	12.9414	12.8813	12.8877	-0.346777	-0.137436	-0.29088	-0.297982	-0.637657	-0.435418	0.123537	0.128511	0	0	0	0	-1	0	0	0	-	6	362976	365213		Glycoside hydrolase	17	Candidate glucan 1,3 beta-glucosidase/ glucan endo-1,3-beta-glucosidase
108477	4	11.9539	12.1121	13.25	13.3282	13.0878	13.3648	12.4952	12.5419	12.5679	12.8619	-0.162196	0.0366159	-0.519923	-0.502917	-0.682118	-0.466301	-0.541272	-0.429702	0	0	0	0	-1	0	0	0	+	12	358262	360328		Glycoside hydrolase	13	Candidate alpha-glucosidase/oligo alpha-glucosidase
108671	16	9.38415	9.78039	10.8787	10.9792	10.2503	11.3875	9.74574	9.55102	9.59782	9.79537	-0.628413	0.408326	-0.652474	-1.59213	-1.28089	-1.1838	-0.361595	0.229376	0	0	0	-1	-1	0	0	0	+	13	47706	50847	bgl3f	Glycoside hydrolase	3	Candidate beta-glucosidase/glucan 1,4-beta-glucosidase
41248	25	11.4671	11.4401	11.391	12.0979	11.6869	11.7569	11.1966	11.1106	11.2205	11.2614	0.2959	-0.340939	-0.466383	-0.495503	-0.170483	-0.836442	0.270506	0.329469	0	0	0	0	0	-1	0	0	-	6	806285	807185		Carbohydrate esterase	3	Candidate acetyl xylan esterase
45717	12	10.5041	10.5812	11.4649	12.7714	11.8812	12.1358	10.535	10.4192	11.2339	11.3843	0.416275	-0.635613	-0.64727	-0.751473	-0.230995	-1.38709	-0.0308897	0.161997	0	0	0	0	0	-1	0	0	-	3	1838107	1840465	mds1	Glycoside hydrolase	47	alpha-1,2-mannosidase
58450	15	7.09083	7.14065	8.91387	10.3766	9.35231	9.9227	7.00794	7.04817	7.8014	8.04061	0.438447	-0.453944	-1.55091	-1.88209	-1.11247	-2.33603	0.0828925	0.0924837	0	0	-1	-1	0	-1	0	0	+	5	160734	163125	xyl3b	Glycoside hydrolase	3	Candidate beta-xylosidase
65215	25	10.5095	10.6268	10.6547	11.5889	10.4692	10.8275	10.6143	10.6022	10.5084	10.6619	-0.185553	-0.76136	0.0392261	-0.165625	-0.146327	-0.926985	-0.104776	0.0246314	0	0	0	0	0	-1	0	0	-	15	21775	22842		Carbohydrate esterase	4	Candidate imidase
68064	13	13.2465	13.2082	13.7481	13.8104	13.6534	13.6574	13.4645	13.4021	13.3747	13.3641	-0.0947174	-0.152978	-0.278686	-0.293258	-0.373404	-0.446236	-0.218006	-0.193851	0	0	0	0	0	-1	0	0	-	23	107697	108663		Glycoside hydrolase	43	Candidate beta-xylosidase/alpha-L-arabinofuranosidase
69189	25	6.77585	7.05413	7.67429	8.219	7.32362	7.04284	6.79435	6.59743	6.75008	6.51068	-0.350669	-1.17616	-0.573542	-0.532159	-0.924211	-1.70832	-0.0184989	0.456698	0	0	0	0	0	-1	0	0	+	28	383317	384094		Polysaccharide lyase	20	Candidate endo-beta-1,4-glucuronan lyase
69700	12	7.8112	7.76327	9.37666	10.2793	9.65212	9.54607	7.62996	7.53925	8.04162	8.30782	0.275461	-0.733187	-1.6105	-1.23825	-1.33504	-1.97144	0.181238	0.224018	0	0	0	0	0	-1	0	0	-	30	21454	23873		Glycoside hydrolase	89	Candidate alpha-N-acetylglucosaminidase
73102	15	7.01486	7.22828	8.74342	8.88058	8.6986	8.20591	7.30455	7.14834	7.41185	7.14289	-0.044822	-0.674675	-1.28675	-1.06301	-1.33157	-1.73769	-0.289698	0.0799418	0	0	0	0	0	-1	0	0	+	50	37472	39000		Glycoside hydrolase	39	Candidate beta-xylosidase
73179	10	8.84958	9.02189	8.96579	10.3279	9.54792	9.4414	8.48059	8.55045	8.98099	8.675	0.582137	-0.886489	-0.566933	-0.766393	0.015204	-1.65288	0.368983	0.471433	0	0	0	0	0	-1	0	0	-	6	1215572	1217178		Glycoside hydrolase	71	Candidate alpha-1 3-glucanase
105956	12	10.8138	10.9022	12.4557	13.4691	13.0432	12.5399	11.1038	11.1062	11.5235	11.4492	0.587439	-0.929297	-1.51964	-1.09061	-0.932203	-2.01991	-0.289982	-0.203999	0	0	0	0	0	-1	0	0	+	6	583598	585146		Glycoside hydrolase	13	Candidate alpha-amylase
106575	26	9.1135	9.21386	10.5214	11.2782	11.3166	10.3532	10.0786	9.85719	9.11689	9.00192	0.795204	-0.925014	-2.19971	-1.35126	-1.4045	-2.27628	-0.965057	-0.64333	0	0	-1	0	0	-1	0	0	-	7	1035839	1037686		Glycoside hydrolase	79	Candidate beta-glucuronidase
108672	13	7.13209	7.20717	7.91424	8.51223	8.28614	8.21797	7.25673	7.364	7.4665	7.1925	0.371895	-0.294259	-0.819641	-1.02547	-0.447746	-1.31973	-0.124638	-0.15683	0	0	0	-1	0	-1	0	0	-	13	51164	53504		Glycoside hydrolase	71	Candidate alpha-1 3-glucanase
111138	12	10.7356	10.9897	11.4509	12.0837	11.7695	12.2118	11.0688	11.0392	10.6539	11.1241	0.318566	0.128166	-1.11561	-1.08768	-0.797041	-0.959517	-0.333133	-0.0495297	0	0	-1	-1	0	-1	0	0	+	24	433646	436615		Glycoside hydrolase	95	Candidate alpha-L-fucosidase
111245	33	10.1079	10.1202	10.471	10.702	9.21696	9.08263	9.77292	9.81761	10.1871	8.58744	-1.25408	-1.61936	0.970121	-0.495187	-0.283955	-2.11454	0.33497	0.302613	0	-1	0	0	0	-1	0	0	-	25	222903	225836		Polysaccharide Lyase	8	Candidate chondroitin lyase
121136	16	7.19481	7.20032	9.66406	11.3582	8.28986	8.21851	7.07004	7.079	7.55148	7.75508	-1.37419	-3.13965	-0.73838	-0.46343	-2.11257	-3.60308	0.124768	0.121324	0	-1	0	0	0	-1	0	0	+	6	167817	169434		Glycoside hydrolase	NA
124043	16	6.38995	6.35257	7.23176	7.29663	6.35923	6.25382	6.36505	6.37488	6.46836	6.35719	-0.872534	-1.04281	0.109137	0.103377	-0.763397	-0.939435	0.0248952	-0.0223127	0	0	0	0	0	-1	0	0	+	31	172220	174084	chi18-14	Glycoside hydrolase	18	Candidate chitinase
1885	17	13.2066	13.2376	13.7308	14.0067	13.6418	13.1919	13.397	13.4396	13.6554	13.4781	-0.0889212	-0.814843	0.0135372	0.286224	-0.075384	-0.528618	-0.190358	-0.202004	0	-1	0	0	0	0	0	0	+	1	1490666	1492815	gla	Glycoside hydrolase	15	Glucoamylase
2662	4	12.9689	13.1495	13.2486	13.1789	13.218	13.256	13.0915	13.1731	13.3098	13.207	-0.0306546	0.0771043	0.0917968	-0.048928	0.0611422	0.0281763	-0.122655	-0.0236068	0	0	0	0	0	0	0	0	+	3	1228177	1230471		Glycoside hydrolase	47	Candidate alpha-1,2-mannosidase
2735	9	9.81508	9.68855	10.0398	9.93196	10.0614	10.0355	9.88873	9.79904	10.3648	10.2977	0.021618	0.103578	0.303393	0.262147	0.325011	0.365725	-0.0736492	-0.110492	0	0	0	0	0	0	0	0	+	3	1757080	1758695	chi18-6	Glycoside hydrolase	18	Candidate chitinase
3101	10	12.2439	12.2097	12.2734	12.2518	12.3619	12.2236	12.117	12.1182	12.3006	12.368	0.0884618	-0.0282578	-0.0612699	0.144424	0.0271919	0.116166	0.126939	0.0915311	0	0	0	0	0	0	0	0	+	5	582806	583805		Carbohydrate esterase	14	Candidate N-acetylglucosaminylphosphatidylinositol de-N-acetylase
3739	41	13.4206	13.5639	13.3007	12.9374	13.0176	13.0987	13.4357	13.4328	13.5088	13.0458	-0.283116	0.161366	0.491295	-0.0528946	0.208179	0.108472	-0.0150686	0.131112	0	0	0	0	0	0	0	0	-	8	634452	636114		Glycoside hydrolase	43	Candidate beta-xylosidase/alpha-L-arabinofuranosidase
5807	39	9.45821	9.59721	8.89715	9.46047	8.08342	8.46075	9.30655	9.19445	8.79229	7.7273	-0.813733	-0.999721	0.708866	-0.733445	-0.104867	-1.73317	0.151657	0.40276	0	0	0	0	0	0	0	0	+	30	83339	86153		Glycoside hydrolase	95	Candidate alpha-L-fucosidase
5836	10	12.3283	12.6089	13.0388	13.6595	12.3861	13.2297	11.1784	11.5116	13.0846	13.1324	-0.652658	-0.429733	0.698508	-0.0973669	0.04585	-0.5271	1.14985	1.09734	0	0	0	0	0	0	0	0	-	30	236922	240567		Glycoside hydrolase	2	Candidate beta-mannosidase
21725	39	13.0957	13.1104	13.3117	13.4229	12.9879	12.9563	13.5407	13.459	13.3153	13.1783	-0.32377	-0.466545	0.327419	0.221945	0.0036494	-0.2446	-0.44494	-0.348548	0	0	0	0	0	0	0	0	-	4	376996	379054		Glycoside hydrolase	20	Candidate exochitinase
22072	7	13.208	13.3164	13.5284	13.5307	13.387	13.3016	13.4506	13.4864	13.5862	13.4278	-0.14138	-0.22911	0.199235	0.126218	0.0578549	-0.102892	-0.242571	-0.169956	0	0	0	0	0	0	0	0	+	7	322722	325403		Glycoside hydrolase	63	Candidate processing alpha-glucosidase
22197	42	14.7764	14.7638	14.6464	14.5664	14.5125	14.7149	14.764	14.7513	14.776	14.7584	-0.133902	0.148527	0.263432	0.0434848	0.12953	0.192012	0.0123819	0.0124869	0	0	0	0	0	0	0	0	-	8	425315	427046	cel1b	Glycoside hydrolase	1	Candidate beta-glucosidase
22914	16	14.9895	14.9361	15.1334	15.1638	14.7465	14.7538	14.8277	14.8736	14.8864	14.78	-0.38697	-0.410026	0.139969	0.0262602	-0.247001	-0.383766	0.16188	0.0625503	0	-1	0	0	0	0	0	0	-	18	180320	182344		Glycoside hydrolase	72	Candidate beta-1 3-glucanosyltransferase
23346	11	12.0476	11.863	12.6142	12.3652	12.7606	12.9296	12.0705	12.1359	12.4977	12.5963	0.146348	0.564392	-0.262925	-0.333319	-0.116576	0.231073	-0.0229528	-0.272941	0	0	0	0	0	0	0	0	-	29	270856	272780	nag2	Glycoside hydrolase	20	Candidate exochitinase
25224	16	8.02904	8.0871	8.6138	9.18722	8.66649	8.43594	8.1095	7.81249	8.35584	8.21516	0.0526854	-0.75128	-0.310652	-0.220777	-0.257967	-0.972056	-0.080454	0.274604	0	0	0	0	0	0	0	0	-	15	71889	74906		Glycoside hydrolase	65	Candidate alpha,alpha-trehalase
27554	4	8.46905	8.45713	9.23005	9.14898	9.15397	8.81191	8.21444	8.37949	9.01136	8.86549	-0.0760804	-0.337074	-0.142619	0.0535819	-0.218699	-0.283493	0.254606	0.0776396	0	0	0	0	0	0	0	0	+	6	953025	954075		Glycoside hydrolase/Auxiliary activity	61/9	Candidate copper-dependent polysaccharide monooxygenase
31227	40	13.2798	13.1369	12.8213	12.7041	12.9141	12.8246	12.9219	12.9263	12.7853	12.8813	0.0927618	0.120562	-0.128746	0.0566817	-0.0359841	0.177244	0.357897	0.210586	0	0	0	0	0	0	0	0	+	37	70880	71663		Carbohydrate esterase	3	Candidate esterase/suberinase
38536	30	7.92601	7.80716	7.95324	7.86914	8.04428	8.13239	8.07931	8.19738	8.36659	8.13443	0.0910346	0.263248	0.322313	0.00204411	0.413347	0.265292	-0.153293	-0.390225	0	0	0	0	0	0	0	0	-	5	1043442	1044315		Glycoside hydrolase	16	Candidate glucan endo-1,3(4)-beta-D-glucosidase
41768	46	8.75318	8.55763	8.38204	7.65704	8.15902	8.95833	8.70444	8.73838	7.67755	8.44225	-0.223024	1.3013	-0.481473	-0.516086	-0.704497	0.785211	0.0487399	-0.180743	0	0	0	0	0	0	0	0	-	8	847516	848360		Glycoside hydrolase	16	Candidate cell wall glucanosyltransferase
42152	42	9.22939	8.80439	6.79257	7.34366	7.93803	8.21768	8.25327	8.03964	8.7106	8.27097	1.14546	0.874022	0.772567	0.0532854	1.91803	0.927307	0.976122	0.764753	0	0	0	0	0	0	0	0	+	22	533772	534635		Glycoside hydrolase	75	Candidate chitosanase
46816	43	13.6375	13.822	12.0271	11.6994	11.699	11.875	12.8741	13.2422	13.0315	12.4562	-0.328117	0.175558	1.33245	0.581266	1.00433	0.756824	0.76341	0.579838	0	0	0	0	0	0	0	0	-	6	13220	15861	cel3d	Glycoside hydrolase	3	Candidate beta-glucosidase
49081	45	13.212	13.6525	13.1172	12.19	12.167	13.3935	13.5676	13.7952	14.0156	13.6433	-0.95021	1.20345	1.84864	0.249809	0.898429	1.45326	-0.3556	-0.142685	0	0	1	0	0	0	0	0	+	12	29531	32376	cel74a	Glycoside hydrolase	74	Xyloglucanase
49193	43	14.6932	14.7051	14.306	14.3782	14.5042	14.4982	14.8054	14.7368	14.6927	14.556	0.198222	0.119979	0.188565	0.0577492	0.386788	0.177729	-0.112233	-0.0316482	0	0	0	0	0	0	0	0	+	12	412239	414193		Glycoside hydrolase	17	Candidate glucan 1,3-beta-glucosidase
49409	10	13.3072	13.2705	13.3891	13.4417	13.2638	13.1635	13.2144	13.2474	13.3322	13.2981	-0.125304	-0.278142	0.0684122	0.134629	-0.0568922	-0.143513	0.0927709	0.0231512	0	0	0	0	0	0	0	0	-	12	997941	1000332		Glycoside hydrolase	76	Candidate alpha-1,6-mannanase
49976	39	14.0716	14.2687	14.019	13.9142	13.2748	14.2017	13.8567	14.0926	13.8504	13.6119	-0.744179	0.287462	0.575599	-0.58975	-0.16858	-0.302288	0.214912	0.176071	0	0	0	0	0	0	0	0	-	15	200129	201107	egl5/cel45a	Glycoside hydrolase	45	Endo-beta-1,4-glucanase
50215	14	13.1961	13.0988	13.8145	13.9123	14.0432	14.0117	13.7235	13.7151	13.6656	13.7548	0.228702	0.0994029	-0.377622	-0.256883	-0.14892	-0.15748	-0.527411	-0.616256	0	0	0	0	0	0	0	0	-	16	433949	435926		Glycoside hydrolase	16	Candidate endo-1,3-beta-D-glucosidase/1,3-glucan binding protein
53186	46	9.12092	9.0103	9.02359	8.56022	8.86182	8.90296	8.80369	8.75511	8.2005	8.49707	-0.161764	0.342746	-0.661328	-0.405896	-0.823092	-0.06315	0.317227	0.255188	0	0	0	0	0	0	0	0	-	1	1478438	1479215	TrGl	Polysaccharide lyase	20	Glucuronan hydrolase
53542	2	12.9425	12.9613	13.6426	13.6307	13.6992	13.7602	13.3855	13.4447	13.5432	13.6494	0.0566523	0.129468	-0.156014	-0.110711	-0.0993619	0.0187574	-0.443042	-0.483418	0	0	0	0	0	0	-1	-1	-	1	3048714	3050151		Glycoside hydrolase	76	Candidate alpha-1,6-mannanase
53949	27	6.17284	6.25756	6.2833	6.29634	6.23609	6.1264	6.34874	6.09289	6.00591	6.10283	-0.0472105	-0.169942	-0.230182	-0.0235747	-0.277393	-0.193516	-0.175902	0.16467	0	0	0	0	0	0	0	0	+	1	472797	475920	chi18-1	Glycoside hydrolase	18	Candidate chitinase
55319	45	11.5011	11.879	10.9337	11.3335	10.4936	10.5163	10.7288	10.6977	11.8368	11.6334	-0.440146	-0.817206	1.34327	1.11707	0.90312	0.299861	0.772275	1.18128	0	0	0	0	0	0	0	0	+	2	1617508	1619041	abf3	Glycoside hydrolase	54	Candidate alpha-L-arabinofuranosidase
55802	44	11.9773	12.2088	12.0664	11.6282	11.9154	12.095	12.618	12.6868	12.0508	11.8222	-0.150937	0.466801	0.135369	-0.272787	-0.0155679	0.194015	-0.640655	-0.477983	0	0	0	0	0	0	0	0	+	2	1326131	1327623		Glycoside hydrolase	76	Candidate alpha-1,6-mannanase
55999	19	11.4578	11.7781	12.2648	11.7698	11.6252	12.0466	11.4424	11.4631	11.8189	11.5601	-0.639652	0.276747	0.193746	-0.486469	-0.445906	-0.209722	0.0154912	0.314973	0	0	0	0	0	0	0	0	+	2	1744514	1746651		Glycoside hydrolase	27	Candidate alpha-galactosidase
56448	48	8.08487	7.83349	7.48716	7.45063	7.8928	8.09591	8.29533	8.2214	8.27536	8.20687	0.405638	0.645273	0.382555	0.110968	0.788193	0.756241	-0.210461	-0.387901	0	0	0	0	0	0	0	0	+	3	1800342	1801715	chi18-11	Glycoside hydrolase	18	Candidate chitinase
56894	17	5.41727	5.54739	5.58095	5.81522	5.6673	5.40529	5.47954	5.48343	5.73272	5.3973	0.0863569	-0.409934	0.0654196	-0.00798943	0.151777	-0.417923	-0.0622704	0.063966	0	0	0	0	0	0	0	0	+	3	973573	976794	chi18-10	Glycoside hydrolase	18	Candidate chitinase
56996	39	14.8342	14.9168	14.8267	14.7582	13.8941	14.7795	14.6751	14.7683	14.7328	14.5895	-0.932642	0.0213545	0.838681	-0.190003	-0.0939613	-0.168649	0.159035	0.148508	0	0	0	0	0	0	0	0	-	3	1076400	1077636	man1	Glycoside hydrolase	5	beta-Mannanase
57098	26	12.4994	12.5496	12.989	13.0199	12.8962	12.9895	12.5279	12.4762	12.8869	12.8695	-0.0927787	-0.0303349	-0.00931894	-0.119988	-0.102098	-0.150322	-0.0285205	0.0734276	0	0	0	0	0	0	0	0	+	3	434292	436854		Glycoside hydrolase	92	Candidate alpha-1,2-mannosidase
57128	5	12.9515	12.9785	13.5781	13.4665	13.5934	13.4553	13.1034	13.1168	13.3284	13.4434	0.0153773	-0.0111695	-0.265004	-0.011919	-0.249627	-0.0230885	-0.151901	-0.138299	0	0	0	0	0	0	0	0	-	3	542404	547254		Glycoside hydrolase	13	Candidate glycogen debranching enzyme
57179	39	9.08081	9.55006	9.22472	8.84392	8.4953	9.14216	8.88445	8.89905	8.94794	8.60619	-0.729421	0.298238	0.452644	-0.535972	-0.276778	-0.237734	0.196357	0.651007	0	0	0	0	0	0	0	0	-	3	18138	19257		Glycoside hydrolase	105	Candidate rhamnogalacturonyl hydrolase
57857	4	12.2432	12.4639	13.1085	12.5018	12.6394	12.7817	12.2392	12.184	12.8169	12.2445	-0.469104	0.2799	0.177447	-0.537185	-0.291657	-0.257285	0.00398996	0.279877	0	0	0	0	0	0	0	0	-	4	877954	880803		Glycoside hydrolase	2	Candidate beta-mannosidase
58239	30	12.0116	12.0904	12.3417	12.214	12.2863	12.1054	12.5988	12.6061	12.6979	12.3975	-0.0553673	-0.108598	0.411608	0.292096	0.35624	0.183498	-0.587255	-0.515651	0	0	0	0	0	0	-1	0	+	5	1234948	1236130		Glycoside hydrolase	16	Candidate cell wall glucanosyltransferase
58550	30	12.0117	11.7778	12.0773	12.2094	12.1607	11.9245	12.3886	12.3896	12.4554	12.3004	0.0833964	-0.28487	0.294637	0.375878	0.378033	0.0910075	-0.376855	-0.611862	0	0	0	0	0	0	0	0	-	5	456622	457830		Carbohydrate esterase	14	Candidate N-acetylglucosaminylphosphatidylinositol de-N-acetylase
58802	39	9.65375	9.71733	10.0154	9.95708	9.45716	9.81455	9.88536	9.64911	9.26073	9.30417	-0.558274	-0.142527	-0.196429	-0.510386	-0.754702	-0.652913	-0.231615	0.0682192	0	0	0	0	0	0	0	0	-	5	979795	982312		Glycoside hydrolase	95	Candidate alpha-L-fucosidase
58887	6	6.15188	6.32435	6.43451	6.51275	6.52773	6.48461	6.21507	6.37581	6.40106	6.26595	0.0932196	-0.0281367	-0.126672	-0.218659	-0.0334522	-0.246796	-0.0631937	-0.05146	0	0	0	0	0	0	0	0	-	5	183183	185538		Glycoside hydrolase	78	Candidate alpha-L-rhamnosidase
59082	5	8.61361	8.03254	9.26275	9.92454	9.6188	9.71602	8.2338	8.58698	9.28447	9.19658	0.356047	-0.208519	-0.334322	-0.519443	0.0217245	-0.727962	0.379807	-0.554442	0	0	0	0	0	0	0	0	-	5	890960	892207	chi18-2	Glycoside hydrolase	18	Candidate chitinase
59391	16	9.32116	9.29381	9.99833	10.5064	9.68024	9.45534	9.83154	9.62377	8.94762	9.0712	-0.318084	-1.05111	-0.732623	-0.384139	-1.05071	-1.43525	-0.510377	-0.329962	0	0	0	0	0	0	0	0	-	6	139746	141785		Glycoside hydrolase	27	Candidate alpha-galactosidase
59578	19	10.0618	10.1932	10.3618	10.2563	9.803	10.0539	9.75582	9.83095	9.80326	9.36698	-0.558827	-0.20246	0.000256797	-0.68687	-0.55857	-0.88933	0.306013	0.362207	0	0	0	0	0	0	0	0	+	6	600205	602002		Glycoside hydrolase	13	Candidate alpha-glucosidase
59689	2	10.9831	10.9181	11.3953	11.4408	11.3517	11.8707	10.9493	10.8936	11.0716	11.6517	-0.0435837	0.429889	-0.280083	-0.21895	-0.323666	0.21094	0.0338041	0.0245143	0	0	0	0	0	0	0	0	+	6	143494	146399		Glycoside hydrolase	2	Candidate beta-mannosidase
60085	8	10.7702	10.8214	10.8499	10.7481	10.915	10.7691	10.2943	10.235	10.644	10.3039	0.0650291	0.0210011	-0.270969	-0.465271	-0.20594	-0.44427	0.475827	0.586438	0	0	0	0	0	0	0	0	+	7	1293984	1296525		Glycoside hydrolase	31	Candidate alpha-glucosidase
62166	40	14.6469	14.6673	14.5348	14.459	14.1778	14.3607	14.5296	14.5558	14.546	14.4253	-0.356979	-0.0983584	0.368145	0.0646235	0.0111669	-0.0337349	0.117257	0.111482	0	0	0	0	0	0	0	0	-	10	258215	260780		Glycoside hydrolase	2	Candidate beta-mannosidase
62645	2	9.88772	9.74847	10.9407	11.0275	10.7253	10.9654	10.1823	10.2059	10.427	10.4806	-0.215397	-0.062111	-0.29824	-0.484829	-0.513636	-0.54694	-0.294576	-0.457449	0	0	0	0	0	0	0	0	-	10	827829	829127	chi18-4	Glycoside hydrolase	18	Candidate chitinase
62704	5	10.3133	10.2572	11.0948	11.2237	10.9888	11.1487	10.2624	10.3782	10.8362	10.6718	-0.105908	-0.0750242	-0.152651	-0.476946	-0.258559	-0.55197	0.0508891	-0.12099	0	0	0	0	0	0	0	0	+	10	376023	377486	chi18-3	Glycoside hydrolase	18	Candidate chitinase
64285	32	11.8309	12.1182	12.5909	12.0564	12.414	12.3797	12.1816	12.1461	12.1768	12.0123	-0.17684	0.323268	-0.23726	-0.367398	-0.4141	-0.0441293	-0.350662	-0.027909	0	0	0	0	0	0	0	0	+	13	710310	713717		Glycoside hydrolase	47	Candidate alpha-mannosidase
64375	7	11.8622	11.9306	12.6378	12.3992	12.1937	11.9154	12.3937	12.2664	12.1584	11.9229	-0.444059	-0.483707	-0.0353348	0.007481	-0.479394	-0.476226	-0.531523	-0.335779	0	0	0	0	0	0	0	0	+	14	670052	672404		Glycoside hydrolase	5	Candidate glucan beta-1,3-glucosidase
64906	21	7.21885	7.39632	6.52538	6.69534	7.57892	7.03366	7.37982	6.87196	6.877	6.64489	1.05354	0.338328	-0.701922	-0.388773	0.351622	-0.0504447	-0.160974	0.524359	0	0	0	0	0	0	0	0	+	15	32246	33597		Glycoside hydrolase	5	Candidate endo-beta-1,6-glucanase
65137	27	8.06225	8.06725	6.87738	6.86178	7.27776	7.20594	7.60337	7.4959	7.88615	6.76709	0.400379	0.344163	0.608394	-0.438852	1.00877	-0.0946894	0.45888	0.571357	0	0	0	0	0	0	0	0	-	15	690639	691935		Glycoside hydrolase	64	Candidate endo-1,3-beta-glucanase
65380	39	12.2683	12.6366	12.1257	11.8993	11.8883	12.1239	12.5468	12.6456	12.4095	12.0821	-0.237437	0.224602	0.521249	-0.0417537	0.283812	0.182849	-0.278523	-0.00893448	0	0	0	0	0	0	0	0	-	16	114556	116331		Glycoside hydrolase	47	Candidate alpha-1,2-mannosidase
65986	37	8.01731	8.0615	7.89638	7.49424	7.71472	7.21426	8.79487	8.38312	7.89628	7.22317	-0.18166	-0.279982	0.181555	0.00891416	-0.000104097	-0.271068	-0.777556	-0.321611	0	0	0	0	0	0	0	0	-	17	7867	9628		Glycoside hydrolase	27	Candidate alpha-galactosidase
66041	33	15.1146	15.0329	15.233	14.7491	14.5653	13.8255	14.8685	14.8136	14.6694	13.9288	-0.667729	-0.923684	0.104068	0.103366	-0.563661	-0.820318	0.24612	0.219336	0	0	0	0	0	0	0	0	+	17	372708	373645	chi18-18	Glycoside hydrolase	18	Candidate chitinase
66789	47	7.26387	7.03776	6.83128	6.51294	6.82741	7.03021	7.01408	6.72164	6.38993	6.57529	-0.00387197	0.517273	-0.437478	-0.454917	-0.44135	0.0623569	0.249791	0.31612	0	0	0	0	0	0	0	0	+	19	454519	455393		Glycoside hydrolase	75	Candidate chitosanase
66792	7	14.5397	14.4956	14.5775	14.6549	14.5062	14.5701	14.5064	14.5277	14.5289	14.4881	-0.0713752	-0.0848011	0.0226907	-0.0820572	-0.0486845	-0.166858	0.0332601	-0.0320653	0	0	0	0	0	0	0	0	+	19	420225	421215		Glycoside hydrolase	17	Candidate glucan endo-1,3-beta-glucosidase
66843	23	12.8706	12.8452	12.9622	13.0702	12.7676	12.9028	13.1329	13.0481	12.8784	12.9029	-0.194535	-0.167354	0.110729	0.000152849	-0.0838055	-0.167201	-0.262288	-0.202918	0	0	0	0	0	0	0	0	-	19	546922	547983		Glycoside hydrolase	16	Candidate cell wall glucanosyltransferase
67678	47	7.7389	7.75962	7.47154	6.79645	7.28347	7.76982	8.10384	7.62124	6.7353	7.51997	-0.188067	0.973376	-0.548177	-0.249851	-0.736244	0.723525	-0.364935	0.138381	0	0	0	0	0	0	0	0	-	22	314962	316039		Carbohydrate esterase	4	Candidate chitin deacetylase
67844	29	12.6135	12.4881	12.591	12.2318	12.1599	11.963	12.247	12.0965	11.9217	11.604	-0.431072	-0.268784	-0.238211	-0.359002	-0.669283	-0.627786	0.366472	0.391554	0	0	0	0	0	0	0	0	+	23	95392	96774		Glycoside hydrolase	76	Candidate alpha-1,6-mannanase
68347	47	10.002	10.1309	9.60933	9.1882	9.61535	9.64167	10.0481	9.60826	9.04537	9.59297	0.00601764	0.453467	-0.569975	-0.0486969	-0.563957	0.40477	-0.0460211	0.52266	0	0	0	0	0	0	0	0	-	24	377880	379150	chi18-16	Glycoside hydrolase	18	Candidate chitinase
69123	25	12.9879	13.1363	13.0705	12.8756	12.8524	13.1432	12.0438	12.1713	12.4819	12.7457	-0.21808	0.267576	-0.370597	-0.397527	-0.588677	-0.129951	0.944057	0.965049	0	0	0	0	0	0	1	1	+	27	230942	232536		Glycoside hydrolase	76	Candidate alpha-1,6-mannanase
69245	39	11.0398	11.0253	11.2729	12.0288	10.3933	11.6255	11.6947	11.4605	11.2264	11.1299	-0.879581	-0.403242	0.833136	-0.495646	-0.0464449	-0.898888	-0.65491	-0.43521	0	0	0	0	0	0	0	0	-	28	386646	389733		Glycoside hydrolase	2	Candidate beta-mannosidase
69490	48	7.51777	7.61687	7.14859	7.21363	7.0431	7.76761	7.65532	7.78126	7.2969	8.06648	-0.105486	0.553983	0.2538	0.298869	0.148314	0.852852	-0.13755	-0.164396	0	0	0	0	0	0	0	0	-	29	247341	248761		Carbohydrate esterase	4	Candidate chitin deacetylase
69493	16	6.71754	6.92223	7.1491	7.35701	7.10192	6.97631	6.69047	6.62786	7.07928	6.59603	-0.0471766	-0.380695	-0.0226389	-0.380283	-0.0698155	-0.760977	0.027072	0.294373	0	0	0	0	0	0	0	0	-	29	294320	297033		Glycoside hydrolase	92	Candidate alpha-1,2-mannosidase
69557	19	11.4169	11.4316	11.7186	11.4643	11.7152	11.7294	11.6598	11.6988	11.4574	11.4368	-0.00339614	0.265029	-0.257794	-0.292559	-0.26119	-0.0275296	-0.242879	-0.267158	0	0	0	0	0	0	0	0	+	29	267309	268878		Glycoside hydrolase	3	Candidate beta-N-acetylglucosaminidase
69736	25	8.46053	8.00344	8.04435	8.15692	8.61131	7.86971	7.11885	7.15243	7.6122	7.10448	0.566953	-0.287212	-0.999103	-0.765231	-0.43215	-1.05244	1.34167	0.851017	0	0	0	0	0	0	0	0	-	30	114885	116379		Glycoside hydrolase	30	Candidate glucan endo 1,6-beta-glucanase
69944	39	12.9329	13.3302	13.3228	12.9657	12.049	12.8324	12.8318	12.979	13.1653	12.7188	-1.27376	-0.133234	1.11632	-0.113637	-0.15744	-0.246872	0.101114	0.351241	0	0	0	0	0	0	0	0	+	31	182991	185421		Glycoside hydrolase	31	Candidate alpha-xylosidase/alpha-glucosidase
70341	17	8.23155	8.05138	8.25941	8.46876	8.31839	8.16508	8.20617	8.04017	8.67957	8.04363	0.0589779	-0.303674	0.36118	-0.121454	0.420158	-0.425129	0.02538	0.0112119	0	0	0	0	0	0	0	0	+	35	6447	7289		Glycoside hydrolase	75	Candidate chitosanase
70542	20	11.3348	11.2614	10.7723	10.6337	10.7178	10.6643	10.8159	10.8242	10.4982	10.4402	-0.0544827	0.0305856	-0.219654	-0.224094	-0.274136	-0.193508	0.518847	0.437161	0	0	0	0	0	0	1	0	-	37	45307	46583		Glycoside hydrolase	16	Candidate b-glycosidase (endo-beta-1,3(4)-beta-D-glucanase)
71532	14	10.6772	10.9459	12.9027	13.4038	13.6158	13.0295	13.3463	13.322	12.8654	12.5016	0.713104	-0.374345	-0.750365	-0.527923	-0.0372611	-0.902268	-2.66908	-2.3761	0	0	0	0	0	0	-1	-1	+	10	672595	674624		Glycoside hydrolase	71	Candidate alpha-1 3-glucanase
72339	23	11.2492	11.2485	11.2283	11.1622	11.1969	11.1391	11.0484	11.1259	11.4976	11.5595	-0.0314941	-0.0231006	0.300783	0.420442	0.269288	0.397341	0.200806	0.12256	0	0	0	0	0	0	0	0	-	22	514400	519333	chi18-9	Glycoside hydrolase	18	Candidate chitinase
72526	16	13.5539	13.7978	14.4534	14.3739	14.1744	14.2448	13.8193	13.7632	14.3454	14.103	-0.27901	-0.129105	0.171009	-0.141803	-0.108001	-0.270908	-0.265429	0.0345962	0	0	0	0	0	0	0	0	+	28	244151	246793	glr1	Glycoside hydrolase	67	alpha-Glucuronidase
72567	45	15.5092	15.5763	15.3607	15.1953	15.1143	15.4415	15.46	15.5226	15.5854	15.4995	-0.246349	0.246216	0.471095	0.0579893	0.224746	0.304206	0.0492231	0.0537373	0	0	0	0	0	0	0	0	+	3	12521	14441	cbh2/cel6a	Glycoside hydrolase	6	Cellobiohydrolase
72568	21	5.84064	6.07598	5.88538	5.7742	6.0789	5.87419	5.98914	5.88376	5.80167	5.69177	0.193512	0.0999942	-0.277227	-0.182419	-0.0837147	-0.0824246	-0.148506	0.19222	0	0	0	0	0	0	0	0	-	3	21942	23723		Glycoside hydrolase	79	Candidate beta-glucuronidase
73005	23	5.81555	5.89906	5.92527	5.83559	5.86754	5.85308	5.95195	5.88288	5.84327	5.71363	-0.0577287	0.0174973	-0.0242705	-0.139458	-0.0819992	-0.121961	-0.136402	0.016185	0	0	0	0	0	0	0	0	+	5	178488	180328		Glycoside hydrolase	79	Candidate beta-glucuronidase
73101	25	8.20355	7.98156	7.97763	8.08337	7.90512	7.81259	7.40674	7.36709	7.24894	7.10677	-0.0725108	-0.270786	-0.656173	-0.705814	-0.728683	-0.9766	0.796812	0.614475	0	0	0	0	0	0	0	0	+	50	35805	36669		Glycoside hydrolase	16	Candidate glucan endo-1,3-1,4-beta-D-glucosidase
73256	18	7.74892	7.57992	7.56106	7.6732	7.45172	7.79443	7.50578	7.68099	7.28938	7.59265	-0.109337	0.121227	-0.162341	-0.201777	-0.271678	-0.0805505	0.243146	-0.101078	0	0	0	0	0	0	0	0	-	7	884719	887935		Glycoside hydrolase	81	Candidate endo-1,3-beta-glucanase
73632	50	13.469	13.6737	14.0624	13.2521	13.3199	13.5703	12.9185	13.0968	14.3172	14.0964	-0.742503	0.318263	0.99727	0.526111	0.254766	0.844373	0.550474	0.57694	0	0	1	0	0	0	0	0	-	1	520228	521337	axe1	Carbohydrate esterase	5	Acetyl xylan esterase
73638	39	14.642	14.8319	14.7891	14.4652	14.1149	14.5295	14.5146	14.6676	14.7418	14.4796	-0.674156	0.0642707	0.626942	-0.0498869	-0.0472136	0.0143838	0.127491	0.1643	0	0	0	0	0	0	0	0	-	1	523039	524217	cip1	Carbohydrate binding	CBM	Candidate carbohydrate binding protein
73643	39	13.0576	13.172	13.5791	13.0447	12.7995	12.8803	13.1112	13.1453	13.5452	13.4976	-0.779628	-0.164439	0.745695	0.617375	-0.0339328	0.452936	-0.0535913	0.0267746	0	0	1	0	0	0	0	0	-	1	524767	526118	egl4/cel61a	Glycoside hydrolase/Auxiliary activity	61/9	Candidate copper-dependent polysaccharide monooxygenase/endo-beta-1,4-glucanase
75015	8	9.60728	9.60727	9.98328	9.65293	10.0146	10.0468	9.52654	9.56224	9.72615	9.93763	0.0312982	0.393879	-0.288426	-0.109185	-0.257127	0.284694	0.0807446	0.0450283	0	0	0	0	0	0	0	0	-	2	1737141	1738639		Glycoside hydrolase	27	Candidate alpha-galactosidase
75036	5	13.375	13.308	13.832	13.7917	13.9161	13.8333	13.3668	13.4447	13.6002	13.7884	0.0840725	0.0415879	-0.315853	-0.0448813	-0.231781	-0.00329349	0.00826615	-0.136638	0	0	0	0	0	0	0	0	+	2	1837499	1841145		Glycoside hydrolase	63	Candidate alpha-glucosidase
76065	44	12.7237	12.5543	12.7068	13.1103	13.1161	13.0535	13.6495	13.5208	13.0045	12.6594	0.409356	-0.0568373	-0.111605	-0.394057	0.297752	-0.450894	-0.925838	-0.966556	0	0	0	0	0	0	0	0	-	4	1332061	1333974		Glycoside hydrolase/Auxiliary activity	61/9	Candidate copper-dependent polysaccharide monooxygenase
76210	50	11.8083	12.2877	11.4486	11.0465	10.1789	12.0702	10.6328	10.8983	12.3747	12.4827	-1.26972	1.02371	2.19575	0.412577	0.926032	1.43628	1.17549	1.38937	0	0	0	0	0	0	0	0	+	5	62092	63061	abf2	Glycoside hydrolase	62	Candidate alpha-L-arabinofuranosidase
76227	14	12.8445	12.7804	13.5958	13.7993	13.789	14.0389	13.9126	13.8537	13.7878	13.9843	0.193214	0.239614	-0.00122335	-0.0545604	0.19199	0.185054	-1.06806	-1.07335	0	0	0	0	0	0	-1	-1	+	5	134792	137417	cel3e	Glycoside hydrolase	3	Candidate beta-glucosidase
76266	12	13.7563	13.8127	14.1778	14.0136	14.0409	14.184	13.9562	13.935	13.9287	13.9437	-0.136908	0.17037	-0.112238	-0.240238	-0.249146	-0.0698687	-0.199946	-0.12227	0	0	0	0	0	0	0	0	+	5	326395	328302		Glycoside hydrolase	16	Candidate cell wall glucanosyltransferase
76672	39	11.798	12.3356	11.9142	12.9628	12.2246	13.1028	12.0997	12.5095	12.7764	12.9678	0.310392	0.139936	0.551773	-0.135	0.862165	0.00493678	-0.301656	-0.173963	0	0	0	0	0	0	0	0	+	6	104478	107105	bgl1/cel3a	Glycoside hydrolase	3	beta-glucosidase
76852	20	12.7858	12.7024	12.0697	12.8131	12.0132	13.4325	12.2616	12.31	11.7469	11.9259	-0.0565856	0.619469	-0.266249	-1.50667	-0.322835	-0.887203	0.524149	0.392387	0	0	0	-1	0	0	0	0	-	6	985191	987618		Glycoside hydrolase	2	Candidate beta-galactosidase/beta-glucuronidase
77284	11	13.4955	13.4082	13.9406	14.1078	14.064	14.1039	13.5141	13.4747	13.6488	13.8247	0.123337	-0.00387752	-0.41522	-0.279215	-0.291883	-0.283093	-0.0186769	-0.0664685	0	0	-1	0	0	0	0	0	+	7	1243152	1244536		Glycoside hydrolase	12	Candidate endo-beta-1,4-glucanase
77299	23	11.1553	11.0008	10.3865	11.1985	10.6932	10.6821	11.4948	10.8304	10.6994	10.3331	0.3067	-0.516425	0.00618953	-0.34896	0.31289	-0.865385	-0.339434	0.170377	0	0	0	0	0	0	0	0	-	7	1299991	1304408	gls93	Glycoside hydrolase	2	Exo-beta-D-glucosaminidase
77506	5	13.3226	13.2466	13.6695	13.7767	13.6292	13.8167	13.3203	13.331	13.357	13.7208	-0.0402163	0.0399685	-0.272224	-0.0958747	-0.31244	-0.0559062	0.00238022	-0.0844035	0	0	0	0	0	0	0	0	+	8	374579	376912	cel5d	Glycoside hydrolase	5	Candidate beta-glycosidase
78713	27	11.6178	11.6858	11.3874	11.2601	11.5078	11.5697	12.1021	11.9623	11.7588	11.3978	0.120466	0.309613	0.250919	-0.171864	0.371385	0.137749	-0.484309	-0.276493	0	0	0	0	0	0	0	0	-	11	588184	589555		Glycoside hydrolase	72	Candidate beta-1 3-glucanosyltransferase
79044	44	14.0175	14.0191	13.969	14.0587	14.0507	13.9489	14.2562	14.2885	14.1772	14.0944	0.0817154	-0.109791	0.126537	0.145507	0.208253	0.0357159	-0.238746	-0.269375	0	0	0	0	0	0	0	0	-	12	523346	525319		Glycoside hydrolase	47	Candidate alpha-1,2-mannosidase
79606	26	13.0535	13.0439	13.0355	13.1626	13.3323	13.4975	12.813	12.7817	12.7436	13.2005	0.296793	0.33485	-0.588696	-0.29693	-0.291903	0.0379191	0.240561	0.262197	0	0	0	0	0	0	0	0	+	14	558341	561488		Glycoside hydrolase	115	Candidate xylan-alpha-1,2-glucuronidase or alpha-(4-O-methyl)-glucuronidase
79669	42	13.3721	13.3193	13.1947	13.1799	13.2581	13.2015	13.534	13.4063	13.4436	13.4125	0.0634733	0.021588	0.185475	0.210941	0.248948	0.232529	-0.161959	-0.0870105	0	0	0	0	0	0	0	0	-	14	708757	712530		Glycoside hydrolase	3	Candidate beta-N-acetylglucosaminidase
79921	49	12.7719	13.0832	13.0583	12.7079	13.0359	13.2672	14.1352	14.0729	14.0233	13.8278	-0.0224863	0.559298	0.987391	0.560669	0.964905	1.11997	-1.3633	-0.989686	0	0	0	0	0	0	0	0	+	16	264940	267478		Glycoside hydrolase	92	Candidate alpha-1,2-mannosidase
80240	20	13.6207	13.6743	13.1644	13.5281	13.136	14.1318	13.0624	13.0868	12.7938	13.1594	-0.0284057	0.603665	-0.342217	-0.97234	-0.370623	-0.368675	0.558286	0.587513	0	0	0	-1	0	0	0	0	-	17	593802	597325	bga1	Glycoside hydrolase	35	beta-galactosidase
80833	10	8.39012	8.56494	9.30777	9.39446	9.02304	8.76094	7.93436	8.22457	10.9915	9.67407	-0.284737	-0.63352	1.96847	0.913131	1.68373	0.279611	0.455758	0.340371	0	0	0	0	0	0	0	0	+	21	34807	36814	chi46	Glycoside hydrolase	18	Chitinase
81598	2	12.8627	12.6736	13.309	13.2733	13.3287	13.35	13.2968	13.2153	13.0984	13.1861	0.0197605	0.0767111	-0.230354	-0.164	-0.210593	-0.0872884	-0.434097	-0.541708	0	0	0	0	0	0	0	0	+	26	67228	68796	chi18-7	Glycoside hydrolase	18	Candidate chitinase
82227	40	14.3014	14.3272	13.8697	13.7692	13.6787	14.047	14.2579	14.3361	14.2954	14.0164	-0.191001	0.277788	0.616703	-0.0305171	0.425702	0.247271	0.0434716	-0.00893437	0	0	0	0	0	0	0	0	+	33	132258	135170	cel3c	Glycoside hydrolase	3	Candidate beta-glucosidase
82235	34	13.9543	14.013	14.1755	14.1928	14.4753	13.9348	14.7362	14.623	14.4579	14.0929	0.299787	-0.258008	-0.017369	0.15803	0.282418	-0.0999778	-0.781957	-0.609969	0	0	0	0	0	0	-1	-1	-	33	155880	159006		Glycoside hydrolase	31	Candidate alpha-glucosidase
82551	30	13.5211	13.5778	13.5446	13.5533	13.5084	13.5461	13.6022	13.5472	13.6826	13.5407	-0.0361845	-0.007178	0.174227	-0.00534166	0.138043	-0.0125197	-0.0811075	0.0305471	0	0	0	0	0	0	0	0	+	40	43509	45418		Glycoside hydrolase
103049	19	6.99309	7.14222	7.7199	7.30542	6.93126	7.17903	7.21291	7.19576	7.09316	6.61644	-0.788638	-0.126397	0.161901	-0.562586	-0.626736	-0.688983	-0.219819	-0.053537	0	0	0	0	0	0	0	0	+	1	2495262	2496643		Glycoside hydrolase	28	Candidate endo-polygalacturonase
103050	47	6.85163	7.13616	7.35004	6.68494	6.98179	7.55812	7.21904	7.25027	6.75756	6.94812	-0.368259	0.873178	-0.224227	-0.61	-0.592486	0.263178	-0.367411	-0.114107	0	0	0	0	0	0	0	0	+	1	2499430	2500116		Glycoside hydrolase	23	Candidate lysozyme
103458	38	12.8716	12.744	9.94635	9.83243	8.84115	8.25375	10.5623	10.4147	10.2906	8.1873	-1.1052	-1.57868	1.44945	-0.066445	0.344252	-1.64512	2.30928	2.32929	0	0	0	0	0	0	0	0	-	2	146675	147418		Glycoside hydrolase	25	Candidate N,O-diacetylmuramidase
105072	34	11.6891	11.6822	11.5586	11.7248	11.5898	11.6736	11.9364	11.7402	11.6575	11.5574	0.0312543	-0.0511978	0.0676373	-0.116225	0.0988916	-0.167423	-0.247283	-0.0579765	0	0	0	0	0	0	0	0	+	4	1373424	1374156		Carbohydrate esterase	4	Candidate polysaccharide deacetylase
107488	16	6.51469	6.68987	6.9382	7.13801	6.77482	6.67823	6.64714	6.7149	6.98276	6.33601	-0.163378	-0.45978	0.207936	-0.342222	0.0445588	-0.802002	-0.132455	-0.0250272	0	0	0	0	0	0	0	0	-	9	870340	871596		Carbohydrate esterase	3	Candidate esterase
108346	48	6.3602	6.42471	6.22355	6.10798	6.31781	6.60578	6.60601	6.74674	6.87579	6.4323	0.0942676	0.497795	0.55798	-0.173481	0.652248	0.324314	-0.245809	-0.322024	0	0	0	0	0	0	0	0	-	11	1047253	1051281	chi18-8	Glycoside hydrolase	18	Candidate chitinase
108348	49	6.40888	6.51453	6.19612	6.04339	6.39687	6.59984	6.68313	7.01908	7.04977	6.56934	0.200744	0.556454	0.6529	-0.0305021	0.853643	0.525952	-0.274248	-0.50455	0	0	0	0	0	0	0	0	+	11	1052099	1054073		Glycoside hydrolase	NA	Unknown
108776	48	6.80615	6.88813	6.79228	6.44532	6.87263	7.09256	7.43549	6.95895	7.65132	6.98046	0.0803477	0.647237	0.77869	-0.112092	0.859037	0.535145	-0.629339	-0.0708122	0	0	0	0	0	0	0	0	-	13	397373	399798		Glycoside hydrolase	55	Candidate beta-1,3-glucanase
109278	49	9.3389	9.14892	8.71045	9.14544	9.43404	9.66476	10.1765	9.51417	9.5294	10.2442	0.723591	0.51932	0.095357	0.579467	0.818948	1.09879	-0.837558	-0.365249	0	0	0	0	0	0	0	0	+	15	320513	321320		Glycoside hydrolase	24	Candidate lysozyme
110259	17	5.46807	5.53069	5.59943	5.81909	5.69625	5.51187	5.50851	5.47818	5.67113	5.48263	0.0968152	-0.307225	-0.0251178	-0.0292336	0.0716974	-0.336458	-0.0404397	0.0525111	0	0	0	0	0	0	0	0	+	19	450863	451622		Polysaccharide Lyase	7	Candidate alginate lyase
110894	19	11.1604	11.4042	11.7378	12.0172	11.2802	12.3016	11.4741	11.7121	11.2332	11.1497	-0.45759	0.284406	-0.0470215	-1.15199	-0.504612	-0.867586	-0.313701	-0.307853	0	0	0	0	0	0	0	0	+	23	80045	81485		Glycoside hydrolase	30	Candidate endo-beta-1 6-galactanase
111733	46	7.03333	7.11704	6.77311	6.46941	6.90611	6.82788	6.97707	7.01855	6.54207	6.79839	0.133003	0.358472	-0.364047	-0.029485	-0.231044	0.328987	0.0562522	0.0984843	0	0	0	0	0	0	0	0	+	29	12215	15064		Glycoside hydrolase	92	Candidate alpha-1,2-mannosidase
111849	4	13.8625	13.9714	14.6293	14.6515	14.4874	14.5867	13.8746	14.0205	14.5824	14.356	-0.141907	-0.0648274	0.0950328	-0.230715	-0.0468745	-0.295543	-0.0121608	-0.0491034	0	0	0	0	0	0	0	0	+	29	346861	348533	xyn4	Glycoside hydrolase	30	Endo-beta-1,4-xylanase
111953	18	11.5528	11.4201	12.0184	11.7628	11.9091	11.7153	11.7322	11.6183	11.4413	11.4393	-0.10928	-0.0474379	-0.467839	-0.276018	-0.577119	-0.323456	-0.179354	-0.198214	0	0	0	0	0	0	0	0	-	30	224351	226957		Glycoside hydrolase	47	Candidate alpha-1,2-mannosidase
112140	39	10.1516	10.5324	10.343	9.62343	8.95855	9.67282	10.6929	10.8083	10.7747	9.74448	-1.38449	0.0493908	1.81613	0.0716595	0.431641	0.12105	-0.541315	-0.275836	0	0	0	0	0	0	0	0	+	33	88035	89369	pgx1	Glycoside hydrolase	28	Candidate exo-polygalacturonase
119859	40	10.1837	10.4182	9.68338	9.51141	9.6876	9.92029	10.3425	10.0661	9.49356	9.58366	0.00422059	0.408878	-0.194037	-0.336626	-0.189817	0.0722522	-0.158843	0.352046	0	0	0	0	0	0	0	0	+	1	2689222	2690630	chi18-13	Glycoside hydrolase	18	Candidate chitinase
120312	45	14.8895	14.9905	14.7816	14.4799	14.3193	14.8049	14.8919	14.9716	15.0675	14.8581	-0.462316	0.325056	0.748296	0.0531559	0.28598	0.378212	-0.00232626	0.0189137	0	0	1	0	0	0	0	0	+	3	33633	35551	egl2/cel5a	Glycoside hydrolase	5	Endo-beta-1,4-glucanase
120676	26	13.6282	13.6217	13.819	13.7104	13.8081	13.6549	13.6421	13.6176	13.63	13.7266	-0.0109389	-0.0554482	-0.17807	0.0717196	-0.189009	0.0162714	-0.0138952	0.00411182	0	0	0	0	0	0	0	0	+	4	700959	703878		Glycoside hydrolase	37	Candidate alpha,alpha-trehalase
120749	45	13.8871	13.9914	13.9588	13.6865	13.7768	13.8861	13.8823	13.9527	13.9947	13.749	-0.181947	0.199606	0.217866	-0.137114	0.0359182	0.0624919	0.00486985	0.0386454	0	0	0	0	0	0	0	0	-	4	1147243	1149232	bgl2/cel1a	Glycoside hydrolase	1	beta-glucosidase
120873	12	5.95392	6.40293	8.22949	9.77801	10.9181	12.4436	6.07486	6.07954	8.39496	9.78583	2.68856	2.6656	-2.5231	-2.65778	0.165466	0.00781962	-0.12094	0.323391	0	0	-1	0	0	0	0	0	+	5	56670	58957		Glycoside hydrolase	71	Candidate alpha-1 3-glucanase
120961	43	14.636	14.7015	13.3909	13.063	12.7491	13.7599	14.5159	14.5348	14.2897	14.0678	-0.641771	0.696897	1.54061	0.307962	0.898836	1.00486	0.120108	0.166693	0	0	0	0	0	0	0	0	-	5	816304	817522	cel61b	Glycoside hydrolase/Auxiliary activity	61/9	Candidate copper-dependent polysaccharide monooxygenase
121127	39	15.0373	15.1486	15.05	14.9453	14.9411	14.8485	14.9497	14.9197	15.1422	14.9729	-0.108946	-0.0967809	0.201128	0.124466	0.0921821	0.0276852	0.0876394	0.228944	0	0	0	0	0	0	0	0	+	6	100991	103523	bxl1	Glycoside hydrolase	3	beta-xylosidase
121351	30	13.4811	13.6028	13.6689	13.7162	13.6904	13.7646	13.7048	13.7658	13.9118	13.8195	0.0215067	0.0484022	0.221406	0.0549459	0.242913	0.103348	-0.223745	-0.163044	0	0	0	0	0	0	0	0	-	7	429606	432815	gls2	Glycoside hydrolase	31	Glucosidase II alpha subunit
121355	13	12.8604	12.7564	12.9789	12.9679	12.9954	12.9374	12.8229	12.7142	12.7485	12.917	0.0165085	-0.0305268	-0.246885	-0.020395	-0.230377	-0.0509218	0.0375133	0.0421787	0	0	0	0	0	0	0	0	-	7	439362	440540	chi18-rel2	Glycoside hydrolase	18	Candidate Endo-N-acetyl-beta-D-glucosaminidase
121418	16	13.5493	13.7925	14.4881	14.3023	13.8122	14.1284	13.3777	13.5017	13.9758	13.6987	-0.675886	-0.173908	0.163609	-0.429749	-0.512277	-0.603657	0.171637	0.290826	0	0	0	0	0	0	0	0	+	7	834449	835676	aes1	Carbohydrate esterase	16	Acetyl esterase
121735	23	10.3658	10.5604	11.5888	11.5131	11.4741	10.1335	11.1011	11.2046	11.6587	11.4349	-0.114706	-1.37966	0.184648	1.30142	0.0699416	-0.0782468	-0.735378	-0.644175	0	-1	0	1	0	0	0	0	+	9	41192	44499	cel3b	Glycoside hydrolase	3	Candidate beta-glucosidase
122081	39	14.6061	14.8835	15.0153	14.9292	14.1911	14.9342	14.7064	14.8679	14.9005	14.6173	-0.824148	0.00501694	0.709327	-0.316908	-0.114821	-0.311891	-0.100281	0.0156366	0	0	0	0	0	0	0	0	+	10	665665	667274	egl1/cel7b	Glycoside hydrolase	7	Endo-beta-1,4-glucanase
122511	18	13.0766	13.2436	12.5461	13.3212	12.6745	13.2497	12.9921	13.1117	12.2706	12.7421	0.128423	-0.0714824	-0.403911	-0.507658	-0.275488	-0.579141	0.0845408	0.131953	0	0	0	0	0	0	0	0	-	13	128401	129769		Glycoside hydrolase	16	Candidate glucan endo-1,3(4)-beta-D-glucosidase
122780	39	11.9673	12.0887	12.1375	12.6654	11.2447	12.5899	11.834	11.9813	12.9872	12.6828	-0.892783	-0.0755021	1.74247	0.0929107	0.849688	0.0174086	0.133355	0.10743	0	0	0	0	0	0	0	0	+	15	45898	47406	rgx1	Glycoside hydrolase	28	Candidate exo-rhamnogalacturonase
123283	16	8.76015	8.72227	9.97498	10.4017	9.78109	10.0534	8.76372	8.74723	8.80893	9.38066	-0.193896	-0.34825	-0.97216	-0.672786	-1.16606	-1.02104	-0.00356746	-0.0249614	0	0	0	0	0	0	0	0	-	19	644330	646158	abf1	Glycoside hydrolase	54	alpha-L-arabinofuranosidase I
123368	2	13.6669	13.6896	14.0583	14.0097	14.0913	13.9056	13.7026	13.6933	13.7778	13.878	0.0329538	-0.104077	-0.313478	-0.0276446	-0.280524	-0.131722	-0.0357028	-0.00376005	0	0	0	0	0	0	0	0	+	20	612822	615520		Glycoside hydrolase	13	Candidate 1,4-alpha-glucan branching enzyme
123639	48	6.28933	6.48321	6.12092	5.99363	6.14398	6.32561	6.28494	6.30165	6.42015	6.21029	0.0230631	0.331977	0.27617	-0.115312	0.299233	0.216665	0.00439726	0.181568	0	0	0	0	0	0	0	0	-	24	353911	355365		Glycoside hydrolase	64	Candidate endo-1,3-beta-glucanase
123989	45	15.5707	15.5941	15.4503	15.4264	15.2678	15.4977	15.5099	15.515	15.5831	15.4735	-0.18245	0.0713921	0.315232	-0.0242501	0.132782	0.047142	0.0608264	0.0790325	0	0	0	0	0	0	0	0	+	29	332378	334402	cbh1/cel7a	Glycoside hydrolase	7	Cellobiohydrolase
123992	3	14.2337	14.4297	14.955	14.6504	14.6977	14.9716	14.5746	14.7408	15.1342	15.0038	-0.25731	0.321185	0.436442	0.0322044	0.179133	0.35339	-0.340949	-0.311099	0	0	0	0	0	0	0	0	+	29	342967	344756	swo1			Swollenin
124016	12	9.58868	9.55616	11.205	11.58	11.8442	12.1321	9.74782	9.71971	10.0201	10.8897	0.639247	0.552097	-1.82412	-1.24247	-1.18487	-0.69037	-0.159139	-0.163554	0	0	0	0	0	0	0	0	+	30	173598	176143	agl2	Glycoside hydrolase	36	alpha-galactosidase
123226	44	11.2555	11.3643	11.2967	11.3067	11.7697	12.0667	12.501	12.4085	11.9087	12.2156	0.472983	0.759982	0.138988	0.148959	0.61197	0.908941	-1.24542	-1.04422	0	0	0	0	0	1	-1	-1	+	19	231674	233818		Glycoside hydrolase	37	Candidate alpha,alpha-trehalase
22252	45	13.0401	13.1018	12.9667	13.0333	13.1533	13.2227	13.3603	13.3973	13.4089	13.3163	0.186559	0.189368	0.255654	0.093609	0.442213	0.282976	-0.320206	-0.295479	0	0	0	0	1	0	0	0	-	8	1122812	1126391		Glycoside hydrolase	47	Candidate alpha-1,2-mannosidase
27395	45	10.2628	10.3847	10.0048	10.0084	9.81898	10.0202	10.4246	10.5204	11.8492	10.7953	-0.185825	0.0118181	2.03026	0.775044	1.84443	0.786862	-0.161804	-0.135681	0	0	1	0	1	0	0	0	-	10	307699	309420		Glycoside hydrolase	76	Candidate alpha-1,6-mannanase
55733	30	10.4837	10.648	10.8461	10.4639	10.988	10.4727	10.9293	10.9163	11.87	11.191	0.141852	0.00878469	0.882072	0.718301	1.02392	0.727085	-0.445571	-0.2683	0	0	0	0	1	0	0	0	-	2	1657327	1659952		Glycoside hydrolase	92	Candidate alpha-1,2-mannosidase
65406	49	14.0322	13.977	13.9434	13.9653	13.8085	13.8004	14.4024	14.3953	14.5209	14.3524	-0.134912	-0.1649	0.712379	0.552011	0.577466	0.387111	-0.370204	-0.41835	0	0	1	1	1	0	0	0	-	16	252969	253993		Glycoside hydrolase	16	Candidate cell wall glucanosyltransferase
72072	49	8.25505	8.33671	7.7669	7.73338	8.8708	8.78846	9.41156	9.2394	8.85078	8.61705	1.1039	1.05508	-0.0200205	-0.171409	1.08388	0.883676	-1.15651	-0.902696	0	0	0	0	1	0	0	0	+	19	557596	558600		Carbohydrate esterase	1	Candidate esterase
74807	50	12.1633	12.2753	11.9918	12.6007	11.9592	12.5427	12.29	12.2323	13.2811	13.0627	-0.0326613	-0.0579526	1.32193	0.519952	1.28927	0.461999	-0.12668	0.042999	0	0	1	0	1	0	0	0	-	2	927129	928477		Glycoside hydrolase	76	Candidate alpha-1,6-mannanase
77942	49	13.3732	13.3409	13.3093	13.5614	13.0794	13.1118	13.8321	13.7341	13.7214	13.4362	-0.229864	-0.449652	0.641967	0.324389	0.412103	-0.125263	-0.458863	-0.393271	0	-1	1	0	1	0	-1	0	-	9	639394	640901		Glycoside hydrolase	72	Candidate beta-1 3-glucanosyltransferase
79602	50	10.5336	10.4033	10.0278	10.0619	10.3954	9.98704	9.85002	9.84371	11.5004	10.4714	0.367645	-0.0748187	1.10501	0.484393	1.47266	0.409574	0.68361	0.559582	0	0	0	0	1	0	0	0	-	14	549661	552471		Glycoside hydrolase	81	Candidate endo-1,3-beta-glucanase
102909	50	8.50873	8.83769	7.5921	7.91531	7.78005	7.53841	8.00341	8.64169	9.49944	9.13912	0.187954	-0.376894	1.71938	1.60071	1.90734	1.22381	0.505329	0.195996	0	0	1	1	1	0	0	0	+	1	1976834	1978587		Glycoside hydrolase	2	Candidate GH2 protein
121746	50	10.109	10.2432	10.3103	10.456	10.4245	10.1728	10.4723	10.457	11.9108	11.5725	0.11423	-0.28325	1.48629	1.39973	1.60052	1.11648	-0.363283	-0.213825	0	0	1	0	1	0	0	0	-	9	97568	100578	gluc78	Glycoside hydrolase	55	Candidate exo-1 3-beta-glucanase
123726	50	7.31819	7.56752	7.69217	8.4958	7.91875	8.9481	7.2826	7.89346	10.819	9.94145	0.226579	0.452304	2.90025	0.993347	3.12683	1.44565	0.0355821	-0.325945	0	0	1	0	1	0	0	0	+	25	369336	370637		Glycoside hydrolase	16	Candidate glucan endo-1,3(4)-beta-D-glucosidase
44366	49	8.28041	8.63927	9.00701	10.0841	8.92249	10.2375	10.1234	10.0774	12.0564	11.6089	-0.0845188	0.153374	3.13391	1.37135	3.04939	1.52472	-1.84299	-1.43812	0	0	1	0	1	1	-1	0	+	1	2811981	2813960		Carbohydrate esterase	3	Candidate esterase
54219	50	8.61391	8.93605	8.83845	8.58226	8.76679	9.27077	8.4298	8.50262	10.6116	10.3884	-0.0716627	0.688511	1.84483	1.11762	1.77317	1.80613	0.184105	0.433424	0	0	1	0	1	1	0	0	-	1	2974094	2974864		Carbohydrate esterase	5	Candidate acetyl xylan esterase
70021	42	10.9304	10.7757	7.5512	7.27936	9.09996	8.88797	10.3624	10.4499	10.7846	10.1612	1.54876	1.60861	1.68463	1.27328	3.23339	2.88189	0.568002	0.325861	0	1	1	0	1	1	0	0	+	32	203334	206164		Carbohydrate esterase	3	Candidate acetyl xylan esterase
79671	49	9.5116	9.68844	9.94644	10.3323	10.6274	11.4511	11.3202	11.242	11.2935	12.0133	0.680932	1.11878	0.666133	0.562252	1.34706	1.68103	-1.80857	-1.55352	0	0	0	0	1	1	-1	-1	+	14	714385	716449		Carbohydrate esterase	9	Candidate N-acetyl-glucosamine-6-phosphate deacetylase
55886	50	7.79186	8.23288	7.46742	7.13001	7.44896	7.70826	8.18893	8.47227	12.0174	10.5024	-0.0184664	0.578252	4.56844	2.79418	4.54997	3.37243	-0.397064	-0.239391	0	0	1	1	1	1	0	0	-	2	946958	948153		Glycoside hydrolase	16	Candidate glucan endo-1,3(4)-beta-D-glucosidase
69276	45	13.6843	13.9244	12.4159	12.0196	12.1878	13.4147	13.6476	13.8858	14.1133	13.8132	-0.22805	1.39513	1.92549	0.398449	1.69744	1.79358	0.0367114	0.0385446	0	0	1	0	1	1	0	0	-	28	376804	378262		Glycoside hydrolase	30	Candidate endo-beta-1,4-xylanase
70845	45	11.2039	11.5443	10.8307	10.3415	10.7031	10.5526	11.6379	11.7353	12.1933	12.0593	-0.127644	0.211086	1.49027	1.50664	1.36263	1.71773	-0.433981	-0.191034	0	0	1	1	1	1	0	0	+	42	13474	15858		Glycoside hydrolase	55	Candidate beta-1,3-glucanase
79960	45	11.9806	12.1024	11.91	11.72	11.515	11.8457	12.1787	12.2065	12.7223	12.5432	-0.394992	0.125711	1.20728	0.697508	0.812288	0.823219	-0.198111	-0.104064	0	0	1	0	1	1	0	0	-	16	384566	386771		Glycoside hydrolase	47	Candidate alpha-1,2-mannosidase
122495	49	8.49415	8.39093	7.87673	8.0758	8.11604	8.05709	11.9195	11.823	11.8917	11.3408	0.239312	-0.018712	3.77569	3.28368	4.01501	3.26497	-3.42539	-3.4321	0	0	1	1	1	1	-1	-1	+	13	13589	15574		Glycoside hydrolase	76	Candidate alpha-1,6-mannanase
123538	42	14.0804	14.1076	13.0422	13.6536	13.7563	14.1212	14.093	14.1018	14.138	14.0948	0.714109	0.467613	0.381717	-0.0264686	1.09583	0.441145	-0.0126279	0.00580069	1	0	0	0	1	1	0	0	+	23	199013	201055		Glycoside hydrolase	72	Candidate beta-1 3-glucanosyltransferase
124175	50	8.57416	9.09068	7.96465	8.35426	8.29289	9.84211	8.86759	9.39473	12.4768	12.1433	0.328235	1.48785	4.18394	2.30117	4.51217	3.78902	-0.293426	-0.304052	0	0	1	1	1	1	0	0	-	37	43167	44530		Glycoside hydrolase	64	Candidate endo-1,3-beta-glucanase
22129	50	12.8684	12.896	12.4142	12.3123	12.056	11.9723	12.6729	12.841	13.4529	13.5182	-0.358223	-0.339993	1.39693	1.54586	1.0387	1.20587	0.19549	0.0549925	0	0	1	1	1	1	0	0	+	7	1062721	1064255		Glycoside hydrolase/Auxiliary activity	61/9	Candidate copper-dependent polysaccharide monooxygenase
31447	50	7.38435	7.63366	7.07948	7.05546	7.15987	7.33588	7.56158	7.92477	9.27134	8.61654	0.0803845	0.280414	2.11148	1.28067	2.19186	1.56108	-0.177233	-0.291113	0	0	1	0	1	1	0	0	-	2	1333710	1334361		Glycoside hydrolase/Auxiliary activity	61/9	Candidate copper-dependent polysaccharide monooxygenase
47268	49	10.513	10.5161	10.6918	10.6577	10.5426	10.5995	11.445	11.4463	12.4765	12.1514	-0.149117	-0.0582398	1.93388	1.55191	1.78476	1.49367	-0.931932	-0.930181	0	0	1	1	1	1	-1	-1	-	7	548989	551996	bgl3i	Glycoside hydrolase	3	Candidate beta-glucosidase
43873	50	6.3575	7.0837	6.26727	6.67312	6.8086	7.22544	6.6527	7.14204	12.2543	10.8627	0.54133	0.552325	5.44572	3.63723	5.98705	4.18956	-0.295197	-0.0583389	0	0	1	1	1	1	0	0	-	1	980911	982283	chi18-12	Glycoside hydrolase	18	Candidate chitinase
59791	50	6.21597	6.47331	6.20901	6.59959	6.27939	6.25429	6.17979	6.39963	10.6171	9.24978	0.070384	-0.345296	4.33769	2.99549	4.40808	2.65019	0.0361773	0.0736751	0	0	1	1	1	1	0	0	-	7	1398241	1399273	chi18-15	Glycoside hydrolase	18	Candidate chitinase
123940	42	12.7719	13.2593	10.4374	10.192	11.4228	13.1548	13.1686	13.5262	14.1916	13.8024	0.985379	2.96278	2.76881	0.647557	3.75419	3.61034	-0.396719	-0.266911	0	1	1	0	1	1	0	0	+	28	380280	381720	cip2	Carbohydrate esterase	15	Glucuronoyl esterase
123232	42	14.2306	14.5171	11.5593	12.5378	12.0437	14.3566	14.6659	14.7927	14.6443	14.5781	0.48438	1.81883	2.60061	0.22144	3.08499	2.04027	-0.435238	-0.275539	0	0	1	0	1	1	0	0	-	19	258995	259927	egl3/cel12a	Glycoside hydrolase	12	Endo-beta-1,4-glucanase
65162	45	11.0596	11.2821	8.64054	8.4208	9.74576	9.70407	11.607	11.6268	12.1011	11.9865	1.10523	1.28327	2.35538	2.28248	3.46061	3.56575	-0.54747	-0.344621	0	1	1	1	1	1	0	0	+	15	471437	472472	Endo T	Glycoside hydrolase	18	Endo-N-acetyl-beta-D-glucosaminidase
123818	49	14.7364	14.8294	12.7181	12.8305	14.9891	15.1986	15.1363	15.104	15.6038	15.5279	2.27105	2.3681	0.614651	0.329211	2.8857	2.69731	-0.399923	-0.274589	1	1	0	0	1	1	0	0	+	27	125447	126446	xyn2	Glycoside hydrolase	11	Endo-beta-1,4-xylanase
120229	42	14.1734	14.4375	9.69085	9.60007	11.1998	13.0986	14.2491	14.4422	14.633	14.3661	1.50894	3.49852	3.43325	1.26748	4.94219	4.766	-0.0756996	-0.00475047	0	1	1	0	1	1	0	0	-	2	1587624	1589288	xyn3	Glycoside hydrolase	10	Endo-beta-1,4-xylanase
