# Supplementary material for: The effects of extracellular pH and of the transcriptional regulator PACI on the transcriptome of Trichoderma reesei
Source: Microb Cell Fact. 2015 Apr 30;14:63. doi: 10.1186/s12934-015-0247-z (PMC4446002; doi:10.1186/s12934-015-0247-z)
Supplement: Additional file 4: — Genes from the heat map visualisation. Gene identifiers are as in the T. reesei database version 2.0. Annotations are shown according to the Eukaryotic orthologous group classification and as the manual annotations from the JGI T. reesei 2.0 database. Functional Interpro domain identifiers are as in the InterPro database. Annotations of glycoside hydrolase, carbohydrate esterase and polysaccharide lyase genes are as in [30]. References for the characterized and candidate regulatory genes of the cellulase and hemicellulase genes are shown. [file 12934_2015_247_MOESM4_ESM.xlsx]

## Sheet: Heat map
Gene ID	Heat map order	Common name	CAZy class	CAZy family	CAZy annotation	KOG ID	KOG definition	KOG class	KOG group	JGI Annotation	Interpro IDs	Interpro definition
120229	1	xyn3	Glycoside hydrolase	10	Endo-beta-1,4-xylanase					candidate xylanase, Glycoside Hydrolase Family 10	IPR001000; IPR001000;	Glycoside hydrolase, family 10; Glycoside hydrolase, family 10;
123940	2	cip2	Carbohydrate esterase	15	Glucuronoyl esterase					cip2, candidate cellulose-binding protein. Carbohydrate-Binding Module Family 1	IPR000254; IPR000254; IPR000254; IPR000254;	Cellulose-binding domain, fungal; Cellulose-binding domain, fungal; Cellulose-binding domain, fungal; Cellulose-binding domain, fungal;
70021	3		Carbohydrate esterase	3	Candidate acetyl xylan esterase					candidate esterase related to acetyl xylan esterase, Carbohydrate Esterase Family 3	IPR001087; IPR013517; IPR013517;	Lipase, GDSL; FG-GAP; FG-GAP;
123818	4	xyn2	Glycoside hydrolase	11	Endo-beta-1,4-xylanase					xylanase 2 (EC 3.2.1.8), Glycoside Hydrolase Family 11	IPR001137; IPR001137; IPR013319; IPR001137;	Glycoside hydrolase, family 11; Glycoside hydrolase, family 11; Glycoside hydrolase, family 11/12, catalytic domain; Glycoside hydrolase, family 11;
123232	5	egl3/cel12a	Glycoside hydrolase	12	Endo-beta-1,4-glucanase					cel12a, Glycoside Hydrolase Family 12	IPR002594; IPR013319; IPR002594;	Glycoside hydrolase, family 12; Glycoside hydrolase, family 11/12, catalytic domain; Glycoside hydrolase, family 12;
49081	6	cel74a	Glycoside hydrolase	74	Xyloglucanase	KOG3599	Ca2+-modulated nonselective cation channel polycystin	Signal transduction mechanisms	CELLULAR PROCESSES AND SIGLING	Glycoside Hydrolase Family 74, xyloglucanase (EC 3.2.1.151), C-terminal CBM1 module	IPR000254; IPR000254; IPR000254; IPR002860; IPR002860; IPR002860; IPR002860; IPR002860; IPR002860; IPR002860; IPR002860; IPR000254;	Cellulose-binding domain, fungal; Cellulose-binding domain, fungal; Cellulose-binding domain, fungal; BNR repeat; BNR repeat; BNR repeat; BNR repeat; BNR repeat; BNR repeat; BNR repeat; BNR repeat; Cellulose-binding domain, fungal;
120961	7	cel61b	Glycoside hydrolase	61	Candidate copper-dependent polysaccharide monooxygenase					cel61b, Glycoside Hydrolase Family 61, candidate endoglucanase	IPR008957; IPR005103;	Fibronectin type III domain; Glycoside hydrolase, family 61;
69276	8		Glycoside hydrolase	30	Candidate endo-beta-1,4-xylanase	KOG2566	Beta-glucocerebrosidase	Carbohydrate transport and metabolism	METABOLISM	Glycoside hydrolase Family GH30, candidate glycoside hydrolase	IPR001139; IPR001139;	Glycoside hydrolase, family 30; Glycoside hydrolase, family 30;
76210	9	abf2	Glycoside hydrolase	62	Candidate alpha-L-arabinofuranosidase					candidate a-L-arabinofuranosidase, Glycoside Hydrolase Family 62	IPR005193;	Glycoside hydrolase, family 62, arabinosidase;
22129	10		Glycoside hydrolase	61	Candidate copper-dependent polysaccharide monooxygenase	KOG3544	Collagens (type IV and type XIII), and related proteins	Extracellular structures	CELLULAR PROCESSES AND SIGLING	Glycoside hydrolases not yet assigned to a family
55319	11	abf3	Glycoside hydrolase	54	Candidate alpha-L-arabinofuranosidase					candidate a-L-arabinofuranosidase, C-terminal CBM42 module, Glycoside Hydrolase Family 54	IPR007934;	Alpha-L-arabinofuranosidase B;
46816	12	cel3d	Glycoside hydrolase	3	Candidate beta-glucosidase					candidate b-glucosidase, Glycoside Hydrolase Family 3	IPR001764; IPR002772; IPR011658;	Glycoside hydrolase, family 3, N-terminal; Glycoside hydrolase, family 3, C-terminal; PA14;
73632	13	axe1	Carbohydrate esterase	5	Acetyl xylan esterase					axe1, acetyl xylan esterase (EC 3.1.1.72), C-terminal CBM1 module, Carbohydrate Esterase Family 5	IPR000254; IPR000254; IPR000254; IPR000675; IPR000254;	Cellulose-binding domain, fungal; Cellulose-binding domain, fungal; Cellulose-binding domain, fungal; Cutinase; Cellulose-binding domain, fungal;
54219	14		Carbohydrate esterase	5	Candidate acetyl xylan esterase					Carbohydrate Esterase Family 5, candidate acetyl xylan esterase	IPR000675;	Cutinase;
31447	15		Glycoside hydrolase	61	Candidate copper-dependent polysaccharide monooxygenase
47268	16	bgl3i	Glycoside hydrolase	3	Candidate beta-glucosidase					candidate b-glucosidase, Glycoside Hydrolase Family 3	IPR001764; IPR001764; IPR002772;	Glycoside hydrolase, family 3, N-terminal; Glycoside hydrolase, family 3, N-terminal; Glycoside hydrolase, family 3, C-terminal;
102499	17	pMH12 [1]									IPR001138; IPR001138; IPR001138; IPR001138; IPR001138; IPR001138; IPR001138;	Fungal transcriptional regulatory protein, N-terminal; Fungal transcriptional regulatory protein, N-terminal; Fungal transcriptional regulatory protein, N-terminal; Fungal transcriptional regulatory protein, N-terminal; Fungal transcriptional regulatory protein, N-terminal; Fungal transcriptional regulatory protein, N-terminal; Fungal transcriptional regulatory protein, N-terminal;
76677	18	pMH26 [1]									IPR001138; IPR001138; IPR001138; IPR001138; IPR007219;	Fungal transcriptional regulatory protein, N-terminal; Fungal transcriptional regulatory protein, N-terminal; Fungal transcriptional regulatory protein, N-terminal; Fungal transcriptional regulatory protein, N-terminal; Transcription factor, fungi;
80240	19	bga1	Glycoside hydrolase	35	beta-galactosidase	KOG0496	Beta-galactosidase	Carbohydrate transport and metabolism	METABOLISM	Glycoside Hydrolase Family 35, b-galactosidase (EC 3.2.1.23)	IPR001944; IPR001944;	Glycoside hydrolase, family 35; Glycoside hydrolase, family 35;
123296	20	palH homologue				KOG0118	FOG: RRM domain	General function prediction only	POORLY CHARACTERIZED
56605	22	palF homologue								distantly related to beta arrestin, probable adaptor and transducer involved in signalling, related to the E. nidulans pH-response regulator protein palF	IPR011021; IPR011022;	Arrestin-like, N-terminal; Arrestin-like, C-terminal;
108671	23	bgl3f	Glycoside hydrolase	3	Candidate beta-glucosidase/glucan 1,4-beta-glucosidase					candidate b-glycosidase, Glycoside Hydrolase Family 3	IPR001764; IPR002772;	Glycoside hydrolase, family 3, N-terminal; Glycoside hydrolase, family 3, C-terminal;
124016	24	agl2	Glycoside hydrolase	36	alpha-galactosidase					Glycoside Hydrolase Family 36, a-galactosidase (EC 3.2.1.22)	IPR000111; IPR000111;	Glycoside hydrolase, clan GH-D; Glycoside hydrolase, clan GH-D;
103825	25		Carbohydrate esterase	16	Candidate acetyl esterase						IPR001087;	Lipase, GDSL;
53731	26		Glycoside hydrolase	5	Candidate endo-beta-1,4-glucanase					candidate membrane-bound b-glycosidase, Glycoside Hydrolase Family 16	IPR001547;	Glycoside hydrolase, family 5;
122523	27	pMH29 [1]								N-terminal fungal transcription regulatory domain-containing protein	IPR001138; IPR001138; IPR001138; IPR001138;	Fungal transcriptional regulatory protein, N-terminal; Fungal transcriptional regulatory protein, N-terminal; Fungal transcriptional regulatory protein, N-terminal; Fungal transcriptional regulatory protein, N-terminal;
77513	28	ace3 [1]									IPR007219;	Transcription factor, fungi;
72567	29	cbh2/cel6a	Glycoside hydrolase	6	Cellobiohydrolase					cellobiohydrolase II (Cel6A) (EC 3.2.1.91), N-terminal CBM1 module, Glycoside Hydrolase Family 6	IPR001524; IPR000254; IPR000254; IPR001524; IPR001524; IPR001524; IPR000254; IPR000254; IPR001524;	Glycoside hydrolase, family 6, conserved site; Cellulose-binding domain, fungal; Cellulose-binding domain, fungal; Glycoside hydrolase, family 6, conserved site; Glycoside hydrolase, family 6, conserved site; Glycoside hydrolase, family 6, conserved site; Cellulose-binding domain, fungal; Cellulose-binding domain, fungal; Glycoside hydrolase, family 6, conserved site;
82227	30	cel3c	Glycoside hydrolase	3	Candidate beta-glucosidase					cel3c, candidate b-glucosidase, Glycoside Hydrolase Family 3	IPR001764; IPR002772; IPR011658;	Glycoside hydrolase, family 3, N-terminal; Glycoside hydrolase, family 3, C-terminal; PA14;
120312	31	egl2/cel5a	Glycoside hydrolase	5	Endo-beta-1,4-glucanase					endoglucanase Cel5A (EC 3.2.1.4), N-terminal CBM1 module, Glycoside Hydrolase Family 5	IPR000254; IPR000254; IPR000254; IPR000254; IPR001547;	Cellulose-binding domain, fungal; Cellulose-binding domain, fungal; Cellulose-binding domain, fungal; Cellulose-binding domain, fungal; Glycoside hydrolase, family 5;
3739	32		Glycoside hydrolase	43	Candidate beta-xylosidase/alpha-L-arabinofuranosidase					candidate b-xylosidase/a-L-arabinofuranosidase, Glycoside Hydrolase Family 43	IPR006710;	Glycoside hydrolase, family 43;
121121	33	pMH10 [1]									IPR001138; IPR001138; IPR001138; IPR001138;	Fungal transcriptional regulatory protein, N-terminal; Fungal transcriptional regulatory protein, N-terminal; Fungal transcriptional regulatory protein, N-terminal; Fungal transcriptional regulatory protein, N-terminal;
56077	34	pMH33 [1]				KOG2510	SWI-SNF chromatin-remodeling complex protein	Chromatin structure and dymics	INFORMATION STORAGE AND PROCESSING		IPR001138;	Fungal transcriptional regulatory protein, N-terminal;
123992	35	swo1			swollenin	KOG4157	beta-1,6-N-acetylglucosaminyltransferase, contains WSC domain	Posttranslational modification, protein turnover, chaperones	CELLULAR PROCESSES AND SIGLING	swollenin, N-terminal CBM1 module, Non-Catalytic Module Family expansin	IPR000254; IPR007112; IPR007117; IPR000254; IPR007117; IPR000254; IPR000254; IPR007117;	Cellulose-binding domain, fungal; Expansin 45, endoglucanase-like; Pollen allergen/expansin, C-terminal; Cellulose-binding domain, fungal; Pollen allergen/expansin, C-terminal; Cellulose-binding domain, fungal; Cellulose-binding domain, fungal; Pollen allergen/expansin, C-terminal;
73643	36	egl4/cel61a	Glycoside hydrolase	61	Candidate copper-dependent polysaccharide monooxygenase/endo-beta-1,4-glucanase	KOG4157	beta-1,6-N-acetylglucosaminyltransferase, contains WSC domain	Posttranslational modification, protein turnover, chaperones	CELLULAR PROCESSES AND SIGLING	endoglucanase (EC 3.2.1.4,) C-terminal CBM1 module, Glycoside Hydrolase Family 61, cel61a	IPR000254; IPR000254; IPR000254; IPR005103; IPR000254;	Cellulose-binding domain, fungal; Cellulose-binding domain, fungal; Cellulose-binding domain, fungal; Glycoside hydrolase, family 61; Cellulose-binding domain, fungal;
26163	37	pMH9 [1]								N-terminal binuclear Zn cluster-containing protein	IPR001138; IPR001138; IPR001138; IPR007219;	Fungal transcriptional regulatory protein, N-terminal; Fungal transcriptional regulatory protein, N-terminal; Fungal transcriptional regulatory protein, N-terminal; Transcription factor, fungi;
69245	38		Glycoside hydrolase	2	Candidate beta-mannosidase	KOG2230	Predicted beta-mannosidase	Carbohydrate transport and metabolism	METABOLISM	candidate b-mannosidase, Glycoside Hydrolase Family 2	IPR006102;	Glycoside hydrolase family 2, immunoglobulin-like beta-sandwich;
77795	39	lim1 [2]				KOG0274	Cdc4 and related F-box and WD-40 proteins	General function prediction only	POORLY CHARACTERIZED	related to Neurospora crassa Sulphur controller 2 (SCON2), comprises WD40 G-protein beta like repeats and an F-box	IPR001680; IPR001680; IPR001680; IPR001680; IPR011046; IPR001680; IPR001680; IPR001680; IPR001680; IPR001680; IPR001810; IPR001680; IPR001680; IPR001680; IPR001810; IPR001680; IPR001680; IPR001680; IPR001680; IPR001680; IPR001680; IPR001680; IPR001810; IPR001680; IPR001680; IPR001680; IPR001680; IPR001680; IPR001680; IPR001680;	WD40 repeat; WD40 repeat; WD40 repeat; WD40 repeat; WD40 repeat-like-containing domain; WD40 repeat; WD40 repeat; WD40 repeat; WD40 repeat; WD40 repeat; F-box domain, cyclin-like; WD40 repeat; WD40 repeat; WD40 repeat; F-box domain, cyclin-like; WD40 repeat; WD40 repeat; WD40 repeat; WD40 repeat; WD40 repeat; WD40 repeat; WD40 repeat; F-box domain, cyclin-like; WD40 repeat; WD40 repeat; WD40 repe…
121130	40	pMH28 [1]								N-terminal fungal transcription regulatory domain-containing protein	IPR001138; IPR001138; IPR001138; IPR001138;	Fungal transcriptional regulatory protein, N-terminal; Fungal transcriptional regulatory protein, N-terminal; Fungal transcriptional regulatory protein, N-terminal; Fungal transcriptional regulatory protein, N-terminal;
108381	41	pMH8 [1]									IPR001138; IPR001138; IPR001138;	Fungal transcriptional regulatory protein, N-terminal; Fungal transcriptional regulatory protein, N-terminal; Fungal transcriptional regulatory protein, N-terminal;
5836	42		Glycoside hydrolase	2	Candidate beta-mannosidase	KOG2230	Predicted beta-mannosidase	Carbohydrate transport and metabolism	METABOLISM	Glycoside Hydrolase Family 2, candidate b-mannosidase	IPR006102;	Glycoside hydrolase family 2, immunoglobulin-like beta-sandwich;
73792	43	pMH19 [1]									IPR001138; IPR001138; IPR002409; IPR002409; IPR001138; IPR001138;	Fungal transcriptional regulatory protein, N-terminal; Fungal transcriptional regulatory protein, N-terminal; Aflatoxin biosynthesis regulatory protein; Aflatoxin biosynthesis regulatory protein; Fungal transcriptional regulatory protein, N-terminal; Fungal transcriptional regulatory protein, N-terminal;
56996	44	man1	Glycoside hydrolase	5	beta-Mannanase					mannan endo-1,4-b-mannosidase (EC 3.2.1.78), C-terminal CBM1 module, Glycoside Hydrolase Family 5	IPR001547;	Glycoside hydrolase, family 5;
122081	45	egl1/cel7b	Glycoside hydrolase	7	Endo-beta-1,4-glucanase					endoglucanase Cel7B (EC 3.2.1.4), C-terminal CBM1 module, Glycoside Hydrolase Family 7	IPR001722; IPR008985; IPR000254; IPR001722; IPR000254; IPR001722; IPR000254;	Glycoside hydrolase, family 7; Concanavalin A-like lectin/glucanase; Cellulose-binding domain, fungal; Glycoside hydrolase, family 7; Cellulose-binding domain, fungal; Glycoside hydrolase, family 7; Cellulose-binding domain, fungal;
49976	46	egl5/cel45a	Glycoside hydrolase	45	Endo-beta-1,4-glucanase					Glycoside Hydrolase Family 45, endoglucanase V (EC 3.2.1.4), C-terminal CBM1 module	IPR000254; IPR007112; IPR000254; IPR000334; IPR000254; IPR000334; IPR000254;	Cellulose-binding domain, fungal; Expansin 45, endoglucanase-like; Cellulose-binding domain, fungal; Glycoside hydrolase, family 45; Cellulose-binding domain, fungal; Glycoside hydrolase, family 45; Cellulose-binding domain, fungal;
57857	47		Glycoside hydrolase	2	Candidate beta-mannosidase	KOG2230	Predicted beta-mannosidase	Carbohydrate transport and metabolism	METABOLISM	candidate b-glycosidase, Glycoside Hydrolase Family 2	IPR008979; IPR006102; IPR006102;	Galactose-binding domain-like; Glycoside hydrolase family 2, immunoglobulin-like beta-sandwich; Glycoside hydrolase family 2, immunoglobulin-like beta-sandwich;
55999	48		Glycoside hydrolase	27	Candidate alpha-galactosidase	KOG2366	Alpha-D-galactosidase (melibiase)	Carbohydrate transport and metabolism	METABOLISM		IPR000111; IPR000111; IPR000111;	Glycoside hydrolase, clan GH-D; Glycoside hydrolase, clan GH-D; Glycoside hydrolase, clan GH-D;
121418	49	aes1	Carbohydrate esterase	16	Acetyl esterase						IPR001087;	Lipase, GDSL;
107858	50	pMH21 [1]									IPR001138; IPR001138;	Fungal transcriptional regulatory protein, N-terminal; Fungal transcriptional regulatory protein, N-terminal;
70351	51	pMH11 [1]									IPR001138; IPR001138; IPR001138;	Fungal transcriptional regulatory protein, N-terminal; Fungal transcriptional regulatory protein, N-terminal; Fungal transcriptional regulatory protein, N-terminal;
121735	52	cel3b	Glycoside hydrolase	3	Candidate beta-glucosidase					cel3b, b-glucosidase Cel3B (EC 3.2.1.21), Glycoside Hydrolase Family 3	IPR001764; IPR001764; IPR002772;	Glycoside hydrolase, family 3, N-terminal; Glycoside hydrolase, family 3, N-terminal; Glycoside hydrolase, family 3, C-terminal;
76672	53	bgl1/cel3a	Glycoside hydrolase	3	beta-glucosidase					cel3A, b-glucosidase 1 (EC 3.2.1.21), Glycoside Hydrolase Family 3	IPR001764; IPR002772;	Glycoside hydrolase, family 3, N-terminal; Glycoside hydrolase, family 3, C-terminal;
80523	54	palC homologue
76227	55	cel3e	Glycoside hydrolase	3	Candidate beta-glucosidase					candidate b-glucosidase, Glycoside Hydrolase Family 3	IPR001764; IPR002772;	Glycoside hydrolase, family 3, N-terminal; Glycoside hydrolase, family 3, C-terminal;
76065	56		Glycoside hydrolase	61	Candidate copper-dependent polysaccharide monooxygenase	KOG3049	Succite dehydrogese, Fe-S protein subunit	Energy production and conversion	METABOLISM
55422	57	pMH27 [1]				KOG3614	Ca2+/Mg2+-permeable cation channels (LTRPC family)	Signal transduction mechanisms	CELLULAR PROCESSES AND SIGLING		IPR011009; IPR004166;	Protein kinase-like domain; MHCK/EF2 kinase;
105263	58	pMH16 [1]									IPR001138; IPR001138; IPR001138;	Fungal transcriptional regulatory protein, N-terminal; Fungal transcriptional regulatory protein, N-terminal; Fungal transcriptional regulatory protein, N-terminal;
65986	59		Glycoside hydrolase	27	Candidate alpha-galactosidase	KOG2366	Alpha-D-galactosidase (melibiase)	Carbohydrate transport and metabolism	METABOLISM	candidate a-galactosidase, Glycoside Hydrolase Family 27	IPR000111; IPR000111; IPR000111;	Glycoside hydrolase, clan GH-D; Glycoside hydrolase, clan GH-D; Glycoside hydrolase, clan GH-D;
80291	60	pMH20 [1]									IPR001138; IPR001138; IPR001138; IPR001138;	Fungal transcriptional regulatory protein, N-terminal; Fungal transcriptional regulatory protein, N-terminal; Fungal transcriptional regulatory protein, N-terminal; Fungal transcriptional regulatory protein, N-terminal;
75418	61	ace1 [3]				KOG1721	FOG: Zn-finger	General function prediction only	POORLY CHARACTERIZED	ace1 transcription factor involved in cellulase and xylanase regulation	IPR007087; IPR007087; IPR007087; IPR007087; IPR007087; IPR007087;	Zinc finger, C2H2-type; Zinc finger, C2H2-type; Zinc finger, C2H2-type; Zinc finger, C2H2-type; Zinc finger, C2H2-type; Zinc finger, C2H2-type;
121962	62	blr1 [4]				KOG1601	GATA-4/5/6 transcription factors	Transcription	INFORMATION STORAGE AND PROCESSING	blr1, blue light regulator 1	IPR000014; IPR000014; IPR000014; IPR000679; IPR000679; IPR000014; IPR000014; IPR001610; IPR000014; IPR001610; IPR000014; IPR000679; IPR013767; IPR013655; IPR000679;	PAS; PAS; PAS; Zinc finger, GATA-type; Zinc finger, GATA-type; PAS; PAS; PAC motif; PAS; PAC motif; PAS; Zinc finger, GATA-type; PAS fold; PAS fold-3; Zinc finger, GATA-type;
66966	63	pMH35 [1]				KOG0308	Conserved WD40 repeat-containing protein	Function unknown	POORLY CHARACTERIZED		IPR001680; IPR001680; IPR001680; IPR001680; IPR001680; IPR001680; IPR001680; IPR001680; IPR001680; IPR001680; IPR001680; IPR001680; IPR001680; IPR001680; IPR001680; IPR001680;	WD40 repeat; WD40 repeat; WD40 repeat; WD40 repeat; WD40 repeat; WD40 repeat; WD40 repeat; WD40 repeat; WD40 repeat; WD40 repeat; WD40 repeat; WD40 repeat; WD40 repeat; WD40 repeat; WD40 repeat; WD40 repeat;
57399	64	pkac1 [5]				KOG0616	cAMP-dependent protein kise catalytic subunit (PKA)	Signal transduction mechanisms	CELLULAR PROCESSES AND SIGLING	pkac1, cAMP dependent protein kinase, catalytic subunit	IPR000719; IPR011009; IPR000719; IPR000719; IPR008271; IPR002290; IPR000961; IPR000719;	Protein kinase, catalytic domain; Protein kinase-like domain; Protein kinase, catalytic domain; Protein kinase, catalytic domain; Serine/threonine-protein kinase, active site; Serine/threonine-protein kinase domain; AGC-kinase, C-terminal; Protein kinase, catalytic domain;
64608	65	pMH36 [1]				KOG2394	WD40 protein DMR-N9	General function prediction only	POORLY CHARACTERIZED	Regulatory protein involved in catabolite repression. Appears to be be part of a complex with creB that regulates creAcrec	IPR001680; IPR001680; IPR001680; IPR001680; IPR001680; IPR001680; IPR001680; IPR001680; IPR001680; IPR001680;	WD40 repeat; WD40 repeat; WD40 repeat; WD40 repeat; WD40 repeat; WD40 repeat; WD40 repeat; WD40 repeat; WD40 repeat; WD40 repeat;
70560	66	palB homologue				KOG0045	Cytosolic Ca2+-dependent cysteine protease (calpain), large subunit (EF-Hand protein superfamily)	Signal transduction mechanisms	CELLULAR PROCESSES AND SIGLING		IPR001300; IPR001300; IPR001300; IPR001300; IPR001300;	Peptidase C2, calpain, catalytic domain; Peptidase C2, calpain, catalytic domain; Peptidase C2, calpain, catalytic domain; Peptidase C2, calpain, catalytic domain; Peptidase C2, calpain, catalytic domain;
123668	67	pMH18 [1]									IPR000182;	GCN5-related N-acetyltransferase;
78445	68	ace2 [6]								Transcription factor gene ace2 involved in cellulase gene regulation	IPR001138; IPR001138; IPR001138; IPR001138;	Fungal transcriptional regulatory protein, N-terminal; Fungal transcriptional regulatory protein, N-terminal; Fungal transcriptional regulatory protein, N-terminal; Fungal transcriptional regulatory protein, N-terminal;
124132	69	palA homologue				KOG2220	Predicted sigl transduction protein	General function prediction only	POORLY CHARACTERIZED	hypothetical protein, BRO1-like domain	IPR004328;	BRO1 domain;
21415	70	palI homologue				KOG0118	FOG: RRM domain	General function prediction only	POORLY CHARACTERIZED
60215	71	pMH34 [1]									IPR001138; IPR001138; IPR001138; IPR001138;	Fungal transcriptional regulatory protein, N-terminal; Fungal transcriptional regulatory protein, N-terminal; Fungal transcriptional regulatory protein, N-terminal; Fungal transcriptional regulatory protein, N-terminal;
27554	72		Glycoside hydrolase	61	Candidate copper-dependent polysaccharide monooxygenase					candidate endoglucanase, Glycoside Hydrolase Family 61	IPR005103;	Glycoside hydrolase, family 61;
22197	73	cel1b	Glycoside hydrolase	1	Candidate beta-glucosidase	KOG0626	Beta-glucosidase, lactase phlorizinhydrolase, and related proteins	Carbohydrate transport and metabolism	METABOLISM	cel1b, candidate b-glucosidase, Glycoside Hydrolase Family 1	IPR001360; IPR001360; IPR001360;	Glycoside hydrolase, family 1; Glycoside hydrolase, family 1; Glycoside hydrolase, family 1;
22699	74	blr2 [4]				KOG1601	GATA-4/5/6 transcription factors	Transcription	INFORMATION STORAGE AND PROCESSING		IPR000014; IPR000679; IPR000679; IPR000014; IPR000014; IPR000679; IPR013655; IPR000679;	PAS; Zinc finger, GATA-type; Zinc finger, GATA-type; PAS; PAS; Zinc finger, GATA-type; PAS fold-3; Zinc finger, GATA-type;
123989	75	cbh1/cel7a	Glycoside hydrolase	7	Cellobiohydrolase	KOG4562	Uncharacterized conserved protein (tumor-rejection antigen MAGE in humans)	Function unknown	POORLY CHARACTERIZED	cel7a, reducing end acting cellobiohydrolase I (EC 3.2.1.-), C-terminal CBM1 module, Glycoside Hydrolase Family 7	IPR001722; IPR000254; IPR000254; IPR001722; IPR000254; IPR001722; IPR000254;	Glycoside hydrolase, family 7; Cellulose-binding domain, fungal; Cellulose-binding domain, fungal; Glycoside hydrolase, family 7; Cellulose-binding domain, fungal; Glycoside hydrolase, family 7; Cellulose-binding domain, fungal;
122208	76	xyr1 [7]								Xylanase regulator 1, xyr1	IPR001138; IPR001138; IPR001138; IPR007219;	Fungal transcriptional regulatory protein, N-terminal; Fungal transcriptional regulatory protein, N-terminal; Fungal transcriptional regulatory protein, N-terminal; Transcription factor, fungi;
120749	77	bgl2/cel1a	Glycoside hydrolase	1	beta-glucosidase	KOG0626	Beta-glucosidase, lactase phlorizinhydrolase, and related proteins	Carbohydrate transport and metabolism	METABOLISM	cel1a, b-glucosidase, Glycoside Hydrolase Family 1	IPR001360; IPR001360; IPR001360;	Glycoside hydrolase, family 1; Glycoside hydrolase, family 1; Glycoside hydrolase, family 1;
121127	78	bxl1	Glycoside hydrolase	3	beta-xylosidase					b-xylosidase (EC 3.2.1.37), Glycoside Hydrolase Family 3	IPR001764; IPR002772;	Glycoside hydrolase, family 3, N-terminal; Glycoside hydrolase, family 3, C-terminal;
62166	79		Glycoside hydrolase	2	Candidate beta-mannosidase	KOG2230	Predicted beta-mannosidase	Carbohydrate transport and metabolism	METABOLISM	Predicted gene product shares amino acid sequence identity with fungal beta-mannosidases belonging to glycoside hydrolase family GH2.	IPR008979; IPR006102; IPR006104; IPR006102;	Galactose-binding domain-like; Glycoside hydrolase family 2, immunoglobulin-like beta-sandwich; Glycoside hydrolase family 2, carbohydrate-binding; Glycoside hydrolase family 2, immunoglobulin-like beta-sandwich;
72526	80	glr1	Glycoside hydrolase	67	alpha-Glucuronidase					a-glucuronidase (EC 3.2.1.139), Glycoside Hydrolase Family 67	IPR011395; IPR005154; IPR011100; IPR011099;	Glycoside hydrolase family 67, alpha glucuronidase; Glycoside hydrolase family 67, alpha glucuronidase, N-terminal; Glycosyl hydrolase 67 middle; Glycosyl hydrolase 67, C-terminal;
75949	81	gng1 [8]								gbg1, guanine nucleotide-binding protein gamma subunit 1	IPR001770;	G-protein, gamma subunit;
54703	82	pMH32 [1]				KOG1146	Homeobox protein	General function prediction only	POORLY CHARACTERIZED		IPR009079; IPR007087; IPR007087; IPR007087;	Four-helical cytokine-like, core; Zinc finger, C2H2-type; Zinc finger, C2H2-type; Zinc finger, C2H2-type;
111849	83	xyn4	Glycoside hydrolase	30	Endo-beta-1,4-xylanase	KOG2566	Beta-glucocerebrosidase	Carbohydrate transport and metabolism	METABOLISM	xylanase 4 (EC 3.2.1.8), Glycoside Hydrolase Family 5	IPR001139; IPR001139;	Glycoside hydrolase, family 30; Glycoside hydrolase, family 30;
124286	84	hap2 [9]				KOG1561	CCAAT-binding factor, subunit B (HAP2)	Transcription	INFORMATION STORAGE AND PROCESSING	hap2, CCAAT-binding transcription factor	IPR001289; IPR001289; IPR001289; IPR001289;	CCAAT-binding transcription factor, subunit B; CCAAT-binding transcription factor, subunit B; CCAAT-binding transcription factor, subunit B; CCAAT-binding transcription factor, subunit B;
46469	85	gnb1 [8]				KOG0286	G-protein beta subunit	General function prediction only	POORLY CHARACTERIZED	tgb1, heterotrimeric G protein beta subunit	IPR001680; IPR001680; IPR001680; IPR001680; IPR001680; IPR011046; IPR001680; IPR001680; IPR001680; IPR001680; IPR001680; IPR001680; IPR001680; IPR001680; IPR001680; IPR001680; IPR001680; IPR001680; IPR001680; IPR001680; IPR001680; IPR001680; IPR001680; IPR001680; IPR001680; IPR001680; IPR001680;	WD40 repeat; WD40 repeat; WD40 repeat; WD40 repeat; WD40 repeat; WD40 repeat-like-containing domain; WD40 repeat; WD40 repeat; WD40 repeat; WD40 repeat; WD40 repeat; WD40 repeat; WD40 repeat; WD40 repeat; WD40 repeat; WD40 repeat; WD40 repeat; WD40 repeat; WD40 repeat; WD40 repeat; WD40 repeat; WD40 repeat; WD40 repeat; WD40 repeat; WD40 repeat; WD40 repeat; WD40 repeat;
120117	86	cre1 [10]				KOG1721	FOG: Zn-finger	General function prediction only	POORLY CHARACTERIZED	Carbon catabolite repressor gene cre1	IPR007087; IPR007087; IPR007087; IPR007087; IPR007087; IPR007087; IPR007087; IPR007087; IPR007087;	Zinc finger, C2H2-type; Zinc finger, C2H2-type; Zinc finger, C2H2-type; Zinc finger, C2H2-type; Zinc finger, C2H2-type; Zinc finger, C2H2-type; Zinc finger, C2H2-type; Zinc finger, C2H2-type; Zinc finger, C2H2-type;
52368	87	bglR [11]									IPR001138; IPR001138; IPR001138; IPR001138; IPR007219;	Fungal transcriptional regulatory protein, N-terminal; Fungal transcriptional regulatory protein, N-terminal; Fungal transcriptional regulatory protein, N-terminal; Fungal transcriptional regulatory protein, N-terminal; Transcription factor, fungi;
45018	88	tmk3 [12]				KOG0660	Mitogen-activated protein kise	Signal transduction mechanisms	CELLULAR PROCESSES AND SIGLING	tmk3, mitogen activated protein kinase	IPR000719; IPR011009; IPR000719; IPR000719; IPR008271; IPR002290; IPR000719;	Protein kinase, catalytic domain; Protein kinase-like domain; Protein kinase, catalytic domain; Protein kinase, catalytic domain; Serine/threonine-protein kinase, active site; Serine/threonine-protein kinase domain; Protein kinase, catalytic domain;
110960	89	TrRas2 [13]				KOG0395	Ras-related GTPase	General function prediction only	POORLY CHARACTERIZED	ras2 homolog	IPR005225; IPR003577; IPR003579; IPR003578; IPR002041; IPR013753;	Small GTP-binding protein; Ras small GTPase, Ras type; Ras small GTPase, Rab type; Small GTPase, Rho type; Ran GTPase; Ras;
75015	90		Glycoside hydrolase	27	Candidate alpha-galactosidase	KOG2366	Alpha-D-galactosidase (melibiase)	Carbohydrate transport and metabolism	METABOLISM	Glycoside Hydrolase Family 27, related to a-galactosidases	IPR000111; IPR000111;	Glycoside hydrolase, clan GH-D; Glycoside hydrolase, clan GH-D;
59689	91		Glycoside hydrolase	2	Candidate beta-mannosidase	KOG2230	Predicted beta-mannosidase	Carbohydrate transport and metabolism	METABOLISM	candidate b-mannosidase, Glycoside Hydrolase Family 2	IPR008979; IPR006102; IPR006102;	Galactose-binding domain-like; Glycoside hydrolase family 2, immunoglobulin-like beta-sandwich; Glycoside hydrolase family 2, immunoglobulin-like beta-sandwich;
79606	92		Glycoside hydrolase	115	Candidate xylan-alpha-1,2-glucuronidase or alpha-(4-O-methyl)-glucuronidase
47317	93	pMH24 [1]								N-terminal binuclear Zn cluster-containing protein	IPR007219;	Transcription factor, fungi;
68064	94		Glycoside hydrolase	43	Candidate beta-xylosidase/alpha-L-arabinofuranosidase						IPR006710;	Glycoside hydrolase, family 43;
41617	95	lae1 [14]
58856	96	phlp1 [8]				KOG3171	Conserved phosducin-like protein	Signal transduction mechanisms	CELLULAR PROCESSES AND SIGLING	hypothetical phosducin, probably involved in phototransduction	IPR012336; IPR012335; IPR001200;	Thioredoxin-like fold; Thioredoxin fold; Phosducin;
62244	97	pMH13 [1]									IPR001138; IPR001138; IPR001138; IPR001138; IPR007219;	Fungal transcriptional regulatory protein, N-terminal; Fungal transcriptional regulatory protein, N-terminal; Fungal transcriptional regulatory protein, N-terminal; Fungal transcriptional regulatory protein, N-terminal; Transcription factor, fungi;
74765	98	pMH25 [1]				KOG1474	Transcription initiation factor TFIID, subunit BDF1 and related bromodomain proteins	Transcription	INFORMATION STORAGE AND PROCESSING		IPR001487; IPR000210; IPR001487; IPR001487;	Bromodomain; BTB/POZ-like; Bromodomain; Bromodomain;
49183	99	acy1 [5]				KOG0618	Serine/threonine phosphatase 2C containing leucine-rich repeats, similar to SCN circadian oscillatory protein (SCOP)	Signal transduction mechanisms	CELLULAR PROCESSES AND SIGLING		IPR001054; IPR001932; IPR000159; IPR000159; IPR003591; IPR003591; IPR003591; IPR003591; IPR003591; IPR003591; IPR003591; IPR003591; IPR003591; IPR001932; IPR001054; IPR013716; IPR000159; IPR001611; IPR001611; IPR001611; IPR001611; IPR001611; IPR001611; IPR001611; IPR001611; IPR001611; IPR001611; IPR001611; IPR001611; IPR001932; IPR001054;	Adenylyl cyclase class-3/4/guanylyl cyclase; Protein phosphatase 2C-related; Ras-association; Ras-association; Leucine-rich repeat, typical subtype; Leucine-rich repeat, typical subtype; Leucine-rich repeat, typical subtype; Leucine-rich repeat, typical subtype; Leucine-rich repeat, typical subtype; Leucine-rich repeat, typical subtype; Leucine-rich repeat, typical subtype; Leucine-rich repeat, t…
122405	100	cre2 [15]				KOG1864	Ubiquitin-specific protease	Posttranslational modification, protein turnover, chaperones	CELLULAR PROCESSES AND SIGLING	Ubiquitin-specific protease involved in catabolite repression	IPR001394; IPR001394; IPR001394;	Peptidase C19, ubiquitin carboxyl-terminal hydrolase 2; Peptidase C19, ubiquitin carboxyl-terminal hydrolase 2; Peptidase C19, ubiquitin carboxyl-terminal hydrolase 2;
77284	101		Glycoside hydrolase	12	Candidate endo-beta-1,4-glucanase					candidate b-glycosidase, Glycoside Hydrolase Family 12	IPR002594; IPR008985; IPR013319;	Glycoside hydrolase, family 12; Concanavalin A-like lectin/glucanase; Glycoside hydrolase, family 11/12, catalytic domain;
66832	102		Glycoside hydrolase	3	Candidate beta-glucosidase					candidate chitin deacetylase, N-terminal CBM18 module, Carbohydrate Esterase Family 4	IPR001764; IPR001764; IPR002772;	Glycoside hydrolase, family 3, N-terminal; Glycoside hydrolase, family 3, N-terminal; Glycoside hydrolase, family 3, C-terminal;
112524	103	pMH17 [1]				KOG2992	Nucleolar GTPase/ATPase p130	Nuclear structure	CELLULAR PROCESSES AND SIGLING	N-terminal binuclear Zn cluster-containing/DNA binding domain-containing protein	IPR001138; IPR001138; IPR001138; IPR001138; IPR007219;	Fungal transcriptional regulatory protein, N-terminal; Fungal transcriptional regulatory protein, N-terminal; Fungal transcriptional regulatory protein, N-terminal; Fungal transcriptional regulatory protein, N-terminal; Transcription factor, fungi;
111742	104	pMH14 [1]				KOG4057	Uncharacterized conserved protein	Function unknown	POORLY CHARACTERIZED		IPR001138; IPR001138; IPR001138; IPR001138;	Fungal transcriptional regulatory protein, N-terminal; Fungal transcriptional regulatory protein, N-terminal; Fungal transcriptional regulatory protein, N-terminal; Fungal transcriptional regulatory protein, N-terminal;
27259	105		Glycoside hydrolase	27	Candidate alpha-galactosidase	KOG2366	Alpha-D-galactosidase (melibiase)	Carbohydrate transport and metabolism	METABOLISM	candidate a-galactosidase, Glycoside Hydrolase Family 27	IPR000111; IPR000111;	Glycoside hydrolase, clan GH-D; Glycoside hydrolase, clan GH-D;
58450	106	xyl3b	Glycoside hydrolase	3	Candidate beta-xylosidase					candidate b-xylosidase, Glycoside Hydrolase Family 3	IPR001764; IPR002772;	Glycoside hydrolase, family 3, N-terminal; Glycoside hydrolase, family 3, C-terminal;
27219	107		Glycoside hydrolase	27	Candidate alpha-galactosidase	KOG2366	Alpha-D-galactosidase (melibiase)	Carbohydrate transport and metabolism	METABOLISM	Glycoside Hydrolase Family 27, candidate a-galactosidase	IPR000111; IPR000111;	Glycoside hydrolase, clan GH-D; Glycoside hydrolase, clan GH-D;
59391	108		Glycoside hydrolase	27	Candidate alpha-galactosidase	KOG2366	Alpha-D-galactosidase (melibiase)	Carbohydrate transport and metabolism	METABOLISM	candidate a-galactosidase, Glycoside Hydrolase Family 27	IPR000111; IPR000111;	Glycoside hydrolase, clan GH-D; Glycoside hydrolase, clan GH-D;
73102	109		Glycoside hydrolase	39	Candidate beta-xylosidase					related to b-glycosidases, Glycoside Hydrolase Family 39
120120	110	pMH22 [1]									IPR000182;	GCN5-related N-acetyltransferase;
104797	111	bgl3j	Glycoside hydrolase	3	Candidate beta-glucosidase					candidate b-glucosidase, Glycoside Hydrolase Family 3	IPR001764; IPR001764; IPR002772;	Glycoside hydrolase, family 3, N-terminal; Glycoside hydrolase, family 3, N-terminal; Glycoside hydrolase, family 3, C-terminal;
44214	112	axe2	Carbohydrate esterase	5	Candidate acetyl xylan esterase	KOG3017	Defense-related protein containing SCP domain	Function unknown	POORLY CHARACTERIZED	axe2, candidate membrane-bound acetyl xylan esterase, Carbohydrate Esterase Family 5	IPR000675;	Cutinase;
81609	113	env1 [16]				KOG0498	K+-channel ERG and related proteins, contain PAS/PAC sensor domain	Signal transduction mechanisms	CELLULAR PROCESSES AND SIGLING	cellulose signaling associated protein ENVOY, env1	IPR000014;	PAS;
82616	115	cel5b	Glycoside hydrolase	5	Candidate membrane bound endoglucanase					cel5b, candidate membrane-bound endoglucanase, Glycoside Hydrolase Family 5	IPR001547;	Glycoside hydrolase, family 5;
123019	116	pMH30 [1]									IPR000719;	Protein kinase, catalytic domain;
123283	117	abf1	Glycoside hydrolase	54	alpha-L-arabinofuranosidase					Glycoside Hydrolase Family 54	IPR007934;	Alpha-L-arabinofuranosidase B;
120698	118	pac1				KOG1721	FOG: Zn-finger	General function prediction only	POORLY CHARACTERIZED	pH-response transcription factor pacC	IPR007087; IPR007087; IPR007087; IPR007087; IPR007087; IPR007087; IPR007087; IPR007087; IPR007087; IPR007087; IPR007087;	Zinc finger, C2H2-type; Zinc finger, C2H2-type; Zinc finger, C2H2-type; Zinc finger, C2H2-type; Zinc finger, C2H2-type; Zinc finger, C2H2-type; Zinc finger, C2H2-type; Zinc finger, C2H2-type; Zinc finger, C2H2-type; Zinc finger, C2H2-type; Zinc finger, C2H2-type;
74223	119	xyn1	Glycoside hydrolase	11	Endo-beta-1,4-xylanase					xylanase 1 (EC 3.2.1.8), Glycoside Hydrolase Family 11	IPR008985; IPR001137; IPR001137; IPR013319; IPR001137;	Concanavalin A-like lectin/glucanase; Glycoside hydrolase, family 11; Glycoside hydrolase, family 11; Glycoside hydrolase, family 11/12, catalytic domain; Glycoside hydrolase, family 11;
72704	120	agl3	Glycoside hydrolase	27	alpha-galactosidase	KOG2366	Alpha-D-galactosidase (melibiase)	Carbohydrate transport and metabolism	METABOLISM	Glycoside Hydrolase Family 27	IPR000111; IPR000111;	Glycoside hydrolase, clan GH-D; Glycoside hydrolase, clan GH-D;
71554	121		Glycoside hydrolase	5	Candidate beta-1,3-mannanase/endo-beta-1,4-mannosidase					candidate b-glycosidase, Glycoside Hydrolase Family 5
72632	122	agl1	Glycoside hydrolase	27	alpha-galactosidase	KOG2366	Alpha-D-galactosidase (melibiase)	Carbohydrate transport and metabolism	METABOLISM	a-galactosidase 1 (EC 3.2.1.22), Glycoside Hydrolase Family 27	IPR000111; IPR000111; IPR000111;	Glycoside hydrolase, clan GH-D; Glycoside hydrolase, clan GH-D; Glycoside hydrolase, clan GH-D;
112392	123	xyn5	Glycoside hydrolase	11	Candidate endo-beta-1,4-xylanase					candidate chitinase, Glycoside Hydrolase Family 18	IPR001137; IPR013319; IPR001137;	Glycoside hydrolase, family 11; Glycoside hydrolase, family 11/12, catalytic domain; Glycoside hydrolase, family 11;
[1]	Häkkinen M, Valkonen MJ, Westerholm-Parvinen A, Aro N, Arvas M, Vitikainen M, Penttilä M, Saloheimo M, Pakula TM: Screening of candidate regulators for cellulase and hemicellulase production in Trichoderma reesei and identification of a factor essential for cellulase production. Biotechnol Biofuels 2014, 7:14.
[2]	Gremel G, Dorrer M, Schmoll M: Sulphur metabolism and cellulase gene expression are connected processes in the filamentous fungus Hypocrea jecorina (anamorph Trichoderma reesei). BMC Microbiol 2008, 8:174.
[3]	Aro N, Ilmen M, Saloheimo A, Penttila M: ACEI of Trichoderma reesei Is a Repressor of Cellulase and Xylanase Expression. Appl Environ Microbiol 2003, 69:56–65.
[4]	Castellanos F, Schmoll M, Martínez P, Tisch D, Kubicek CP, Herrera-Estrella A, Esquivel-Naranjo EU: Crucial factors of the light perception machinery and their impact on growth and cellulase gene transcription in Trichoderma reesei. Fungal Genet Biol 2010, 47:468–476.
[5]	Schuster A, Tisch D, Seidl-Seiboth V, Kubicek CP, Schmoll M: Roles of Protein Kinase A and Adenylate Cyclase in Light-Modulated Cellulase Regulation in Trichoderma reesei. Appl Environ Microbiol 2012, 78:2168–2178.
[6]	Aro N, Saloheimo A, Ilmén M, Penttilä M: ACEII, a Novel Transcriptional Activator Involved in Regulation of Cellulase and Xylanase Genes of Trichoderma reesei. J Biol Chem 2001, 276:24309–24314.
[7]	Stricker AR, Grosstessner-Hain K, Wurleitner E, Mach RL: Xyr1 (Xylanase Regulator 1) Regulates both the Hydrolytic Enzyme System and D-Xylose Metabolism in Hypocrea jecorina. Eukaryot Cell 2006, 5:2128–2137.
[8]	Tisch D, Kubicek C, Schmoll M: The phosducin-like protein PhLP1 impacts regulation of glycoside hydrolases and light response in Trichoderma reesei. BMC Genomics 2011, 12:613.
[9]	Zeilinger SZ, Ebner AE, Marosits TM, Mach RM, Kubicek CK: The Hypocrea jecorina HAP 2/3/5 protein complex binds to the inverted CCAAT-box (ATTGG) within the cbh2 (cellobiohydrolase II-gene) activating element. Mol Genet Genomics 2001:56–63.
[10]	Ilmén M, Thrane C, Penttilä M: The glucose repressor genecre1 ofTrichoderma: Isolation and expression of a full-length and a truncated mutant form. Mol Gen Genet MGG 1996, 251:451–460.
[11]	Nitta M, Furukawa T, Shida Y, Mori K, Kuhara S, Morikawa Y, Ogasawara W: A new Zn(II)2Cys6-type transcription factor BglR regulates β-glucosidase expression in Trichoderma reesei. Fungal Genet Biol 2012, 49:388–397.
[12]	Wang M, Zhao Q, Yang J, Jiang B, Wang F, Liu K, Fang X: A mitogen-activated protein kinase Tmk3 participates in high osmolarity resistance, cell wall integrity maintenance and cellulase production regulation in Trichoderma reesei. PLoS One 2013, 8:e72189.
[13]	Zhang J, Zhang Y, Zhong Y, Qu Y, Wang T: Ras GTPases modulate morphogenesis, sporulation and cellulase gene expression in the cellulolytic fungus Trichoderma reesei. PLoS One 2012, 7:e48786.
[14]	Seiboth B, Karimi RA, Phatale PA, Linke R, Hartl L, Sauer DG, Smith KM, Baker SE, Freitag M, Kubicek CP: The putative protein methyltransferase LAE1 controls cellulase gene expression in Trichoderma reesei. Mol Microbiol 2012, 84:1150–1164.
[15]	Denton JA, Kelly JM: Disruption of Trichoderma reesei cre2, encoding an ubiquitin C-terminal hydrolase, results in increased cellulase activity. BMC Biotechnol 2011, 11:103.
[16]	Schmoll M, Franchi L, Kubicek CP: Envoy, a PAS/LOV Domain Protein of Hypocrea jecorina (Anamorph Trichoderma reesei), Modulates Cellulase Gene Transcription in Response to Light. Eukaryot Cell 2005, 4:1998–2007.
